# Supplementary material for: Disease-associated mitochondrial mutations and the evolution of primate mitogenomes
Source: PLoS One. 2017 May 16;12(5):e0177403. doi: 10.1371/journal.pone.0177403 (PMC5433710; doi:10.1371/journal.pone.0177403)
Supplement: S1 File — (FAS) [file pone.0177403.s003.fas]

>Allenopithecus_nigroviridis
ATGAACGAAAATTTACTTACCCCGTTTACAGCTCCGACAATTCTAAATCAACCTGCTACAATCCCCATTATCCTATTCCCCATACTACTAATCCCAACCTCTAACCACCTAATCAATAATCGACTAATTACTATTCAACATAATTTAATCCAACTCACCCTGAAACAAATAATAATAATTCACAATGTCAAAGGAAAAACTTGATCTCTAATACTAACATCTTTAATTATCTTTATCACCACAACAAACCTCTTAGGACTCCTACCTCACTCATTCACACCTACTGCCCAACTATCCATAAACTTAGCCATAGCAATCCCCCTATGAGCAGGCACAGTAATTACAGGCCTTCGCTTCAAAACCAAAAGCTCCCTAGCCCATCTTTTACCACAAGGTACTCCAATACCACTCATCCCCATACTAGTAGTAATTGAGACTATCAGCCTACTCATTCAACCACTAGCCCTTGCTGTACGTCTAACCGCCAACATTACAGCTGGCCACCTGTTAATGCACCTAGTTGGAAGCGCTGTAATAGTACTATCAACCATTAACTTCCCCACTACCTTGCTAATTTTTATACTCCTAACGCTACTTACTATTTTAGAAATCGCAGTCGCTCTAATTCAAGCCTATGTTTTTACACTTCTAATTAGTCTCTACCTGCACAACAACACCATGCCCCAATTAGATACATCCACATGATTTATCACTATCATAACAATACTACCCACACTATACCTTATCATACAATTAAAGCTGCTAAATACAAACTACTATCAGCGTCCCCTACAAAAA---AGCCCCAACAAACAAACTTCCAATAACTACTGACAACTAAAATGAACGAAAATTTACTTACCCCGTTTACAGCTCCGACAATTCATGTTCGTTAACCGTTGACTCTTCTCAACAAACCATAAAGACATTGGTACTCTGTATCTATTGTTTGGTGCATGAGCTGGAATCATAGGCACAGCTCTAAGCCTTCTTATTCGAGCTGAACTAGGCCAACCTGGTAATCTACTAGGTAGTGACCATCTTTATAACGTCATCGTAACAGCCCATGCATTCGTCATAATTTTCTTCATAGTAATACCTATTATAATTGGGGGGTTCGGAAACTGACTAGTACCCCTAATAATTGGTGCTCCTGACATAGCATTCCCCCGTCTAAACAACATGAGCTTCTGACTCCTTCCCCCCTCCTTCCTATTACTAATAGCATCAACCGTAGTAGAAGCTGGCGCTGGAACAGGTTGAACAGTATATCCCCCTCTAGCAGGAAACTTCTCTCACCCAGGAGCCTCTGTAGATTTAGTTATTTTCTCCCTCCACTTAGCAGGGATTTCCTCTATCCTAGGAGCTATCAACTTTATTACCACCATTATCAACATAAAACCCCCTGCAATATCCCAATATCAAACTCCTCTATTCGTCTGATCAATCCTAATCACAGCAATCCTTCTACTACTTTCTTTACCAGTCTTAGCCGCTGGCATTACTATACTATTAACAGATCGCAACCTCAATACCACATTCTTTGACCCAACTGGAGGAGGAGACCCTATTCTGTACCAACACCTATTCTGATTCTTTGGTCACCCTGAAGTCTACATCCTAATCCTCCCAGGGTTTGGAATAGTTTCCCATATTGTAACTTATTACTCTGGAAAAAAGGAACCATTTGGGTACATAGGCATAGTTTGAGCTATAATATCAATCGGGCTCCTAGGCTTCATTGTATGAGCCCATCACATATTTACAGTTGGTATGGACGTAGATACACGAGCCTACTTTACCTCTGCCACTATAATCATTGCGATCCCCACTGGAGTCAAAGTTTTTAGCTGACTTGCCACGCTTCATGGAGGCAATATCAAATGATCTGCCGCAATACTTTGAGCCCTAGGCTTTATTTTTCTATTCACCGTAGGAGGTCTCACCGGCATTATTTTAGCAAATTCCTCCCTAGATATCGTACTACACGACACATACTACGTTGTTGCCCATTTCCACTATGTCCTATCAATAGGAGCTGTCTTCGCCATCATGGGAGGCTTTGTCCACTGATTCCCCCTATTTTCAGGATATACACTAGACCAAACCTACACCAAAGCTCACTTTATCGTTATATTTGTGGGTGTAAATTTAACCTTTTTTCCACAACACTTTCTTGGCCTATCAGGAATGCCCCGACGCTACTCTGACTACCCTGATGCTTATACCACATGAAATACCCTATCATCCATAGGCTCCTTCATCTCACTAGTGGCAGTAATCCTAATAATTTACATGATCTGAGAAGCTTTTGCCTCAAAACGCAAAGTACTAATAATTGAACAACCCTTCACTAACCTCGAGTGGTTAAATGGCTGCCCCCCACCTTACCATACATTTGAAGAGCCAGTCTACATTAAACTGATGGCTCATTCAGCTCAACTAGGTCTACAAGATGCCACATCTCCTATTATAGAAGAACTAATCACTTTCCACGACTACGCTTTCATAACTATCTCCTTAATTAGTTTCCTCATCTTATACGCCCTATTCTCAACACTCACAACAAAACTAACCAACACTAATATTACAAATGCCCAAGAAATAGAGACCATCTGAACTATCCTACCCGCAATTATTCTAGTCCTAATTGCCCTCCCATCTTTACGCATTCTATATATAATAGATGAAATCAACAATCCATCCTTTACCATCAAATCAATCGGACATCAATGATACTGAACCTATGAATACACAGACTACGGAGGCCTAATTTTTAACTCTTACATACTACCCCCTCTATTCTTAAATCCAGGAGATCTCCGACTCCTAGAAGTTGATAACCGAGTAGTCCTTCCAATTGAAGCCCCTGTCCGTATAATAATTACATCTCAAGATGTCCTACACTCATGAACCATCCCCACACTAGGCTTAAAAACAGACGCAGTGCCTGGACGATTAAACCAAACCATGTTCACAGCTATACGACCAGGTGTCTATTACGGACAATGTTCGGAAATCTGTGGCGCCAACCATAGCTTCATACCTATTGTCGCAGAGCTAATCCCACTAAAAATTTTCGAAATAGGACCTGTATTTACCCTAAG-ATGACCCACCAATTCCATGCTTATCACATAGTTAAACCCAGCCCCTGACCATTAACAGGGGCCCTATCAGCTTTCCTAATAACATCCGGCCTAACCACATGATTTCACTTCCACTCTGCTACTTTACTAATACTAGGCCTACTAACCACCCTACTAACCCTATACCAATGATGACGTGATATCGTACGAGAAAGCACCTACCAAGGCCACCACACAACGCCCGTTCAAAAGGGTCTTCGGTATGGGATAATATTGTTTATTATCTCAGAGACCTTCTTCTTCATTGGCTTCTTCTGAGCATTTTATCACTCAAGCCTAGCCCCAACCCCTCACCTGGGGGGCCATTGACCACCAACAGGTATCACCCCCTTAAATCCGTTAGAAGTACCTCTTCTAAACACCTCTGTACTACTAGCATCAGGAGTCACAATTACCTGAGCTCACCATAGTCTTCTATATGGTAACCGAATACAAACAACCCAAGCCCTATCCCTCACAATTCTACTAGGCACTTATTTCACCCTATTACAAATCTCAGAATACTTCGAAGCACCCTTCACTATCTCCGACGGCATTTATGGTTCAACATTCTTCGTTACTACAGGCTTCCATGGACTCCACGTCATCATCGGATCTACCTTCCTCTTTGTCTGTCTCATTCGCCAATTATCATACCATTTTACATCGAACCACCACTTCGGCTTTGAAGCCGCTACCTGATATTGACACTTTGTAGATGTTATCTGATTGCTCCTCTATATCTCCATCTATTGATGAGGATCCATGATTCCAATACGTAAATCCAACCCAATCATAAAAATAATTAACCGCTCCTTCATCGACCTACCAACCCCATCCAATATTTCCATATGGTGAAACTTCGGCTCCCTTCTTGCATCCTGCCTGATCCTACAAATCGTCACAGGATTACTCCTGGCTATACACTACGCACCAAACACTTCCTCTGCCTTCTCCTCAATCGCATACATTACCCGGGACGTAAACTACGGCTGAGTCATCCGCTATCTCCACGCTAATGGTGCCTCCGTATTTTTTATCTGCCTGTTCCTACACATAGGCCGAGGCCTCTACTACGGCTCATTCCTTCTTCTAAAAACCTGAAATACCGGTATTATACTTCTACTCATAACCATAGCAACAGCCTTCATGGGCTACGTACTTCCATGAGGCCAAATATCATTCTGAGGGGCAACTGTAATCACAAACCTATTATCAGCAACCCCATACATTGGAACTGACCTTGTACAATGAGTCTGAGGCGGTTACTCCATTGATAACCCCACTCTTATACGATTCTTCACCCTACACTTCATCTTACCCTTTATCATCGCAACCCTCACAATCGTCCACCTATTGTTTCTACATGAAACAGGCTCAAACAACCCCTGCGGAATCCCCTCAGACTCAGATAAAATCGCCTTTCACCCCTACTACACAATCAAAGACATTCTAGGCCTAACCCTTCTTCTCCTTATTTTAATAACATTAACACTACTTTCACCCGACCTCCTAAACGACCCAGACAACTACATCCCAGCCAACCCACTAAACACTCCTCCACATATCAAACCAGAATGGTACTTCCTATTTGCATACGCAATCCTACGATCTGTCCCTAACAAACTAGGAGGTGTACTAGCACTCCTCCTATCAATCCTCATCCTAGCAATCATCCCCTTACTCCACAAATCTAAACAACAAAGTATAATATTCCGCCCACTCAGCCAATTCCTATTCTGATTTCTAGCTACAACTCTCCTAACCCTTACCTGAATCGGAAGCCAACCAATAAATCAACCCTTCATCATCATCGGCCAAATAGCATCCATAATATATTTCATTACAATTTTAATCTTAATACCACTAGCCTCCTTAATCGAAAATTACCTACTCAAATGAACCATGACCACAATAAACCTTCTACTCCTAATTATGTCTACACTAGCTGCCACAGCATTCCTCACACTTGTCGAACGAAAGCTACTAGGCTGTATGCAACTACGCAAAGGACCCAATATTGTAGGCCCCTGCGGATTACTTCAACCCTTCGCTGATGCAGTAAAACTATTCACAAAAGAACCACTAAAACCTTCAACATCCACAACCCTTCTCTACACCATTGCACCTGCCCTAGCCTTCTCCATCGCCCTCCTCCTATGGACCCCCCTCCCCATACCCAACCCCCTAATTAACCTTAACTTAGGACTCCTCTTTATTTTAGCCACATCCAGCCTAATCACCTACTCTATCCTATGATCAGGATGAGCATCAAACTCAAACTATGCCCTAATTGGAGCCCTACGAGCTGTCGCCCAAACAATTTCATACGAGGTCACCCTAGCCATTATTCTACTATCAATCCTGCTAATAAGCGGCTCATTCAACCTCAACATACTCATCACAACACAAGAACACCTCTGACTCCTTCTACCATCATGACCCCTAGCCATAATATGATTCACCTCCACACTAGCAGAAACAAATCGATCTCCCTTTGATCTCACAGAGGGCGAATCAGAATTAGTATCAGGCTTTAACATTGAATACGCTGCAGGTCCATTCGCCCTATTCTTTATAGCCGAATACATAAATATTATAATAATAAATGCCCTAACAACCACAATTTTTCTAAGCACACCCTACCCTACCCACTCACCAGAACTATTCACAATATGCTTTGTCATCAAAACACTTCTTCTAACTTCTCTATTTTTATGAATTCGAGCAACATACCCTCGATTTCGTTACGACCAACTCATACATCTACTATGAAAAAACTTCCTTCCACTTACACTAACATTCCTAATATGAAACATCTCAATACCCATTACAATCTCCGGCATTCCCCCTCAAACCATTAACCCCCTAGCTCAACTTATCATCTACACCACAACAATCACAGGTACCCTCATCACGTTACTAAGCTCACACTGATTTCTCACCTGAACTGGTCTAGAAATAAACATATTAGCCTTCACTCCAATCCTAATAAAAAAAATAAATCCTCGCTCCACAGAAGCCGCTACCAAATATTTCCTAACACAATCTACCGCATCTATAATCCTCATAGCAGCAATCATCTCAAACAGCCTGCTATCGGGACACTGA------ACAATTATAAGCAAC------ACCAACCAATTCCCATCACTAATAATAACCACCGCCCTCTCCATAAAATTAGGAATAGCTCCCTTCCACTTTTGAGTGCCAGAAGTCACCCAGGGAACATCCCTAACCTCTGGCCTACTCCTCCTTACATGACAAAAATTAGCCCCCATCTCTATCATATACCAAATCCACCCATCAATCAACACCCACATTCTCCTGACCCTTTCAACCTTATCTATCATAGTAGGCGGGTGAGGCGGCTTCAACCAAACACAACTACGCAAAATTATAGGATACTCCTCAATCACCCACACAGGCTGAATAATAATAACACTAGTATATAACCCAACTATCACAATCTTCTACCTAACTATATATATCACCCTAACAACCACCATATTCCTAATTCTCAACCTAAACTCAAACACAACAATCCTTACACTATCCCTTACCTGAAATAAATCAACCCAACTAGTACCACTAATAACGACCACCCTCCTATCCCTGGGAGGCTTACCTCCATTATCTGGATTTCTACCCAAATGAATTACCATCCAAGAACTTACAATAAATAACAACTTCATCATCCCTTTCACCATAATAACTATAACTTTACTTAACCTACACTTCTATATACGCCTAATCTACGCCGTCTCCATGACACTGTTCCCCACATCCAACAACACAAAAATAAACTGACAATTTGAAAACACAAAACCAACATTCCCCATCCCCCCGCTCATTGTCATCTCTACCCTCCTATTACCAATCTCCCCCCTAATCCTAACCATCCCCATTAACCTAGTACTAGCCCTAACAATTAACACCCTTTTAACCTTGCTATTAATAATCATTATATTCTGATTACCCCAACTTAACTCCTATATAGAAAAAACAAATCCCTATGAATGCGGTTTTGACCCCCTAAACCCCGCTCGCATTCCATTCTCAATAAAATTTTTCCTAACTGCCATTACCTTTCTGCTATTTGACTTAGAAATCGCCCTACTACTATCACTGCCCTGAGCCCTACAAACAACAAACCTTCCAACAATAATCAAATCGTCCATTACACTCATTATTATCCTAGCTCTTAGCCTAGCCTACGAATGAACTCAAAAAGGACTAGATTGGACCGAAATGTTAAAAATAGTCATCCCAACTATCATACTACTGCCAGTAACATGATTCTCCAAAAATAATACAATTTGAATCAACCTAACCATACACAGCCTAATCATCAGCCTTATTCCTCTATTATTCTTTAACCAAACTGATAATAACCTCATTAGCTACTCAATCCACCTATCCTCCGACCCACTAACAACACCCCTTCTTATATTAACCGCCTGACTTCTACCCCTTATAATTATAGCAAGCCAACACCACCTATACGATGAACCACCCTTACAAAAAAAACTCTATCTCTCCATAATAGTTTTCCTACAAATTATCCTAATTCTAACATTTATAGCTACAGAATTAATCTTATTCTATATTTTATTTGAGACCACCCTAATCCCCACTCTAGTTATTATTACCAAATGGGGTAATCAAATAGAACGCCTCAATGCAAGCACATATTTTCTATTCTATACATTAACTGGTTCCCTGCCCCTACTCATTATATTAATCTACACGTACAATAGTACAGGCTCGTTAAATATCATATTACTTACACTTATAAATCAAAAACTAACACCC---ACTTGATCCCACAACCTCACTTGACTAGCGTGTATAATAGCTTTTATAACAAAAATACCTCTATATGGCCTACACCTATGACTTCCCAAAGCCCACGTTGAAGCCCCCATTGCAGGATCAATGGTTCTTGCCGCAGTACTCCTAAAACTAGCTGGCTACGGTATAATACGACTTACCTCTATTCTTAACCCCTTAACAGAATATATAGCCTACCCATTCCTTATACTATCCTTATGAGGCATAATCATAACAAGCTCAATCTGTCTTCGACAAACAGACCTAAAATCACTTATCGCATACTCCTCCGTAAGCCATATATCCCTAGTAATCATAGCCTCCCTCATTCAAACCCCCTGAAGTTTTTCTGGCGCAACCATCCTTATAATTGCCCATGGACTTACTTCCTCTATACTATTTTGCCTAGCCAACTCAAACTATGAACGCACCCACAGCCGGATCATAATACTCTCCCGAGGGCTTCAAACTTTATTCCCATTAATAGCCTCCTGATGATTTATAGCAAACCTCACCAACCTTGCCCTACCCCCTACTATCAACCTAGTAGGGGAACTATTTGTAATCACAGCTTCATTTTCTTGATCTCATATCACTATCGCACTAACTGGACTCAACATGCTAATTACAACCCTCTACTCCCTTCACATATTTGTCACAGTACAACGAGGAAAACTGACACATCACACAACCAATATAAAACCTTCCTTTACACGAGAAAACACACTAATATTTATACACCTGGCCCCAATCACTCTACTAACTCTTAACCCTAATATCATCCTAGGGTTCACTTCCATGTCACCTATCTTCATAAATATTATGCTAGCATTTACTATCTCACTCTTAGGCATACTAGTCTATCGCTCGCACCTAATAGCCTCCCTTCTCTGCCTAGAAGGAATAATAATATCACTCTTCATCATAACAGCTCTAATAGCCTTAAATACACAACACTCCTTAGCTAATATTATACCCATTATCCTACTAGTATTTGCTGCTTGCGAAACAGCAGTAGGCCTTGCCTTACTAATTTCAATCTCTAATACATATGGTCTAGACTACATTCACAACCTAAGCCTACTTCAATGTATAACCATGTATACCTCTATTATAATAACAACTCTCGTCTCCTTAACCCTTCCAATCGTCACTGCCCTTATTAATCCTAACAAAAAA---CAATCATACCCAAACTATGTAAAAATGACTATAATATACACCTTCATTATCAGCCTTCTTCCAATAACCCTACACATTTACCTAAACCAAGAAACAACCATCTGAAGCTGACATTGAATAGTAACTCAAACATTAGATCTAACACTAAGCTTTAAACTAGACTACTTTTCCACAATATTCATCCCAATCACACTATTTATCACCTGATCTATCATAGAGTTCTCACTGTGATACATAAGCTCAGATCCAAACATTAATCAATTCTTCAAATACCTCCTCATTTTTCTCGTTGCAATACTAGTCCTAACCACTGCCAATAACCTTTTCCAGCTTTTTATCGGTTGAGAAGGTGTAGGTATCATGTCTTTCTTACTAATCAGCTGATGATACTCCCGAACAGACGCCAACACGGCAGCTATTCAAGCAGTCCTATACAATCGTATTGGCGATATTGGCTTCATCCTAGCCATAGCATGATTTCTTCTGCATAACAACTCATGAGACATCCAACAAATACTGACCCTAGACTCCAATTCAAATTTCCTCCCACTAATAGGCCTACTACTAGCAGCAATAGGAAAATCAGCCCAACTTGGCCTCCATCCTTGACTACCTTCTGCCATAGAAGGCCCAACCCCAGTTTCAGCCCTACTCCATTCCAGTACTATAGTCGTTGCCGGGGTATATTTACTCATCCGCTTTCACCCTCTAATGGAAAATAACACACTAATCCAAAGCTTTACATTATGCTTAGGGGCCATTACCACCATATTTATAGCTATCTGCGCCCTCACACAAAACGACATCAAAAAAATCGTAGCCTTTTCTACCTCAAGTCAACTAGGCCTAATAATGGTCACTATTGGTATCAACCAACCATACCTAGCATTCTTACATATCTGCACTCACGCCTTCTTTAAAGCCATACTTTTTATGTGCTCCGGATCTATTATCCATAACTTAAACAACGAACAGGATATTCGAAAAATAGGAGGCTTATCTAAAACAATACCTCTTACCTCAACTTCCCTATTTATCGGCAACCTAGCACTCACAGGAATACCCTTCCTTACAGGCTTCTATTCCAAAGACCTCATTATTGAAGCTACAAACACATCATACACCAACGCCTGAGCCCTATCTATCACTCTTATTGCCACCTCCCTAACAAGCGCCTACAGTGCTCGAACTATCCTTCTCACCCTAACAGGACCACCCCGCTTCTCAGCCCTAGTAAGCATTAACGAAAACAACCCCACTCTACTAAACCCAATCAAGCGCCTTACATTAGGCAGTATTATTACTGGTTTTCTAATCACTAATAACATTTCCCCAACCTCTCTCCCTCAACCAACAATACCCCACTATTTAAAACTCTCAACTTTATGCGCAACTATCCTCGGCCTCCTAGCAGCCCTAGACCTCGCCTTCATAACTAACAAACTAAAAATAAACAACCCATCACAAATATTTAAATTTTCCAATATACTAGGATACTTCCCCACTACAATCCATCGCATAATTTCGTATCAAAGCCTACTTATAAGCCAAAACTTGGCCTCTCTCCTATTAGATTCACTGTGACTAGAAAAAGCCACACCCAAAATGATCACAGACGCACATACTGCTGCCTCCATGACTATCACTACTCAAAAAGGCATAATCAAACTTTACTCTCTCTCCTTCCTTATTTCCCTCATATTAATTCTACTCCTAACAATAATGACATATATTTTATTTATATTAAGTGTATTGTTGGTTCTTGGGTTTGTAGGATTTTCTTCTAAGCCATCTCCTATTTATGGAGGTTTGGCATTGGTTGTTAGTGGTGTAGTTGGTTGTATAATTATTTTAAGTTGTGGGGGAGCTTATATGGGTTTAATGTTGTTTTTAATTTATTTGGGGGGTATAATAGTTGTTTTTGGTTACACCACAGCGATGGCTATTGAGGAGTATCCTGAGACATGAGGTTCGGGACTTGAAATTTTAGGAGGTATTCTAGTGGGCTTGATAATAGAAATAGGGTTAATTTTTTGAGTT---TTAAGTTTTGATGAG------GTT---------GTGGTAGTTAGTTTTAATAGTATGGGGGATTGGGTGATTTTTGAGGGGGAGGGGTCGGGATTGGTTCGAGGGGATTCTATTGGTGCAGGTGCTTTATACGATTATGGGCGTTGGTTGGTGGTGGTTGCTGGTTGGACATTGTTTGTGGGTGTGTATATTGTGATTGAGATTACTCGGGGTAAT
>Alouatta_caraya
ATGAACCAAAATTTATTTGCCTCCTTCAATGTACCAATAATACTAGGAATCCCCCTAGTTACACTAATCATTCTATTTCCCACCATGCTAATTTCATCCCCTAATAAACTAATCAACAATCGACTCTCCTCTCTTCAACAATGACTAATCCAACTTACACTAAAACAAATAATAACAGTCCATAGTACTAAAGGACGAACTTGATCCCTTATGCTCATAGCCCTAATCATTTTCATCGCCCTAAACAATCTCCTCGGAATAACACCCTACGCATTCACACCAACCACCCAGCTATCAATAAACTTAGCTATAGCAATCTCCCTATGAGCAGCCACCGTACTAACAGGACTTCGATTTAAAACAAAAGCATCTCTCGCCCATTTTTTACCCCAAGGAACACCCATACCACTTATCCCTATACTAGTCGTCATTGAAACAATCAGCCTTTTCATCCAACCAATTGCACTAGCCGTACGACTAACAGCCAATATTACAGCAGGTCACCTGCTAATACATTTACTTGGGGACACCACACTAACCCTTCTATCCTCCTACACCTCCTCTTCCATAATTACAATTGTTATCATTATCTTACTTATTATACTAGAACTAGGTGTAGCCCTAATCCAAGCCTATGTTTTTACACTCTTAGTAAGTCTCTACCTACACGATAACTCAGTGCCTCAACTGGACATATCACCGTGACCAATAGTAATTATATCAATAATTTTAACCCTATTCTACATTACTCAATTAAAAATTCTAAACTTTACTTTCCATGTCACCCCATCATCAAAA---CTAACTATACCACATAAACACAAGACAACCTGAGAACTAAAATGAACCAAAATTTATTTGCCTCCTTCAATGTACCAA------ATGTTCATAAACCGCTGATTATTTTCAACTAACCATAAAGATATCGGAACACTATATTTACTATTTGGCGCATGGGCAGGGGCAGTAGGAACAGCCCTAAGTCTCCTAATTCGAACAGAACTCGGTCAGCCTGGAAGTTTATTAGAAGACGACCATATTTATAACGTTATCGTTACCTCTCACGCATTTATCATAATTTTCTTCATAGTAATGCCAATTATAATCGGGGGCTTTGGAAACTGACTTGTCCCCCTAATAATTGGTTCCCCCGATATAGCATTCCCTCGAATAAATAATATAAGCTTCTGACTTCTACCCCCATCCCTTCTTCTACTACTCGCATCCTCAACCCTAGAAGCCGGAGCCGGTACTGGTTGAACAGTCTACCCCCCTCTAGCGGGAAATATATCACATCCAGGAGCCTCTGTAGACCTCACTATTTTTTCACTCCACCTGGCTGGTATTTCTTCCATTCTAGGGGCTATTAATTTTATCACAACAATTATTAATACAAAACCCCCAGCCATAACCCAGTATCAAACACCTTTATTTGTCTGATCTGTCCTTATTACAGCAGTCTTACTACTTCTGTCTCTTCCAGTTCTGGCTGCCGGAATTACCATATTACTAACAGACCGCAATCTTAATACTACATTCTTCGATCCTGCTGGTGGTGGGGACCCTATTCTATACCAGCACCTGTTCTGATTTTTTGGACATCCTGAAGTATATATTCTCATTCTTCCAGGCTTCGGAATAATTTCACATATTGTAACATATTACTCTAACAAAAAAGAACCATTCGGGTATATGGGGATAGTATGAGCCATAATATCAATTGGTTTCCTGGGGTTTATTGTATGAGCCCACCACATATTTACTGTGGGCATAGACGTAGACACACGTGCATACTTCACATCAGCCACTATAATTATTGCCATTCCTACAGGAGTAAAAGTATTTAGTTGATTAGCTACACTGCACGGCGGCAATGTCAAATGGTCTCCCGCAATACTATGAGCTCTGGGCTTTATCTTCCTTTTTACCGTAGGTGGACTAACAGGAATTGTATTAGCCAACTCATCATTAGACATCGTCCTACATGACACATACTATGTAGTAGCCCACTTTCATTACGTTCTATCCATAGGAGCAGTATTCGCCATTATGGGAGGTTTCATCCACTGATTCCCATTGTTCTCTGGTTATACTCTCGACCAAACCTATGCTAAAATTCACTTTACCATTATATTTGTAGGCGTAAATCTAACCTTTTTCCCACAACACTTTCTTGGCCTATCTGGAATGCCCCGACGGTATTCAGATTACCCTGATGCATACACTACATGAAATATCGTATCATCTGTAGGCTCATTTATTTCATTAACAGCAGTTATCCTAATAATTTTTATAATTTGAGAAGCCTTTTCCTCAAAACGAAAAGTCTTGACCGTTGAACAACTAACTACCAATCTAGAATGACTCCATGGCTGCCCTCCTCCTTATCACACATTTGAAGAGCCTACCTATGTAAAATCTATGGCACACCCAGCCCAACTAGGCCTACAAAACGCTACATCCCCTATCATAGAAGAACTTATCGCTTTCCACGACCATGCCCTTATAATTATTTTCCTAATTAGCTCACTAGTACTATATGTTATTTCCCTAATGCTCACAACTAAATTAACCCACACCAGCACAATAAATGCCCAAGAAATTGAAATAATTTGAACCATTCTACCTGCAATTATCCTTATTATAATTGCTCTTCCATCCCTACGCATCTTATATATAACAGATGAATTTAACAAACCCTACTTAACTCTTAAAGCCATTGGCCACCAATGATACTGAAGTTACGAATATTCAGACTATGAGGACCTAGCCTTCGACTCCTACATCACTCCTACATACTTTCTCGAACCTGGGGAATTCCGACTCCTTGAAGTAGACAACCGAACAACTCTACCCATAGAAGCAGATATCCGTATACTAATCTCATCACAAGACGTATTGCACTCATGAGCCGTCCCATCACTAGGCGTTAAAGCAGATGCAATCCCTGGACGCTTAAATCAAGCTATACTGGCCTCCATACGACCAGGCCTATTTTACGGGCAATGCTCAGAAATTTGCGGATCAAACCATAGCTTTATGCCCATTGTCCTAGAATTTATTTATTTCCAAGACTTCGAAGTGTGAGCCTCATACTTATACATCATGACCCACCAAACACATGCCTACCATATAGTCAACCCAAGCCCCTGACCACTAACAGGAGCCTTATCAGCTTTCTTACTAACTTCTGGCCTGGCCATATGATTCCACTTTTATTATATCCCCCTTCTTGCCACAGGACTACTAGCCAGCGCATTAACAATATTTCAATGATGACGAGATGTGGTACGAGAAGGCACATATCAAGGCCACCATACCATGCCTGTCCAAAAAGGCCTCCGATACGGAATAGTCCTATTTATTATCTCAGAAATCTTCTTTTTTGCTGGCTTCTTCTGAGCATTTTATCACTCCAGCCTAGCCCCAACCCCACAAACAGGAGGACATTGACCTCCAACAGGCATTTTTCCCCTTAACCCAATAGAAGTGCCACTTCTAAATACAGCCATTCTATTAGCATCAGGAGTTACAATTACTTGAGCACACCACAGCCTAATAGAAGCCAACCGAAAAGAATCAATTCAGGCACTAGCCCTAACTATTATATTAGGTATTTATTTTACATGTTTACAACTATCAGAATACTCTGAAGCCTCTTTCACTATCTCCGATGGAATTTATGGATCAACATTCTTTGTAGCCACAGGCTTTCACGGCCTCCACGTCATTATTGGGACCACATTCCTTACAACCTGCTACGTTCGCCAACAACTATTTCATTTTACTACCAACCACCACTTTGGCTTCGAAGCCGCTGCATGATATTGACACTTCGTAGACGTAGTATGATTATTCCTCTATATTTCTATCTATTGATGAGGATCCATGACTACCCCCCGCAAGACACATCCACTAACAAAAATCATTAACAACTCATTCATTGATCTCCCCACACCATCCAACATTTCCGCCTGATGAAATTTCGGCTCACTCCTAGGTATTTGCCTAATTATCCAAATCACTACAGGTCTATTCCTAGCCATACATTATACACCAGACACTTCAACTGCCTTTTCCTCAGTCGCCCACATCACCCGAGACGTCAACTACGGCTGAATAATCCGCTACCTACACGCCAACGGCGCTTCCATATTCTTCATCTGCCTATTCCTCCACATTGGCCGAGGCTTATATTATGGGTCATTCCTTTTTCTGAAGACCTGAAACGTCGGTATTATCCTCCTACTCACAACCATAGCCACAGCATTCATAGGCTACGTCCTCCCATGAGGCCAAATATCATTCTGAGGGGCCACAGTAATTACAAACCTTCTGTCAGCCATCCCATACATCGGATCTGACCTCGTACAATGAATCTGAGGTGGGTTCTCAGTAGATAAAGCCACCCTCACACGATTTTTCACCTTTCACTTTATTTTACCCTTTATCATTGCTGCCCTAGCAACTATCCACCTCTTGTTTCTGCATGAGACAGGATCAAGTAACCCATCAGGAATGGCATCAGACCTCGACAAAATCACATTTCACCCCTACTACACAACCAAAGACATCCTAGGCCTAATTATTCTCCTCCTATGTCTAATAAGCCTAACCCTATTTTCACCTGACCTTCTAACCGACCCAGATAATTACACACTAGCTAACCCCCTCAACACCCCACCCCACATTAAACCAGAATGATACTTCCTATTTACATACGCAATCCTACGATCTATCCCTAACAAATTAGGAGGCGTCCTAGCCCTAATACTCTCCATCCTAATTCTTATAATTATCCCCACCCTCCACCTATCAAAGCAACAAAGCATAGGATTCCGACCTATCACCCAAATCCTATTCTGAACCCTAGTAGCCGACCTATTCACACTCACATGAATCGGGAGCCAACCAGTTGAATACCCCTTCATAACTATCGGCCAAACCGCATCCATCATATACTTTCTAATTATCATTACACTTATTCCCCTCTCCGCCCTAATTGAAAACAAATTACTTAAATGA---GTGTTTATAATTAATTTACTCCTGCTAATTATCCCTGCCTTAATTGCCATAGCATTTTTAACACTCATAGAACGGAAGATCTTGGGCTATATACAATTTCGAAAGGGCCCTAACATAGTGGGCCCCTACGGAGTACTTCAACCATTCGCGGATGCAATAAAACTTTTTACAAAAGAACCACTACTACCCACCACATCTACTACAACCCTATATGTGATTGCCCCAACCCTAGCCCTCTCCATCGCCCTCCTTATATGAAGCCCTCTTCCCATACCATATCCCCTAATTAACTTCAACCTAGGCCTCCTATTTATATTAGCAACATCAAGCCTAGCCGTCTATTCAATCTTATGGTCCGGATGAGCATCCAACTCAAACTACGCACTAATCGGCGCATTACGAGCAGTAGCCCAAACAATTTCATACGAAGTCACCCTAGCTATCATTCTACTATCAACCCTACTAATAAGCGGCTCATTCAACTTACATTCACTTATCTCAACACAAGAACACTCCTGACTCTTATTACCATCATGACCTTTAGCAATAATATGATATATTTCCACACTAGCAGAAACCAATCGAGCTCCCTTCGACCTAACAGAAGGCGAATCAGAACTAGTTTCAGGATTCAACATTGAATATGCCGCAGGTTCATTTGCTCTCTTCTTTATAGCAGAATATATAAACATTATTATAATAAACGCCCTAACCACCACCGTCTTCTTAGCTACACCCTATAGTATAAACCTACCAGAACTCTATACAATAAACTTTATAACCAAAGCCCTTCTATTAACTATTTTATTTTTATGAATTCGAACATCATATCCTCGATTCCGCTATGACCAACTAATACACCTTCTATGAAAAAACTTTTTACCCCTCACACTAGCACTATGCATATGATATGTCTCAATACCATCTCTAATATCTGGCATCCCACCACAAACAATCAACCCTCTAGCCCACCTTATTATTTCCCTCACTGTCCTAGCAGGAACCGTAATTACAATATTAAGCTCACACTGATTCCTAATCTGAGTAGGTCTAGAATTAAATATACTAGCCATCGTACCCTTGCTAGCCAAAAACACAAACCCCCGCTCCACAGAAGCAGCCACCAAATATTTTCTAACACAAGCAACCGCATCCATACTCCTACTAATAACCATTTACCTAAATAATCTATTTTCCGGACAATGA------ACAATTTATCCATCC------CTAAATCAAACCCTCGCTACAATAATATTTATTGCCCTAACAATAAAATTAGGGATAGCCCCTCTTCACTTCTGACTACCAGAAGTAACCCAAGGCATCCCTCTAATCCCTGCCATACTTATTCTCACATGACAAAAACTAGCCCCCTTATCTATTATACTCCAAATCTTCCCATCAATTGACACCAATACCCTACTAACAATCTCAATCTTATCTATCATAATTGGCAGCTGAGGCGGACTTAACCAAACACAATTACGTAAAATTCTAGCTTACTCCTCAATCACCCATATAGGATGAATAATAGCAGTACTACATTACGACCCAAATATTACAATCCTGACTCTACTCATTTACATCCTTCTAACAATCTCCACATTCATAACCTTTTACCTAAACTCAAACATAACAACTCTATCGCTATCACACACCTGAAATAAACTTACATGAGTAATACCTATAATCCCATTAATAATGATATCCCTAGGGGGCCTACCCCCACTAACAGGCTTTTCCCCCAAATGAGCAATCATACAAGAACTTACAAAAAGTAATAACCTTATTATTCCCCTCACTATAGCCATACTCACGCTAATAAATCTATACTTCTACATACGCCTGACGTACTCCATCTCAATAACAATATTCCCCACATCCAACAACACAAAAATTAACTGACAACTAAAACATATAAAACTCTCACCACTTCTCCCCCCACTCATAATTTCTTCCACCCTTCTATTACCCTCAACCCCACTAATACTAATAACT---ATTAATTTAACATTAACACTAGCGACTAACACCCTCCTAGCCCTATTACTAGTTACAATTACATTTTGACTACCACAATTAAATACTTACACAGAAAAATTCAACCCCTATGAATGCGGGTTTGATCCCACAACCTCAGCCCACTTACCCTTCTCTATAAAATTTTTTCTAGTAGCCATCACATTCCTCCTCTTTGACCTAGAAATTGCCCTACTACTACCCCTCCCATGAGCAACCCAAACAAACAACCTAATATTAACAATTAATACAATCCTTACTTTAATTATTATTCTAGCACTAGGACTAGCCTATGAGTGGACTCAAAAGGGATTAGACTGAGTTGAAATGCTAAAAATTATTATACCCACAATTATGCTACTTCCAATAATATGACTTTCAAAAAACCATATAATCTGAATTAATACAATAATATGCAGCTTACTAATCAGTGCCCTAACCCCCTTACTCTTATACCTACCAAAT---AACTTATGCAACCTATCATTAAATTTCTTCTCAGATCCACTAACATCACCCCTCCTAACTTTAACAGCCTGATTACTACCCCTAATAATTTTAGCAACCCAACAACATCTCCACAACAATCCCCTTCCACGAAAAAAACTATATATCTCAATACTTATCCTCCTACAAATCTCTTTAATCATAACATTTACAGCCTCAGAACTAATTTTATTCTACATCCTATTCGAAACCACCCTAATCCCCACCCTAATTATTATCACTCGCTGAGGGTATCAACCAGAACGCCTCAATGCCGGCTCATATTTTTTATTCTACACACTAGCAGGGTCTCTCCCACTACTCATCACACTCCTTTATTACTTAAGCAATTTAGGATCATTAAATATTCTAATAATA---ATTAATACCAAAGAAATACTGCTA---TCCTGAACTAACAATATCATATGGTTAGGTTGCATAATAGCCTTTATAGTCAAAATACCCTTATACGGACTTCACCTATGGCTACCTAAAGCCCACGTTGAAGCTCCAATTGCTGGCTCAATAGTACTTGCAGCAATCCTACTAAAACTTGGTGGTTACGGTATAATACGAATTACCCCTATCCTCAACCCCCTAACAGAAAAAATAGGTTACCCCTTTCTCATTTTATCCCTATGAGGCATAATTATAACAAGCTCAATCTGCTTACGACAAGCTGACCTGAAATCACTCATCGCTTACTCCTCTGTAAGCCACATAGCACTTGTTATTTTAGCTATCCTCATTCAAACCCCTTGAAGCTTTACCGGTGCAATAATCCTTATAATCGCCCATGGACTTACCTCATCCCTATTATTCTGTCTAGCAAACTCAAACTATGAACGAATTCACAGCCGAACTATGATATTTACCCGAGGTCTCCAGGCACTATTTCCACTACTAGCCCTTTGATGACTCCTGGCAAACCTCGCCAACCTCGCCTTACCTCCAACCATTAACCTAATAGGAGAACTATTCACAATCTTAGCCTCCTTCTCCTGATCTAACTTTACTATTATATTCACAGGGTTTAATATACTAATTACAGCCTTATACTCACTTCACATATTTACCTCAACACAACGAGGACCACTAACATACAGCACTAGTAATATTAAACCCCTCTTCACACGAGAAAATACATTAATACTAATGCATACAGCACCAATACTTCTCCTCACCCTTAATCCCAAAGCGATCATAGGGTTGACACTTGTGCCTTTCATTTACATCAACACCTCATTAGCATATTTTATATCTCTACTAGGACTATTAATCTACCGATCACATCTAATGTCGTCCCTACTATGCTTGGAAGGTATAATACTATCACTATTCATTATAGCCACACTTACAACCCTAAATATGCATTTTATACTGATATGTATGATACCCATCACCCTTCTAGTATTCGCCGCATGTGAGGCCGCAGTAGGATTAGCCTTACTAGTTCTAATTTCCAACCTATACGGCCTAGACTATGTACAAAACCTAAACCTACTTCAATGC------ATGCACTCCTCCATAATATTATTAATGCTAGCCCCCCTATTAATACCCATCATAATTACCCTAATCAAACCCCATAAAAAC---ATCTTGTACCCACACTATGTAAAATTGGCCATCATCTACGCTCTCACCATTAGCATTTTAACTATAACAATATTTATCTTTACAGGCCAAGAGTCTATTATCTCAAACTGACACTGAATAACAATCCATACCATTAAATTATCCTTAAGCTTTAAATTAGATTTTTTCTCCATCGTATTTGCCCCCGTAGCACTATTCGTCACCTGATCAATTGTAGAATTTTCAACATGATATATGAACTCAGACCCCAGCATTAACCAATTCCTCAAATATCTACTCATTTTCCTTATCACCATGCTAATTCTAATTACCGCTAATAACCTATTTCAACTCTTCATTGGATGAGAAGGAATAGGCATTATATCCTTCCTATTAATCAGCTGGTGGTACGGCCGATCAGACGCCAACACAGCAGCCCTTCAAGCAATCCTATACAATCGTATCGGAGACATCGGCCTTATCTTAGCAATAACATGATTCTTCATATTTTCAAACTCATGAGATTTTCAACAAATATTTATCCTCAACCCCAACCCAGACCCCTTCCCCTTAGTAAGCCTTCTCCTAGCAGCAACAGGAAAATCAGCCCAATTTGGCCTCCACCCATGACTACCCTCCGCTATAGAAGGACCCACACCAGTCTCAGCACTACTTCACTCCAGCACAATAGTTGTTGCCGGAATCTTCTTAATTATCCGCTTTCATCCCTTAATTGAAAGCAATTCATCCATTCAAACACTCACATTATCACTAGGAGCCATTACTACCTTATTTACAGCAATCTGTGCCCTTACACAAAATGACATGAAAAAAATCGTAGCCTTCTCAACTTCAAGCCAACTTGGTCTTATAATAGTAACAGTAGGCATTAACCAACCACATTTAGCCTTCCTTCACATCTGTACCCACGCTTTCTTCAAGGCCATGTTATTTCTATCTGCAGGATCTATTATTCACAGCCTTAATAATGAGCAAGACATCCGAAAAATAGGAGGCCTATTTAAAATATTACCATTTACTGCTTCTTCCCTAATCATTGGCAGCCTTGCACTCATAGGCATGCCCTTCCTCACGGGCTTCTACTCAAAAGACCTAATCATCGAAACCGCTAATATGTCGTATACCAACGCCTGAGCCCTTACAATTACCCTACTAGCAACCTCCCTCACAGCCATATACAGCATTCGCATTATTTTCTACACCCTAACAGGACACCCCCGATTCACACCCCTTATCCTAATTAATGAAAATAACCCCTCACTAATAAACCCTATCAACCGCTTAGCAATGGGCAGCATCTTCGCCGGATTTCTTATTTCCAACTGCATCCCCCCTACCTCACACCCCCAAGTCACTATACCAAACCACCTTAAATTAGCAGCCTTAGGCGTAACTATTTTAGGACTTCTTATAGCAATAGAACTTAACCTTATAACCAATAATATAAAATTAAGCACCCCAGTAAAATCCTTCTACTTCTCCAATATACTAGGCTTCTACTCAATTACTACCCATCGATCAAACCCCCACTCAAGCTTAACCGCAAGTCAAAACTTTACCTCAACCTTATTAGACCTATTCTGATTAGAAAAATCCATACCAAAAATAACGACACAAACTCAAATCTCAATTTCTACAACAACATCGACCCAAAAAGGCCTAATCAAGCTCTACTTTTTATCATTCTTTATCCCACCCGCCCTGACATTACTATTAATTATTATGATGTATGCTTTATTTTCATTAAGTATTGTTTTAGTGATAGGGTTTGTAGGGTTTTCTTCTAAGCCTTCACCTATTTATGGAGGGTTAGTGTTGATTTTTAGTGGTGCTGTGGGTTGTGCAATTACATTATGTTTTGGTGGGTCTTATATAGGGCTTATAGTTTTTTTAGTTTATTTAGGCGGCATAATGGTTGTTTTTGGTTATACTGCGGCGATGGCAATTGATGAGCATCCTGAGACATGGGTGTCAAGCATTGATATCTTAGGAGTTTTTATTTTGGGCTTAGTAATGGAGATAGGTATGGTAGCTTTATTGGGTGGGGATCCTAATAAAACGGTAGAA---------GTCACTGTTAATTATAAGACTGTATCTAGTTGAATAATTTATGAAGGTGATGGGCCAGGATTAATTCGTGAAGATCCCACAGGTGCTGCTGCTTTGTATAATTATGGTGTTTGAGTTGTTTTAGTTACTTGTTGGGCGTTGTTTATGGGTATACATATTGCGATTGAGCTTACTCGTGGTGGA
>Alouatta_seniculus
ATGAACCAAAATTTATTTGCCTCCTTCAATGTACCAATAATACTAGGAATCCCCCTAGTTATATTAATTATTCTATTTCCCACTATGTTAATCTCACCCCCTAATAAGCTAATCAACAATCGGCTCTCCTCTCTTCAACAATGACTAATCCAACTTACACTAAAACAAATAATAATAGTTCATAGCACTAAAGGACGAACTTGATCCCTTATACTCATAGCCCTAATTACTTTCATCGCCCTAAACAATCTCCTCGGAATAACACCCTACGCATTCACACCAACCACTCAGCTATCAATAAATTTAGCTATAGCAATCCCCCTATGAGCAGCCACCGTACTTACAGGACTTCGATTTAAAACAAAAGCATCTCTCGCCCATTTTTTACCCCAAGGAACACCCATACCACTTATCCCGATACTAATTGTCATTGAAACAATCAGCCTCTTCATCCAACCAATTGCACTAGCCGTACGACTAACAGCCAATATTACAGCAGGCCACCTGCTAATACACTTACTTGGAGACACCACACTAACCCTTCTATCCTTCTACATCCCCTCTTCCATGATTACAATTGTTATTATTATTTTACTTATTATACTAGAACTAGGTGTAGCCCTAATCCAAGCCTACGTTTTTACACTCTTAGTAAGCCTTTACCTGTACGACAACTCAATGCCTCAACTGGACATATCACCATGACCAATAGTAATTATATCAATAATTTTAACCCTATTCTACATTACTCAATTAAAAATATTAAACTTTACTTTCTATAGCACCCCATCATCAAAA---TTAACCATACCATATAAACACAAAACAACCTGAGAACTAAAATGAACCAAAATTTATTTGCCTCCTTCAATGTACCAA------ATGTTCATAAACCGCTGATTATTTTCAACTAACCATAAAGATATCGGAACACTATATTTGCTATTTGGCGCATGAGCAGGGGCAGTAGGAACAGCCCTAAGTCTCCTAATTCGAGCAGAACTCGGTCAGCCTGGAAGTTTAATAGAAGACGACCATATTTATAACGTTATCGTTACCTCTCACGCATTTATTATAATTTTCTTCATAGTAATACCAATTATAATCGGGGGCTTTGGAAACTGACTTGTTCCTCTAATAATTGGCTCCCCCGATATAGCATTTCCTCGAATAAATAATATAAGCTTCTGACTTCTACCCCCATCCCTTCTTCTACTACTCGCATCCTCAACCCTAGAAGCCGGAGCCGGTACTGGTTGAACAGTCTACCCCCCTCTAGCGGGAAATATATCACACCCAGGAGCCTCTGTAGACCTCACTATTTTTTCACTTCACCTGGCTGGTATTTCCTCCATTCTAGGGGCTATTAATTTTATCACAACAATCATTAACATAAAACCTCCGGCCATAACCCAGTATCAAACACCTTTATTTGTCTGATCTGTCCTTATTACAGCAGTCTTACTACTCCTATCTCTTCCGGTTCTGGCCGCCGGAATTACCATACTACTAACAGACCGCAATCTTAATACTACATTCTTCGATCCTGCTGGTGGCGGAGACCCTATCCTATACCAACACCTGTTCTGATTTTTTGGGCACCCTGAAGTATATATCCTCATTCTTCCAGGCTTCGGAATAATCTCACACATTGTAACGTACTACTCTAACAAAAAAGAACCATTTGGGTATATAGGAATAGTATGGGCCATAATATCCATTGGTTTCCTGGGATTTATTGTATGAGCCCACCACATATTTACTGTGGGTATAGACGTAGACACACGTGCATACTTCACGTCAGCCACTATAATTATTGCCATTCCCACAGGAGTAAAAGTATTTAGTTGATTAGCCACACTGCACGGCGGTAATATCAAATGATCTCCCGCAATGCTATGAGCCCTAGGCTTTATTTTCCTCTTTACCGTAGGTGGACTGACAGGAATTGTATTAGCCAACTCATCGTTAGACATCGTCCTACATGACACATACTATGTAGTAGCCCACTTTCATTACGTTTTATCCATAGGAGCAGTATTTGCCATTATAGGAGGTTTTATCCACTGATTCCCATTATTCTCCGGTTACACGCTCGACCAAACCTATGCTAAAATTCACTTCACCATTATATTTGTAGGCGTAAATCTAACCTTTTTCCCACAACACTTCCTTGGCTTATCTGGAATGCCCCGACGATATTCAGATTATCCTGATGCATATACTACATGAAATATCGTATCATCTGTAGGCTCATTTATTTCATTAACAGCAGTTATCCTAATAATTTTTATAATTTGAGAAGCTTTTTCCTCAAAACGAAAAGTCTTAACCGTTGAGCAACTAACTACCAATCTAGAATGACTCTACGGCTGCCCCCCTCCTTATCACACATTTGAAGAATCCACCTATGTAAAATCTATGGCACACCCAGCCCAACTAGGCCTACAAAATGCTACATCCCCTATCATAGAAGAACTTATCGCCTTCCACGACCATGCTCTTATAATTATTTTTCTAATTAGCTCACTAGTATTATATATTATCTCCCTAATGCTCACAACCAAATTAACCCACACCAGCACAATAAATGCCCAAGAAATCGAAATAATTTGAACCATTCTACCTGCAATTATCCTTATTATAATTGCTCTTCCATCCCTACGCATCTTATATATAACAGATGAATTTAACAAGCCCTATTTAACTCTTAAAGCCATTGGCCACCAATGGTACTGAAGTTATGAGTATTCAGACTATGAAGACCTAGCCTTCGACTCCTACATCACACCTACATACTTTCTCGAACCTGGAGAATTCCGACTCCTTGAAGTAGATAACCGAACAACTCTGCCCATAGAAGCAGATATCCGTATATTAATCTCATCACAAGACGTCCTACACTCATGAGCCGTTCCATCGCTAGGCGTTAAGGCAGATGCAATCCCTGGACGCTTAAACCAAGCTATACTGGCCTCCATACGACCAGGCCTATTTTACGGACAATGCTCAGAAATTTGCGGGTCAAATCATAGCTTTATGCCCATTGTCCTAGAATTTATTTATTTCCAAGACTTCGAAGTGTGAGCCTCATACCTATATATCATGACCCACCAAGCACATGCCTACCATATAGTTAACCCAAGCCCCTGACCATTAACAGGAGCCCTATCAGCTTTCCTACTAACTTCTGGCCTAGCCATATGATTCCACTTCTATTATATCCCCCTTCTTGCCACAGGATTACTAGCCAGCGCATTAACAATATTTCAATGATGACGAGACGTGGTACGAGAAGGCACATATCAAGGCCACCATACCATGCCTGTCCAAAAAGGCCTCCGATACGGGATAGTTCTATTTATTATTTCAGAGATCTTCTTTTTTGCTGGCTTCTTCTGAGCATTTTACCACTCCAGCCTAGCCCCAACCCCGCAAACAGGAGGACATTGACCCCCAACAGGTATTTTTCCCCTTAACCCAATAGAAGTACCGCTTCTAAATACAGCCATTCTACTAGCATCAGGAGTTACAATTACTTGAGCACACCACAGCCTAATAGAAGCCAACCGAAAAGAATCAATTCAGGCACTAGCCCTAACCATTACATTAGGTATTTATTTTACATGTTTACAATTATCAGAATACTCTGAAGCCTCTTTCACCATTTCCGACGGAATTTATGGATCAACATTCTTTGTAGCTACAGGCTTTCACGGCCTCCACGTCATTATTGGAACCACATTCCTTACAACCTGTTACGTTCGCCAACAACTATTTCATTTTACAACTAATCACCACTTTGGCTTCGAAGCCGCTGCATGATACTGACACTTCGTAGACGTAGTATGATTATTCCTCTATATCTCTATCTATTGATGAGGATCCATGACTACCCCCCGCAAAACACACCCACTAGCAAAAATCATTAACAACTCATTTATTGACCTTCCCACACCATCCAACATCTCCGCTTGATGAAATTTCGGCTCACTCCTAGGTATCTGCCTGATTATCCAAATCACTACAGGTCTATTCTTAGCCATGCACTACACACCAGACACCTCAACTGCCTTCTCCTCAGTCGCCCACATCACCCGAGACGTCAACTACGGCTGAATAATCCGCTACCTACACGCCAACGGCGCCTCCATATTTTTCATCTGCCTCTTCCTCCACATTGGCCGAGGCTTATATTACGGATCATTCCTTTTTCTGAAGACCTGAAACGTCGGTATTATCCTCCTACTCACAACCATAGCCACAGCATTCATAGGCTATGTCCTCCCATGAGGCCAAATATCATTCTGAGGTGCCACAGTAATTACAAACCTCCTATCAGCCATCCCATACATCGGATCTGACCTCGTACAATGAATCTGAGGTGGCTTCTCAGTAGATAAAGCTACCCTCACACGATTTTTCACCTTTCACTTTATCTTACCCTTTATTATCGCTGCCCTAGCAACCATCCACCTCTTGTTTCTGCATGAAACAGGATCAAGTAACCCATCAGGAATGACATCAGACCTCGACAAAATCACATTTCACCCCTATTATACAACCAAAGACATTCTAGGCCTAATCATTCTCCTCCTATGCCTAGTAAGCCTAACCCTATTTTCACCTGACCTTCTTACTGACCCAGATAATTATACACTAGCTAACCCCCTCAACACCCCACCCCATATTAAACCAGAATGATACTTCCTATTTGCATACGCAATTCTACGATCTATCCCTAATAAATTAGGAGGCGTCCTAGCCCTAATACTCTCCATCCTAATCCTCATAATTATTCCCACTCTCCACCTATCAAAGCAACAAAGCATAGGATTCCGACCCATCACCCAAATCCTATTCTGAACCCTAGTAGCCGACCTATTCACGCTCACATGAATTGGGGGCCAACCAGTCGAATACCCCTTCATAACTATCGGTCAAACCGCATCCATCATATACTTTCTAATTATCATTACACTTATCCCCCTCTCCGCCCTAATTGAAAATAAACTACTTAAATGG---GTGTTTATAATCAACTTACTCCTGCTAATTATTCCTGCCCTAATTGCCATAGCATTTTTAACGCTCATAGAACGAAAGGTCTTGGGCTATATACAATTTCGCAAGGGCCCTAACATAGTAGGCCCCTACGGAATACTTCAACCATTTGCGGACGCAATAAAACTCTTTACAAAAGAACCCCTACTACCCACCACATCTACCACAACCCTATATGTAATTGCCCCAACCCTAGCCCTCTCCATCGCCCTCCTTATATGAAGCCCCCTTCCCATACCATATCCCCTAATTAACTTCAACCTAGGTCTTCTATTTATACTAGCAACATCAAGCCTAGCCGTTTATTCAATCCTATGATCCGGGTGAGCATCCAACTCAAACTACGCACTAATCGGCGCATTACGAGCAGTAGCCCAAACAATTTCATACGAAGTCACCCTAGCTATTATTCTGCTATCAACCCTACTAATAAGCGGCTCATTCAACTTACACTCACTTATTTTAACACAAGAGCACTCCTGACTTTTATTACCGTCATGACCTTTAGCAATAATATGATATATTTCCACACTAGCAGAAACCAATCGAGCTCCCTTCGACTTAACAGAAGGCGAATCAGAACTAGTTTCAGGATTCAACATTGAGTATGCTGCAGGTTCATTCGCCCTCTTCTTTATAGCAGAATATATAAATATTATTATAATAAACGCCCTAACCACCACCGTCTTCTTAGCTTCACCCTATAGCATAAACCTACCAGAACTCTATACAATAAACTTTATAACCAAAGCCCTTCTATTGACTATTCTATTTCTATGAATTCGAACATCATATCCTCGATTCCGCTATGACCAACTAATGCACCTTCTATGAAAAAACTTTTTACCTCTCACACTAGCACTATGCATATGATATGTCTCAATACCAACTCTAACATCCGGCATCCCACCTCAAACAATCAACCCTCTAGCCCACCTTATTATTTTCCTCACCATCCTAGCAGGAACCGTAATTACAATAATAAGCTCACACTGGTTCCTAATCTGAATAGGCCTAGAATTAAATATACTAGCCATCGTACCCCTGCTAGCCAAAAACACAAATCCCCGCTCCACAGAAGCAGCCACTAAATATTTTCTAACACAAGCAACCGCATCCATAGTCCTACTAATAATCATCTACCTAAATAACCTATTTTCCGGGCAATGA------ACAATTTATCCATCC------CTAAATCAAGCCCTAGCTACAATAATACTAATTGCCCTGACAATAAAATTAGGAATAGCCCCTCTTCACTTTTGATTACCAGAAGTAACCCAAGGCATCCCTCTAATTCCTGCTATACTTATTCTCACATGACAAAAACTAGCCCCTTTATCTATTTTACTCCAAATCTTTTCATCAATTGACACCAATACCCTACTAACAATCTCAATCTTATCTATTATAATCGGCAGCTGAGGCGGACTTAACCAAACACAATTACGTAAAATTCTAGCTTACTCCTCAATCACCCATATAGGATGAATAATAGCAGTACTATATTACGACCCAAATATTACAATCCTAACTCTACTCATCTACATCCTCCTAACAATTTCCACATTCATGACCTTCTACCTAAACTCAAACATAACAACCCTATCACTATCACACACCTGAAATAAACTTACATGAATAATACCCATAATTCCATTAATAATAATATCCCTAGGGGGCCTACCCCCACTAACAGGCTTTTCCCCCAAATGAGCAATTATACAAGAACTTACAAAAAGTGACAACCTTATTATCCCCCTCACTATAGCCATACTTACACTAATAAATTTGTACTTCTATATACGCCTGACATACTCTATCTCAATAACAGTATTCCCCACATCCAACAACACAAAAATCAACTGACAACTAAAATATATAAAACTCTCACCACTTCTCCCCCCACTCATAATTTCTTCCACCCTTCTATTACCCACAACCCCACTAATACTAATAATC---ATTAATTTAACACTAACCCTAGCAACTAATATTCTCCTAGCCCTATTTCTAATTACAATTACATTTTGATTACCACAATTAAATACTTACACAGAAAAATTTAACCCCTATGAATGCGGATTTGACCCCACAACCTCAGCCCACCTGCCCTTCTCCATAAAATTTTTTCTAGTAGCTATCACATTTCTCCTCTTTGACCTAGAAATTGCCCTACTACTACCCCTGCCATGGGCAACCCAAACAAATAACCTAATATTAACAATTAATACAATCCTTACTCTAATTATTATTCTAGCACTAGGACTAGCCTATGAATGGACTCAAAAGGGGTTAGATTGAGTTGAAATGCTAAAAATTATTATACCCACAATTATGCTACTTCCAACAATATGACTTTCAAAAAATCATATAATCTGAATTAATACAATAACATGCAGCTTACTAATCAGCGCCCTAACCCCCTTGCTCTTATATCTACCAAAC---AACTTATGCAACCTATCATTAAATTTTTTCTCAGATCCACTAACATCACCCCTCTTAACCCTAACAGCCTGATTATTACCCCTAATAATTTTAGCAACCCAACAACATCTCCACAATAACCCCCTTCCACGAAAAAAACTATATATCTCAATACTCATCCTTTTACAAATCTCTTTAATCATAACATTTACAGCCTCAGAACTAATTTTATTTTATATCCTATTCGAAACCACCCTAATCCCCACCCTAATTATTATTACTCGCTGGGGGTACCAGCCAGAACGCCTCAATGCCGGCTCATATTTTTTATTCTACACACTAGCAGGGTCCCTCCCACTACTCATCACACTCCTTTATCACTTAAGCAATTTAGGATCATTAAATATCCTAATAATA---ATTAATGCCAAAGAAATATTATTA---TCCTGAACTAATAATATCACATGACTAGGTTGCATAATAGCCTTTATAGTCAAAATACCCTTATATGGACTTCACCTGTGACTACCTAAAGCTCACGTTGAAGCTCCAATTGCTGGCTCAATAGTACTTGCAGCAATCCTACTAAAACTTGGTGGTTACGGTATAATACGAATTACCCCCATCCTTAACCCCTTAACAGAAAAAATAGGTTACCCCTTTCTTATTTTATCCCTATGAGGCATAGTTATAACAAGCTCCATCTGCTTACGACAAGCTGACCTAAAATCACTCATCGCTTACTCCTCTGTAAGCCACATAGCACTTGTTATCTTAGCCATCCTCATTCAAACCCCTTGAAGCTTTACCGGTGCAATAATCCTTATAATCGCCCATGGACTTACCTCATCCCTATTATTCTGTCTAGCAAACTCAAACTATGAGCGAATTCACAGCCGAACTATAATATTTACCCGAGGTCTCCAAGCACTATTTCCACTACTAGCCCTTTGATGACTCCTGGCAAACCTCGCCAATCTCGCCTTACCTCCAACCATTAACCTTATAGGAGAACTATTCACAATCTTGGCCTCCTTCTCCTGATCTAACTTTACTATTATATTTACAGGGTCTAATATACTAATTACAGCCCTATACTCACTTCACATATTTACCTCAACACAACGAGGGCCACTAACGTACAGCACTAGTAATATTAAACCTCTCTTCACACGAGAAAATATACTAATACTAATACATACAGCACCAATACTTCTCCTCACCCTTAATCCCAAAGTGATTATAGGGTTAACACCTGTGCCTTTCATCTACATCAACACCTCATTAGCATATTTTATATCTCTATTAGGACTATTAATCTACCGATCACATCTAATGTCATCCCTACTATGCTTGGAAGGTATGATACTATCACTATTCATTATAGCCGCACTTACAACCCTAAATATACATTTTATACTGATATATATAATACCCATTACCCTTCTGGTATTCGCCGCATGTGAAGCCGCAGTAGGGTTAGCCTTACTAGTTCTAATTTCCAACCTATACGGCCTAGATTATGTACAAAACCTAAACCTACTTCAATGC------ATGCACTCCTCCATAGCATTATTAATGCTAGCCCCCCTACTAATACCCATCATAATTACCCTAATCAAACCTCACAAAAAC---ATCTTGTACCCGCACTATGTAAAATTAGCTATCATCTACGCCCTCACCATTAGCATTTTAACTATAACAACATTTATCTTCACAGGCCAAGAATCTATAATTTCAAACTGACACTGAGTAACAATTCATACTATTAAATTATCCCTAAGCTTTAAATTAGATTTCTTCTCCATCATATTTACCCCTGTAGCACTATTCGTCACCTGATCAATCGTAGAATTCTCAACATGATATATGAACTCAGACCCCAACATTAACCAATTCCTCAAGTACCTACTCATTTTCCTTATCACTATACTAATTTTAATTACCGCTAACAACCTACTTCAGCTCTTCATCGGATGAGAAGGAATAGGCATCATATCTTTCCTATTAATTAGCTGGTGATACGGCCGATCAGACGCCAACACAGCAGCCCTTCAAGCAATCCTATATAATCGTATTGGAGATATCGGCTTTATCCTAGCAATAGCATGATTCTTCATATTTTCAAACTCATGGGATTTCCAACAAATATTTATCCTCAACCCCAACCCAGATCTCTTCCCCCTAGTAAGCCTTCTCCTAGCAGCAACAGGAAAATCAGCCCAATTCGGCCTCCACCCATGACTACCCTCCGCTATAGAAGGACCCACACCAGTCTCAGCACTACTTCACTCTAGCACAATAGTTGTTGCCGGAATCTTCCTAATTATCCGCTTTCACCCCTTAATTGAAAGTAATCCATCCATTCAAACACTCACATTATCACTAGGAGCTATTACTACCCTATTTACAGCAATCTGTGCCCTTACACAAAATGACATGAAAAAAATCGTAGCCTTCTCAACTTCAAGCCAACTTGGTCTTATAATAGTAACAGTAGGCATTAACCAACCACATTTAGCCTTCCTTCACATTTGTACTCACGCTTTCTTCAAGGCCATACTATTTTTATCTGCAGGATCTATTATCCACAGCCTTAGCAACGAGCAGGACATCCGAAAAATAGGAGGCCTATTTAAAATACTACCATTTACTGCTTCCTCCCTAATCATTGGCAGCCTCGCACTCATGGGCATGCCTTTCCTCACGGGCTTCTACTCAAAAGACCTAATCATCGAAACCGCCAACATGTCGTATACCAACGCCTGAGCCCTTACAATTACCCTACTAGCAACCTCCCTCACAGCCATATACAGCATTCGCATTATTTTCTACACTCTAACAGGACACCCCCGATTCACATCCCTTATCCTAATTAATGAAAATAACCCCTCACTAATAAACCCTATTAACCGCCTAGCAGTGGGCAGCATCTTCGCCGGGTTTCTTATTTCCAACTGCATCCCCCCTACTTCATATCCCCAAGTCACTATACCAAACCACCTTAAATTAGCAGCCTTGGGCGTAACTATTCTAGGACTTCTTATAGCAATAGAACTTAACCTTATAACCAATAATATAAAATTAAACACCCCAGTAAAATCCTTCTACTTCTCTAATATACTAGGCTTCTACTCAATTACCACCCATCGATCAAATCCCCACTCAAGCTTAACCGCAAGTCAAAACTTTACCTCAACCCTATTAGACCTATTCTGATTAGAAAAATCCATACCAAAAATAACAACACAAACTCAAATTTCAATATCTACAACAACATCAACCCAAAAAGGCCTAATCAAGCTCTACTTCTTATCATTCTTTATCCCACCCGCCTTGACACTACTATTAATTATCATGATGTATGCTTTATTTTCATTAAGTATTGTTTTAGTAATGGGGTTTGTAGGGTTTTCTTCTAAGCCTTCACCTATTTATGGGGGGTTGGTGTTGATTTTTAGTGGTGCTGTGGGTTGTGCAATTATATTATGTTTTGGTGGGTCTTATATAGGGCTTATAGTCTTTTTAGTTTATTTAGGTGGTATAATGGTTGTTTTTGGTTACACTGCGGCGATGGCAATTGATGAGCATCCTGAGACATGAGTGTCGAGCATTGATATTTTAGGGATTTTTATGTTGGGTTTAGTAATGGAGATAACTATGGTAGCTTTATTGGGTGGGGATCCTAATAAAACGGTGGAA---------GTCACTGTTAATTATAAGACTGTATCTAGTTGGATAATTTATGAAGGTGATGGGCCAGGATTAATTCGTGAAGATCCTACGGGTGCTGCTGCTTTGTATAATTATGGTGTTTGAGTTGTTTTAGTCACTTGTTGGGCATTGTTTATGGGTATACATATTGCGATTGAGCTTACTCGTGGTGGG
>Aotus_azarai
ATGAACCAAAATTTATTTACCTCTTTCAATATCCCAATAATATTAGGAATCCCCTTAGTAGTATTAATTATTTTATTTCCTATCACATTAATTATGCCCTCCAACAAGCTAATCAACAACCGACTTTCTTCTCTTCAACAATGATTAATTCAACTGACACTAAAACAAATGATAATAGTCCATACCAATAAAGGACGAACATGATCCCTTATACTCTTAGCTCTAATCTCCTTCATTGCTCTAAATAACCTCCTTGGACTCACACCCTATGCATTTACACCCACTACCCAACTATCAATGAACCTAGGCATAGCAATTCCCCTATGAGCAGCAACCGTATTTATAGGACTTCGATTCAAAACAAAGGCGTCTCTTGCCCACTTCCTACCCCAAGGAACACCCGTCCCACTTATCCCAATACTAATCATTATTGAAACAATTAGCCTGTTTATCCAGCCAATAGCACTAGCTGTACGATTAACAGCCAATATTACAGCAGGCCATCTACTAATACACTTGCTTGGGGATACTGCACTAACCCTTATATCAATTTATGTATCTTCCTCTACAATCACCATTATTATTATTATCTTACTGATTACTCTAGAGTTAGGTGTAGCTCTAATTCAAGCTTATGTCTTTACTCTTCTAGTAAGTCTATACTTACACGACAACTCAATGCCTCAACTAGATATTTCACCATGACCAATAGTGATCTTATCTATAATTGCAGCTCTATTCTACTTTATTCAATTAAAATTACTGAATTTTACTTTTTATAATACTCCATTATCAAAA---CCAATAAAAACACAAAAACACAAAACAACCTGAGAACTAAAATGAACCAAAATTTATTTACCTCTTTCAATATCCCAA------ATGTTCATAAACCGCTGATTATTTTCAACCAACCATAAAGACATCGGAACATTATATCTACTATTTGGTGCTTGAGCAGGGGCAGTAGGAACAGCCCTGAGCCTTTTAATTCGAGCAGAATTAGGTCAACCTGGAAGTCTAATGGAAGATGATCATGTATACAACGTTATTGTTACCGCCCATGCATTCATTATAATTTTCTTTATAGTAATACCAATTATAATTGGAGGATTTGGAAACTGACTAGTTCCCCTAATAATTGGTGCCCCTGACATAGCATTTCCCCGAATAAATAATATAAGCTTCTGACTTCTACCCCCATCTCTACTACTCTTACTTGCATCCTCAACTCTAGAAGCCGGCGCAGGAACCGGCTGAACGGTTTACCCGCCCTTAGCAGGAAATATATCACACCCAGGAGCCTCTGTAGATCTAACTATTTTCTCACTTCATTTAGCAGGTATTTCTTCAATTCTAGGAGCCATTAACTTTATTACAACCATTATTAATATAAAACCCCCAGCCATGACCCAATACCAAACACCTCTTTTTGTCTGATCCGTCCTTATTACAGCAGTCCTTTTACTCCTCTCTCTTCCAGTCCTAGCCGCCGGAATTACTATACTACTCACCGACCGTAACCTCAATACTACTTTCTTCGATCCTGCCGGTGGCGGCGATCCTATTCTATATCAACACCTATTTTGATTCTTCGGGCACCCTGAAGTATATATTCTTATTCTACCGGGCTTCGGAATAATCTCACATATCGTAACATATTATTCCAACAAAAAAGAGCCATTTGGGTATATGGGAATAGTCTGAGCTATGATATCCATTGGCTTCCTGGGATTTATTGTGTGAGCTCATCACATATTTACAGTAGGAATAGATGTTGATACGCGCGCATATTTTACATCAGCCACTATAATTATTGCTATCCCTACTGGGGTAAAAGTCTTCAGCTGACTAGCTACATTACATGGTGGCAACATTAAATGATCTCCCGCAATGCTATGGGCTCTAGGCTTTATTTTCCTCTTTACTGTTGGTGGACTGACAGGAATTGTGCTAGCCAACTCATCACTAGACATTGTTCTACATGATACATATTATGTAGTAGCCCATTTCCACTACGTCTTATCCATAGGAGCAGTGTTCGCTATCATGGGTGGCTTTATTCACTGATTCCCATTATTTTCAGGTTATACACTTAATCAAACCTATGCCAAAATTCACTTTACCATCATATTTGTAGGTGTAAACTTAACTTTCTTCCCACAACATTTCCTTGGTTTATCTGGAATACCTCGACGATACTCAGATTACCCTGACGCTTACACCACATGAAATATTATTTCATCTGTGGGCTCATTCATCTCTCTAACAGCAGTAATCTTAATAATCTTCATAATCTGAGAAGCTTTCTCCTCAAAACGAAAGGTTTCAACTATTGAACAACTATCTACTAATCTAGAGTGACTTTACGGCTGTCCTCCTCCTTATCACACATTTGAAGAGTCCACTTATGTAAAAACTATGGCAACACCAGCTCAACTAGGCTTACAAAACGCTTCATCTCCTATTATAGAAGAACTTATCGCTTTTCACGACCATGCCCTTATAATTATCTTCTTAATTAGCTCACTAGTCCTATATATTATTTCCCTAATACTTACTACAAAATTAACCCACACCAGCACCATAAACGCCCAAGAAATTGAAATAATCTGAACTATTCTGCCCGCTATCATTCTTATTATAATTGCTCTCCCATCCCTACGTATCCTCTATATAACAGACGAATTTAATAAACCCTACCTAACCCTTAAAGCAATCGGCCATCAATGATACTGAAGCTATGAATACTCAGACTATGAAGATCTAGCATTTGACTCCTATATTACACCAACCTACTTCCTTGAACCTGGTGAGTTTCGACTTCTCGAAGTAGATAATCGGACAACCCTTCCGATAGAAGCAGATATTCGTATACTAATTACATCACAAGATGTCTTACACTCATGAGCTGTTCCATCATTGGGTGTTAAAACAGACGCAATCCCCGGACGCTTAAACCAAGCCATACTAGCCTCTATACGTCCAGGCCTATTCTATGGACAGTGCTCAGAAATCTGCGGATCAAATCATAGCTTCATGCCAATCGTTCTAGAATTTATCTATTTCCAAGACTTCGAAGTATGAGCCTCATACTTATATATCATGACACACCAAACACACGCCTACCATATAGTAAACCCAAGTCCCTGACCATTAACAGGAGCTCTATCAGCCTTCCTATTAACTTCTGGCTTAGTTATATGATTTCATTTCTATTACACCCCTCTCCTTGCCACCGGACTACTAGCCAGCGCAATAACAATATTCCAATGATGACGTGACGTTGTCCGAGAGGGTACATATCAAGGCCACCACACCCCACCCGTACAAAAAGGCCTCCGATACGGGATAGTCTTATTCATTATCTCAGAAATTTTCTTTTTTACTGGCTTCTTCTGAGCATTCTATCACTCTAGCCTAGCCCCTACTCCACAAACAGGAGGACATTGACCCCCTACAGGCATCCTTCCCCTTAACCCCATAGAAGTACCACTACTAAATACAGCTGTTCTACTCGCATCAGGAGTCACAATCACCTGAGCACATCACAGTCTAATAGAAGCCAATCGAAAAGAATCAGCCCAAGCACTATTTATAACCATCGCACTGGGAGCTTACTTCACCTATCTGCAAGTATCGGAATATTCTGAAACTCCCTTCACTATCTCTGATGGAATCTACGGCTCCACATTCTTTATAGCCACAGGTTTCCATGGTCTCCACGTAATTATCGGAACTACTTTCCTTGCCACATGTTACATTCGCCAACAAATATACCATTTCACATCCAATCACCATTTCGGCTTTGAAGCCGCCGCATGATACTGACATTTTGTAGATGTAGTATGACTATTCCTCTATATTTCTATTTACTGATGAGGATCCATGACTTCCCCCCGCAAAACACACCCACTAGCAAAGATCATTAATGAATCATTCATCGATCTCCCCACACCATCCAACATTTCCTCTTGATGAAACTTTGGCTCGCTCTTAGGCATTTGCCTAATCATTCAAATCACCACCGGCCTATTCTTAGCCATACATTACACACCAGATACCTCAACTGCCTTCTCCTCCGTCGCCCATATCACCCGAGACGTTAACTACGGTTGAATAATTCGCTATATACATGCCAACGGCGCTTCCATATTCTTCGTATGCCTTTTTCTCCATATTGGTCGAGGACTTTACTATGGATCTTTCCTTTTTCTGAAGACTTGAAATATCGGTATTATCCTACTACTTACAACCATAGCCACAGCATTTATAGGCTATGTTCTTCCATGAGGCCAAATATCATTCTGAGGGGCCACAGTAATTACAAACCTTCTATCAGCTATCCCCTATATCGGATCTGACCTTGTACAATGAATTTGAGGTGGCTTCTCAGTAGATAAAGCCACTCTCACACGATTCTTTACTTTTCACTTTATCTTACCCTTTATTATCGCAGCCCTAGCAACTATTCACCTCTTATTTCTACATGAAACAGGATCAAGCAACCCATCAGGAATAATATCTGACCCCGACAAAGTCGCATTCCACCCCTATTACACAGCTAAGGATATTCTAGGACTGATCTTTCTTCTCTTATCCCTAATAAGCCTAACCCTATTTATACCCGACCTTCTAACGGACCCAGATAATTATACACTAGCCAACCCTCTCAACACTCCACCCCACATTAAGCCAGAGTGGTATTTTCTATTTGCATACGCAATTCTACGATCTATCCCTAATAAACTTGGAGGAGTATTAGCTCTAGTACTTTCTATCCTAATTTTAATGGTCATCCCCATACTACATTTCTCCAAACAACAAAGTATAATATTTCGACCCATTACTCAAATTCTATTCTGAGCCCTGGTAGCTGACCTACTAACTCTTACCTGAATTGGAGGTCAACCAGTTGAGTATCCCTTCGTAACCATTGGCCAAACCGCATCCATTATATACTTCTTCATTATTATTACCCTAATACCCCTTTTCGCCTTAATTGAAAATAAATTACTTAAATGA---GTGTTCATAATCAATTTACTTCTACTAGTTATCCCTGCTCTAATTGCCATAGCATTTCTGACACTTATTGAACGAAAAATTTTAGGCTATATACAATTTCGCAAAGGCCCTAACATCGTAGGTCCTTACGGTTTACTCCAACCAATCGCAGATGCAATAAAACTCTTTACAAAAGAACCCCTACTCCCCACTACATCTGCCACAACACTATACGTAACTGCCCCAACCCTAGCTCTCTCCATTGCCCTCCTCATATGAACCCCCCTCCCCATACCACATCCCTTAATTAACTTTAACTTAGGCCTTCTATTTATACTAGCTACATCAAGCCTAGCCGTATACTCAATTCTATGATCTGGATGAGCATCCAACTCAAACTACGCACTTATCGGAGCACTACGAGCCGTAGCCCAAACAATCTCATATGAAGTTACCCTAGCCATCATTCTACTATCCGTCCTACTAATAAGCGGCTCATTCAAACTACACTCACTCATTGTAACACAAGAACACTCTTGACTACTACTACCATCGTGACCCCTAGCCATGATATGATTTATTTCTACATTAGCAGAAACTAATCGAGCCCCCTTTGATTTAACAGAAGGCGAATCAGAACTAGTTTCAGGCTTCAACATCGAATACGCTGCAGGCTCATTTGCCCTATTTTTTATAGCAGAATATATAAATATTATTATAATAAATGCTCTCACCACTACTATCTTCCTAGCAACGTCCCACAACATTACTATATCAGAACTTTACACAATAAATTTTGTAACCAAAACCGTCCTACTAACCTCCCTATTCCTATGAATCCGAACAGCATACCCCCGATTCCGATATGACCAACTAATGCATCTTCTATGAAAAAAGTTTTTACCACTAACATTAGCACTATGCATGTGATATATCTCAATACCTATTCTAATATCTGGCATTCCACCCCAAACGATAAATCCTCTAGCCTACCTCATTATTTCCTTTACCATCCTAATAGGAACCCTGATCACAATTCTAAGCTCACATTGATTTCTGATTTGAATAGGCTTAGAGCTAAACATATTAGCTATTGTACCAATTCTAGCCAAAAACACAAGCCCCCGCTCCACAGAAGCATCCACTAAATATTTTTTAATGCAAGCAACCGCATCAATGATTCTCCTAATAGCCATCTTCCTTAATACTCTATTTTCCGGACAATGA------ACAATTAGCCCATCC------CTTAACAAAATTCTATCCACAATAATATTAATTGCCCTAGTAATAAAACTAGGAATAGCTCCCCTTCACTTCTGACTTCCAGAAGTAACCCAAGGCATTCCTCTAATTCCCGCTATACTTATTCTTACATGACAAAAATTAGCCCCCATATCAATTATTCTTCAAATCTTTCCACCAATAAATCTAAATATTCTACTAGTAATCTCAATCTTATCAATTATAATTGGCAGCTGAGGAGGACTTAATCAAACACAACTACGCAAGATCCTAGCCTACTCATCAATTACCCATATAGGATGAATAATAGCAGTACTACACTACGACCCAAACATTACTATTCTAACCCTAATCATTTATATTTTCCTAACAGTTTCCACTTTTATAATATTCTACACAAATTCAAACCTAACAACCCTCTCACTATCACACTCCTGAAATAAGCTCACATGAATAATACCCATAATTCCACTAATAATGATATCCTTAGGGGGCCTACCCCCACTAACAGGCTTCTCTCCCAAATGAGCTATCATACAAGAACTTACAAAAAATGAAAACCTCATTTTTCCCCTCACCATAGCAATACTAACATTAATAAATTTATACTTCTACATACGACTAATATATTCCATCTCAATAACAATGTTTCCCACATCTAACAACACAAAAATCGATTGACAACTAAAATATATAAAATCAACACCACTACTATCCCCACTCACAGTATCCTCTACCCTACTTCTACCCGTAACACCAATAATACTAATAATA---ATTAATCTAGCTTTAACCCTAGCAACTAACATTCTACTAGCTCTACTACTAATTATTATCACATTTTGACTCCCACAATTAAATATATATGCCGAAAAACATAACCCCTACGAATGTGGGTTTGACCCTACAACTTCTGCCCGCCTACCTTTCTCTATAAAATTTTTTCTGGTTGCCATTACATTTCTTCTATTCGACCTAGAAATCGCTCTACTATTACCCCTACCTTGAGCAACTCAAACAAACAACCTAATATTAACAATTAATATAATTATAGCCCTACTAGTCATCCTAGCACTAGGACTAGCTTATGAATGAACCCAAAAGGGCTTAGAATGAATTGAAATGTTAAAAATTATTCTACCAACAATCATAATACTCCCAATAATATGACTTTCAAAAACTCACATAATATGAATTAACATAATAACTTCTAGCCTACTAATTAGCGCCCTTACCCTCATATCCCTATATGTGCCCAAT---ATCTCATGTAACCTATCACTAAATTTTTTCTCAGATCCACTGACATCACCCCTCCTAACCCTCACAGCCTGACTACTACCATTAATAATTCTAGCCACACAACAACATCTCTACAACAACCCCCTCCCACGAAAAAAACTATATATATCAATACTAATCCTCCTACAAATCTCATTAATTATAACATTCACGGCCACAGAACTAATTTTATTCTATATCCTGTTTGAAACTACCCTAATCCCCACTCTAATTATTATTACCCGATGAGGGTACCAACCAGAACGTCTCAATGCCGGCTCATACTTCCTATTCTATACATTAGCTGGATCTCTCCCCCTACTTATTACACTTCTTTATCACCTAAACAACTTAGGCTCTTTAAACATACTAACAATAATAATATATACTAAAGAAACATTACTC---TCTTGAACCAATAATGTCATATGATTGGGTTGTATAATAGCCTTCATAGTTAAAATACCCTTATATGGACTTCACCTTTGACTCCCTAAAGCCCATGTCGAAGCCCCAATTGCCGGTTCAATAGTACTTGCAGCAGTCTTACTAAAACTAGGTGGCTATGGCATAATACGAATTACTCCTATCCTTAATCCCCTAACAGAAAAAATAGGTTACCCCTTTCTTATTTTATCACTATGAGGCATAATCATAACAAGCTCTATCTGTTTACGACAAGCCGATTTAAAATCACTCATCGCCTACTCCTCTGTTAGCCACATAGCACTTGTTATTTTAGCTATTCTCATTCAAACCCCCTGAAGCTTCACAGGCGCAATAATTCTAATGATTGCCCACGGACTCACCTCATCCCTATTATTCTGCCTAGCAAACTCAAATTACGAACGAATTCACAGCCGAACTATAATATTCACCCGAGGCCTCCAAACATTATTTCCATTACTAGCTCTCTGATGACTCCTAGCTAATCTAGCCAACCTTGCCCTACCCCCAACCATTAATTTAATAGGAGAACTATTTACAATTTTAGCCTCCTTCTCCTGATCCAACTTCACTATTATATTTACAGGATTTAATATACTAATTACAGCCCTATACTCCCTACACATGTTTAGTTCAACACAACGAGGACCACTAACATACAGTACCAGCAACGTAAAACCCCTATTCACACGAGAAAACACGTTAATGATTATACATATAGCACCAATTCTCCTCTTAACTATAGACCCTAAAACAATTATAGGCTTAACACCCGTGCCTTTTATCTATATTAATGTTTTACTAGCATACTTTATATCTCTACTAGGACTATTAATTTACCGTTCTCACCTAATATCATCCCTACTGTGCCTAGAAGGTATAATACTATCACTATTTATTATAGCTACACTTACAACTTTAAATATGCACCTGACATTAATATATATAATACCTATTGTACTTCTAGTATTCGCCGCATGCGAAGCCGCAGTGGGCCTAGCCCTACTAGTTTTAATCTCTAACCTGTACGGCCTAGATTACGTACAAAACCTTAATCTACTCCAATGT------ATACACTCTTCCCTCATTCTAATAACACTAATTCCCCTGCTAGCACCCATTATAATTACCCTAATTAATCCCCACAAAAAC---TCTTTATATCCACACTATGTAAAACTAGCTATCATTTACGCCCTCATCATCAGCATCTTATCTACAACAATATTTATTTTCACAGGCCAAGAGTCGACAATCTCAAATTGACATTGAATAACAATTCAAACTATTAAATTATCAATAAGCTTCAAACTAGATTTCTTCTCTATAATATTTACCCCCGTGGCACTATTCGTTACCTGATCAATTGTAGAATTCTCAATATGATATATAAGCTCAGATCCAAATATTAATCAATTCCTCAAGTATCTACTTATTTTCCTTGTCACAATACTAATTTTAATCACCGCCAATAATCTATTCCAACTTTTTATCGGATGGGAGGGAATGGGCATTATATCTTTCCTACTAATTAGCTGATGACACGGCCGAACAGACGCTAACACAGCAGCCCTACAAGCAATCCTTTATAACCGTATCGGAGATATTGGCTTTATTCTAGCAATAGCATGATTCTTCCTATACTCCAACTCATGAGACTTCCAACAAATATTTATTCTCGACTCTACATCAAACTCCTTCCCCCTAATAAGTCTCCTCCTAGCAGCAACAGGAAAGTCAGCCCAATTTGGCCTTCATCCATGACTACCCTCTGCTATAGAAGGACCTACCCCAGTATCAGCACTACTACACTCCAGCACAATAGTTGTAGCAGGAGTTTTCCTAATTATCCGATTCCACCCCCTAATCGAAAATAATCTGCTTACCCAAACTCTTATCTTATCACTAGGAGCTATCACCACCCTATTTACAGCAATCTGTGCTATCACACAAAATGACCTAAAAAAGATTGTAGCCTTCTCAACCTCAAGCCAACTAGGCTTAATGATAGTAACAATCGGCATTAACCAACCACATCTAGCCTTTCTCCATATCTGTACTCACGCCTTCTTTAAAGCCATACTATTTCTATCCGCAGGATCCATTATTCATAGTCTCAATAATGAACAAGACATCCGAAAAATAGGGGGTCTATTTAAAACCCTGCCATTCACTGCCTCCTCCCTTGTCATTGGCAGCCTCGCCCTAATAGGCACACCCTTTCTCACAGGCTTCTACTCAAAAGACCTAATTATCGAAACCGCCAACACGTCGTATACCAACGCCTGAGCCCTCACAACCACTCTTGTAGCTACTTCCCTTACAGCTATATACAGTATCCGCATTATTTCTCATACAATAACAGAATATCCCCGTTTTTCAACCCTTATCACAATTAACGAGAATAACCCCCAATTAATAAATCCAATTAATCGCCTAGCACTAGGTAGTATTTTCGCTGGGTTTCTTATTTCTAGTTGTATTCCTCCCACCTCACAACCCCAAGTTACCATGCCACACTATCTTAAACTCATAGCCTTAAGTGTTACCATCTTAGGACTTTTCCTGGCAATAGAACTCAGCTTCATAACCAACAACATAAAATTAAGCACCCCAGTAAAAACCTTCTACTTCTCTAATATATTAGGCTTCTATTCAATCACTACTCATCGTCTCAACCCCCACTCAAGCCTAACTGCAAGCCAAAATTTTACATCTACTCTACTAGACCTATTCTGATTTGAAAAAGCTATACCAAAACTAACAATACAAACTCAAATCTCAATCTCCACAACCACATCAACCCAAAAAGGCTTAATTAAACTCTATTTCCTATCTTTCTTTATTCCACCCACTCTAGCACTTATCCTAACCATTATGACATATACATTATTTTTATTGAGTATTATTTTGGTGATAGGGTTTGTAGGATTTTCTTCTAAGCCTTCGCCTATCTATGGTGGGTTGATGTTGATTTTTAGTGGTGCTGTGGGTTGTATGATTACGCTATATTTTGGTGGGTCATATATAGGGCTTATAGTATTTTTGATTTATTTAGGAGGTATGATGGTTGTTTTTGGTTATACTGCGGCTATGGCTATTGACGAGCATCCTGAGACGTGGGTGTCGAGTATTGATATTTTGGGGATTTTCATGTTGGGTTTAATAATAGAAATAACTATAGTGGTTTTATTGGGTGGTGATTTCAATAAGACGGTGGAG---------GTTACTGTTAATTATAAGACTGTGGCGAGTTGAATAATTTATGAGGGTGAAGGGCCGGGGTTGATTCGTGAGGATCCTACGGGTGCAGCTGCTTTATATAATTATGGTGTTTGAGTTGTTTTGGTTACTTGTTGGGCGTTATTTATGGGTATACATATTGCTATTGAGTTGACTCGGGGTGGG
>Aotus_azarai_azarai
ATGAACCAAAATTTATTTACCTCTTTCAATATCCCAATAATATTAGGAATCCCCTTAGTAGTATTAATTATTTTATTTCCTATCACATTAATTATGCCCTCCAACAAGCTAATCAACAACCGACTTTCTTCTCTTCAACAATGATTAATTCAACTGACACTAAAACAAATGATAATAGTCCATACCAATAAAGGACGAACATGATCCCTTATACTCTTAGCTCTAATCTCCTTCATTGCTCTAAATAACCTCCTTGGACTCACACCCTATGCATTTACACCCACTACCCAACTATCAATGAACCTAGGCATAGCAATCCCCCTATGAGCAGCAACCGTATTTATAGGACTTCGATTCAAAACAAAGGCGTCTCTTGCCCACTTCCTACCCCAAGGAACACCCGTCCCACTTATCCCAATACTAATCATTATTGAAACAATTAGCCTGTTTATCCAGCCAATAGCACTAGCTGTACGATTAACAGCCAATATTACAGCAGGCCATCTACTAATACACTTGCTTGGGGATACTGCACTAACCCTTATATCAATTTATGTATCTTCCTCTACAATCACCATTATTATTATTATCTTACTGATTACTCTAGAGTTAGGTGTAGCTCTAATTCAAGCTTATGTCTTTACTCTTCTAGTAAGTCTATACTTACACGATAACTCAATGCCTCAACTAGATATTTCACCATGACCAATAGTGATCTTATCTATAATTGCAGCTCTATTCTACTTTATTCAATTAAAATTACTGAATTTTACTTTTTATAATACTCCATTATCAAAA---CCAATAAAAACACAAAAACACAAAACAACCTGAGAACTAAAATGAACCAAAATTTATTTACCTCTTTCAATATCCCAA------ATGTTCATAAACCGCTGATTATTTTCAACCAACCATAAAGACATCGGAACATTATATCTACTATTTGGTGCTTGAGCAGGGGCAGTAGGAACAGCCCTGAGCCTTTTAATTCGAGCAGAATTAGGTCAACCTGGAAGTCTAATGGAAGATGATCATGTATACAACGTTATTGTTACCGCCCATGCATTCATTATAATTTTCTTTATAGTAATACCAATTATAATTGGAGGATTTGGAAACTGACTAGTTCCCCTAATAATTGGTGCCCCTGACATAGCATTTCCCCGAATAAATAATATAAGCTTCTGACTTCTACCCCCATCTCTACTACTCTTACTTGCATCCTCAACTCTAGAAGCCGGCGCAGGAACCGGCTGAACGGTTTACCCGCCCTTAGCAGGAAATATATCACACCCAGGAGCCTCTGTAGATCTAACTATTTTCTCACTTCATTTAGCAGGTATTTCTTCAATTCTAGGAGCCATTAACTTTATTACAACCATTATTAATATAAAACCCCCAGCCATGACCCAATACCAAACACCTCTTTTTGTCTGATCCGTCCTTATTACAGCAGTCCTTTTACTCCTCTCTCTTCCAGTCCTAGCCGCCGGAATTACTATACTACTCACCGACCGTAACCTCAATACTACTTTCTTCGATCCTGCCGGTGGCGGCGATCCTATTCTATATCAACACCTATTTTGATTCTTCGGGCACCCTGAAGTATATATTCTTATTCTACCGGGCTTCGGAATAATCTCACATATCGTAACATATTATTCCAACAAAAAAGAGCCATTTGGGTATATGGGAATAGTCTGAGCTATGATATCCATTGGCTTCCTGGGATTTATTGTGTGAGCTCATCACATATTTACAGTAGGAATAGATGTTGATACGCGCGCATATTTTACATCAGCCACTATAATTATTGCTATCCCTACTGGGGTAAAAGTCTTCAGCTGACTAGCTACATTACATGGTGGCAACATTAAATGATCTCCCGCAATGCTATGGGCTCTAGGCTTTATTTTCCTCTTTACTGTTGGTGGACTGACAGGAATTGTGCTAGCCAACTCATCACTAGACATTGTTCTACATGATACATATTATGTAGTAGCCCATTTCCACTACGTCTTATCCATAGGAGCAGTGTTCGCTATCATGGGTGGCTTTATTCACTGATTCCCATTATTTTCAGGTTATACACTTAATCAAACCTATGCCAAAATTCACTTTACCATCATATTTGTAGGTGTAAACTTAACTTTCTTCCCACAACATTTCCTTGGTTTATCTGGAATACCTCGACGATACTCAGATTACCCTGACGCTTACACCACATGAAATATTATTTCATCTGTGGGCTCATTCATCTCTCTAACAGCAGTAATCTTAATAATCTTCATAATCTGAGAAGCTTTCTCCTCAAAACGAAAGGTTTCAACTATTGAACAACTATCTACTAATCTAGAGTGACTTTACGGCTGTCCTCCTCCTTATCACACATTTGAAGAGTCCACTTATGTAAAAACTATGGCAACACCAGCTCAACTAGGCTTACAAAACGCTTCATCTCCTATTATAGAAGAACTTATCGCTTTTCACGACCATGCCCTTATAATTATCTTCTTAATTAGCTCACTAGTCCTATATATTATTTCCCTAATACTTACTACAAAATTAACCCACACCAGCACCATAAACGCCCAAGAAATTGAAATAATCTGAACTATTCTGCCCGCTATCATTCTTATTATAATTGCTCTCCCATCCCTACGTATCCTCTATATAACAGACGAATTTAATAAACCCTACCTAACCCTTAAAGCAATCGGCCATCAATGATACTGAAGCTATGAATACTCAGACTATGAAGATCTAGCATTTGACTCCTATATTACACCAACCTACTTCCTTGAACCTGGTGAGTTTCGACTTCTCGAAGTAGATAATCGGACAACCCTTCCGATAGAAGCAGATATTCGTATACTAATTACATCACAAGATGTCTTACACTCATGAGCTGTTCCATCATTGGGTGTTAAAACAGACGCAATCCCCGGACGCTTAAACCAAGCCATACTAGCCTCTATACGTCCAGGCCTATTCTATGGACAGTGCTCAGAAATCTGCGGATCAAATCATAGCTTCATGCCAATCGTTCTAGAATTTATCTATTTCCAAGACTTCGAAGTATGAGCCTCATACTTATATATCATGACACACCAAACACACGCCTACCATATAGTAAACCCAAGTCCCTGACCATTAACAGGAGCTCTATCAGCCTTCCTATTAACTTCTGGCTTAGTTATATGATTTCATTTCTATTACACCCCTCTCCTTGCCACCGGACTACTAGCCAGCGCAATAACAATATTCCAATGATGACGTGACGTTGTCCGAGAGGGTACATATCAAGGCCACCACACCCCACCCGTACAAAAAGGCCTCCGATACGGGATAGTCTTATTCATTATCTCAGAAATTTTCTTTTTTACTGGCTTCTTCTGAGCATTCTATCACTCTAGCCTAGCCCCTACTCCACAAACAGGAGGACATTGACCCCCTACAGGCATCCTTCCCCTTAACCCCATAGAAGTACCACTACTAAATACAGCTGTTCTACTCGCATCAGGAGTCACAATCACCTGAGCACATCACAGTCTAATAGAAGCCAATCGAAAAGAATCAGCCCAAGCACTATTTATAACCATCGCACTGGGAGCTTACTTCACCTATCTGCAAGTATCGGAATATTCTGAAACTCCCTTCACTATCTCTGATGGAATCTACGGCTCCACATTCTTTATAGCCACAGGTTTCCATGGTCTCCACGTAATTATCGGAACTACTTTCCTTGCCACATGTTACATTCGCCAACAAATATACCATTTCACATCCAATCACCATTTCGGCTTTGAAGCCGCCGCATGATACTGACATTTTGTAGATGTAGTATGACTATTCCTCTATATTTCTATTTACTGATGAGGATCCATGACTTCCCCCCGCAAAACACACCCACTAGCAAAGATCATTAATGAATCATTCATCGATCTCCCCACACCATCCAACATTTCCTCTTGATGAAACTTTGGCTCGCTCTTAGGCATTTGCCTAATCATTCAAATCACCACCGGCCTATTCTTAGCCATACATTACACACCAGATACCTCAACTGCCTTCTCCTCCGTCGCCCATATCACCCGAGACGTTAACTACGGTTGAATAATTCGCTATATACATGCCAACGGCGCTTCCATATTCTTCGTATGCCTTTTTCTCCATATTGGTCGAGGACTTTACTATGGATCTTTCCTTTTTCTGAAGACTTGAAATATCGGTATTATCCTACTACTTACAACCATAGCCACAGCATTTATAGGCTATGTTCTTCCATGAGGCCAAATATCATTCTGAGGGGCCACAGTAATTACAAACCTTCTATCAGCTATCCCCTATATCGGATCTGACCTTGTACAATGAATTTGAGGTGGCTTCTCAGTAGATAAAGCCACTCTCACACGATTCTTTACTTTTCACTTTATCTTACCCTTTATTATCGCAGCCCTAGCAACTATTCACCTCTTATTTCTACATGAAACAGGATCAAGCAACCCATCAGGAATAATATCTGACCCCGACAAAGTCGCATTCCACCCCTATTACACAGCTAAGGATATTCTAGGACTGATCTTTCTTCTCTTATCCCTAATAAGCCTAACCCTATTTATACCCGACCTTCTAACGGACCCAGATAATTATACACTAGCCAACCCTCTCAACACTCCACCCCACATTAAGCCAGAGTGGTATTTTCTATTTGCATACGCAATTCTACGATCTATCCCTAATAAACTTGGAGGAGTATTAGCTCTAGTACTTTCTATCCTAATTTTAATGGTCATCCCCATACTACATTTCTCCAAACAACAAAGTATAATATTTCGACCCATTACTCAAATTCTATTCTGAGCCCTGGTAGCTGACCTACTAACTCTTACCTGAATTGGAGGTCAACCAGTTGAGTATCCCTTCGTAACCATTGGCCAAACCGCATCCATTATATACTTCTTCATTATTATTACCCTAATACCCCTTTTCGCCTTAATTGAAAATAAATTACTTAAATGA---GTGTTCATAATCAATTTACTTCTACTAGTTATCCCTGCTCTAATTGCCATAGCATTTCTGACACTTATTGAACGAAAAATTTTAGGCTATATACAATTTCGCAAAGGCCCTAACATCGTAGGTCCTTACGGTTTACTCCAACCAATCGCAGATGCAATAAAACTCTTTACAAAAGAACCCCTACTCCCCACTACATCTGCCACAACACTATACGTAACTGCCCCAACCCTAGCTCTCTCCATTGCCCTCCTCATATGAACCCCCCTCCCCATACCACATCCCTTAATTAACTTTAACTTAGGCCTTCTATTTATACTAGCTACATCAAGCCTAGCCGTATACTCAATTCTATGATCTGGATGAGCATCCAACTCAAACTACGCACTTATCGGAGCACTACGAGCCGTAGCCCAAACAATCTCATATGAAGTTACCCTAGCCATCATTCTACTATCCGTCCTACTAATAAGCGGCTCATTCAAACTACACTCACTCATTGTAACACAAGAACACTCTTGACTACTACTACCATCGTGACCCCTAGCCATGATATGATTTATTTCTACATTAGCAGAAACTAATCGAGCCCCCTTTGATTTAACAGAAGGCGAATCAGAACTAGTTTCAGGCTTCAACATCGAATACGCTGCAGGCTCATTTGCCCTATTTTTTATAGCAGAATATATAAATATTATTATAATAAATGCTCTCACCACTACTATCTTCCTAGCAACGTCCCACAACATTACTATATCAGAACTTTACACAATAAATTTTGTAACCAAAACCGTCCTACTAACCTCCCTATTCCTATGAATCCGAACAGCATACCCCCGATTCCGATATGATCAACTAATGCATCTTCTATGAAAAAAGTTTTTACCACTAACATTAGCACTATGCATGTGATATATCTCAATACCTATTCTAATATCTGGCATTCCACCCCAAACGATAAATCCTCTAGCCTACCTCATTATTTCCTTTACCATCCTAATAGGAACCCTGATCACAATTCTAAGCTCACATTGATTTCTGATTTGAATAGGCTTAGAGCTAAACATATTAGCTATTGTACCAATTCTAGCCAAAAACACAAGCCCCCGCTCCACAGAAGCATCCACTAAATATTTTTTAATGCAAGCAACCGCATCAATGATTCTCCTAATAGCCATCTTCCTTAATACTCTATTTTCCGGACAATGA------ACAATTAGCCCATCC------CTTAACAAAATTCTATCCACAATAATATTAATTGCCCTAGTAATAAAACTAGGAATAGCTCCCCTTCACTTCTGACTTCCAGAAGTAACCCAAGGCATTCCTCTAATTCCCGCTATACTTATTCTTACATGACAAAAATTAGCCCCCATATCAATTATTCTTCAAATCTTTCCACCAATAAATCTAAATATTCTACTAGTAATCTCAATCTTATCAATTATAATTGGCAGCTGAGGAGGACTTAATCAAACACAACTACGCAAGATCCTAGCCTACTCATCAATTACCCATATAGGATGAATAATAGCAGTACTACACTACGACCCAAACATTACTATTCTAACCCTAATCATTTATATTTTCCTAACAGTTTCCACTTTTATAATATTCTACACAAATTCAAACCTAACAACCCTCTCACTATCACACTCCTGAAATAAGCTCACATGAATAATACCCATAATTCCACTAATAATGATATCCTTAGGGGGCCTACCCCCACTAACAGGCTTCTCTCCCAAATGAGCTATCATACAAGAACTTACAAAAAATGAAAACCTCATTTTTCCCCTCACCATAGCAATACTAACATTAATAAATTTATACTTCTACATACGACTAATATATTCCATCTCAATAACAATGTTTCCCACATCTAACAACACAAAAATCGATTGACAACTAAAATATATAAAATCAACACCACTACTATCCCCACTCACAGTATCCTCTACCCTACTTCTACCCGTAACACCAATAATACTAATAATA---ATTAATCTAGCTTTAACCCTAGCAACTAACATTCTACTAGCTCTACTACTAATTATTATCACATTTTGACTCCCACAATTAAATATATATGCCGAAAAACATAACCCCTACGAATGTGGGTTTGACCCTACAACTTCTGCCCGCCTACCTTTCTCTATAAAATTTTTTCTGGTTGCCATTACATTTCTTCTATTCGACCTAGAAATCGCTCTACTATTACCCCTACCTTGAGCAACTCAAACAAACAACCTAATATTAACAATTAATATAATTATAGCCCTACTAGTCATCCTAGCACTAGGACTAGCTTATGAATGAACCCAAAAGGGCTTAGAATGAATTGAAATGTTAAAAATTATTCTACCAACAATCATAATACTCCCAATAATATGACTTTCAAAAACTCACATAATATGAATTAACATAATAACTTCTAGCCTACTAATTAGCGCCCTTACCCTCATATCCCTATATGTGCCCAAT---ATCTCATGTAACCTATCACTAAATTTTTTCTCAGATCCACTGACATCACCCCTCCTAACCCTCACAGCCTGACTACTACCATTAATAATTCTAGCCACACAACAACATCTCTACAACAACCCCCTCCCACGAAAAAAACTATATATATCAATACTAATCCTCCTACAAATCTCATTAATTATAACATTCACGGCCACAGAACTAATTTTATTCTATATCCTGTTTGAAACTACCCTAATCCCCACTCTAATTATTATTACCCGATGAGGGTACCAACCAGAACGTCTCAATGCCGGCTCATACTTCCTATTCTATACATTAGCTGGATCTCTCCCCCTACTTATTACACTTCTTTATCACCTAAACAACTTAGGCTCTTTAAACATACTAACAATAATAATATATACTAAAGAAACATTACTC---TCTTGAACCAATAATGTCATATGATTGGGTTGTATAATAGCCTTCATAGTTAAAATACCCTTATATGGACTTCACCTTTGACTCCCTAAAGCCCATGTCGAAGCCCCAATTGCCGGTTCAATAGTACTTGCAGCAGTCTTACTAAAACTAGGTGGCTATGGCATAATACGAATTACTCCTATCCTTAATCCCCTAACAGAAAAAATAGGTTACCCCTTTCTTATTTTATCACTATGAGGCATAATCATAACAAGCTCTATCTGTTTACGACAAGCCGATTTAAAATCACTCATCGCCTACTCCTCTGTTAGCCACATAGCACTTGTTATTTTAGCTATTCTCATTCAAACCCCCTGAAGCTTCACAGGCGCAATAATTCTAATGATTGCCCACGGACTCACCTCATCCCTATTATTCTGCCTAGCAAACTCAAATTACGAACGAATTCACAGCCGAACTATAATATTCACCCGAGGCCTCCAAACATTATTTCCATTACTAGCTCTCTGATGACTCCTAGCTAATCTAGCCAACCTTGCCCTACCCCCAACCATTAATTTAATAGGAGAACTATTTACAATTTTAGCCTCCTTCTCCTGATCCAACTTCACTATTATATTTACAGGATTTAATATACTAATTACAGCCCTATACTCCCTACACATGTTTAGTTCAACACAACGAGGACCACTAACATACAGTACCAGCAACGTAAAACCCCTATTCACACGAGAAAACACGTTAATGATTATACATATAGCACCAATTCTCCTCTTAACTATAGACCCTAAAACAATTATAGGCTTAACACCCGTGCCTTTTATCTATATTAATGTTTTACTAGCATACTTTATATCTCTACTAGGACTATTAATTTACCGTTCTCACCTAATATCATCCCTACTGTGCCTAGAAGGTATAATACTATCACTATTTATTATAGCTACACTTACAACTTTAAATATGCACCTGACATTAATATATATAATACCTATTGTACTTCTAGTATTCGCCGCATGCGAAGCCGCAGTGGGCCTAGCCCTACTAGTTTTAATCTCTAACCTGTACGGCCTAGATTACGTACAAAACCTTAATCTACTCCAATGT------ATACACTCTTCCCTCATTCTAATAACACTAATTCCCCTGCTAGCACCCATTATAATTACCCTAATTAATCCCCACAAAAAC---TCTTTATATCCACACTATGTAAAACTAGCTATCATTTACGCCCTCATCATCAGCATCTTATCTACAACAATATTTATTTTCACAGGCCAAGAGTCGACAATCTCAAATTGACATTGAATAACAATTCAAACTATTAAATTATCAATAAGCTTCAAACTAGATTTCTTCTCTATAATATTTACCCCCGTGGCACTATTCGTTACCTGATCAATTGTAGAATTCTCAATATGATATATAAGCTCAGATCCAAATATTAATCAATTCCTCAAGTATCTACTTATTTTCCTTGTCACAATACTAATTTTAATCACCGCCAATAATCTATTCCAACTTTTTATCGGATGGGAGGGAATGGGCATTATATCTTTCCTACTAATTAGCTGATGACACGGCCGAACAGACGCTAACACAGCAGCCCTACAAGCAATCCTTTATAACCGTATCGGAGATATTGGCTTTATTCTAGCAATAGCATGATTCTTCCTATACTCCAACTCATGAGACTTCCAACAAATATTTATTCTCGACTCTACATCAAACTCCTTCCCTCTAATAAGTCTCCTCCTAGCAGCAACAGGAAAGTCAGCCCAATTTGGCCTTCATCCATGACTACCCTCTGCTATAGAAGGACCTACCCCAGTATCAGCACTACTACACTCCAGCACAATAGTTGTAGCAGGAGTTTTCCTAATTATCCGATTCCACCCCCTAATCGAAAATAATCTGCTTACCCAAACTCTTATCTTATCACTAGGAGCTATCACCACTCTATTTACAGCAATCTGTGCTATCACACAAAATGACCTAAAAAAGATTGTAGCCTTCTCAACCTCAAGCCAACTAGGCTTAATGATAGTAACAATCGGCATTAACCAACCACATCTAGCCTTTCTCCATATCTGTACTCACGCCTTCTTTAAAGCCATACTATTTCTATCCGCAGGATCCATTATTCATAGTCTCAATAATGAACAAGACATCCGAAAAATAGGGGGTCTATTTAAAACCCTGCCATTCACTGCCTCCTCCCTTGTCATTGGCAGCCTCGCCCTAATAGGCACACCCTTTCTCACAGGCTTCTACTCAAAAGACCTAATTATCGAAACCGCCAACACGTCGTATACCAACGCCTGAGCCCTCACAACCACTCTTGTAGCTACTTCCCTTACAGCTATATACAGTATCCGCATTATTTCTCATACAATAACAGAATATCCCCGTTTTTCAACCCTTATCACAATTAACGAGAATAACCCCCAATTAATAAATCCAATTAATCGCCTAGCACTAGGTAGTATTTTCGCTGGGTTTCTTATTTCTAGTTGTATTCCTCCCACCTCACAACCCCAAGTTACCATGCCACACTATCTTAAACTCATAGCCTTAAGTGTTACCATCTTAGGACTTTTCCTGGCAATAGAACTCAGCTTCATAACCAACAACATAAAATTAAGCACCCCAGTAAAAACCTTCTACTTCTCTAATATATTAGGCTTCTATTCAATCACTACTCATCGTCTCAACCCCCACTCAAGCCTAACTGCAAGCCAAAATTTTACATCTACTCTACTAGACCTATTCTGATTTGAAAAAGCTATACCAAAACTAACAATACAAACTCAAATCTCAATCTCCACAACCACATCAACCCAAAAAGGCTTAATTAAACTCTATTTCCTATCTTTCTTTATTCCACCCACTCTAGCACTTATCCTAACCATTATGACATATACATTATTTTTATTGAGTATTATTTTGGTGATAGGGTTTGTAGGATTTTCTTCTAAGCCTTCGCCTATCTATGGTGGGTTGATGTTGATTTTTAGTGGTGCTGTGGGTTGTATGATTACGCTATATTTTGGTGGGTCATATATAGGGCTTATAGTATTTTTGATTTATTTAGGAGGTATGATGGTTGTTTTTGGTTATACTGCGGCTATGGCTATTGACGAGCATCCTGAGACGTGGGTGTCGAGTATTGATATTTTGGGGATTTTCATGTTGGGTTTAATAATAGAAATAACTATAGTGGTTTTATTGGGTGGTGATTTCAATAAGACGGTGGAG---------GTTACTGTTAATTATAAGACTGTGGCGAGTTGAATAATTTATGAGGGTGAAGGGCCGGGGTTGATTCGTGAGGATCCTACGGGTGCAGCTGCTTTATATAATTATGGTGTTTGAGTTGTTTTGGTTACTTGTTGGGCGTTATTTATGGGTATGCATATTGCTATTGAGTTGACTCGGGGTGGG
>Aotus_lemurinus
ATGAACCAAAATTTATTTACCTCTTTCAACGTACCAGTAATCTTAGGAATCCCCTTAGTAGTATTAATTATTTTATTCCCTACCACACTAATTATGCCCTCCAACAAGCTAATCAACAACCGACTCTCTTCTCTTCAACAATGATTAGTTCAACTTACACTAAAACAAATAATAATAGTTCATACCAACAAAGGACGAACATGATCCCTTATACTCTTAGCCCTAATCTCCTTCATTGCTCTAAATAACCTCCTTGGACTTACACCCTATGCATTTACACCTACTACTCAACTATCAATGAACCTAGGCATAGCAATTCCCCTATGGGCAGCAACCGTATTTATAGGACTTCGATTCAAAACAAAGGCGTCCCTTGCCCACTTCCTGCCCCAAGGAACACCTGTCCCACTTATCCCAATACTAATCATTATTGAAACAATTAGCCTGTTTATCCAACCAATAGCACTAGCCGTACGATTAACAGCCAATATTACAGCAGGCCACCTACTAATACATTTGCTAGGGGACACTGCACTAACCCTAATATCAATCTATATATCTTCTTCTACAATCACTATTATTATCATCATTTTACTGATTACCCTAGAATTAGGTGTAGCTCTAATTCAAGCCTACGTCTTTACTCTTCTGGTTAGCCTCTACTTACACGATAACTCAATGCCTCAACTAGATATTTCACCATGACCAATAGTGATCTTATCTATAATTGTAGCCCTATTCTATTTCATTCAATTAAAACTACTGAATTTTACTTTTCATAGTATTCCATCATCAAAA---CCAATAAAAACACAAAAACACAAAACAACCTGAGAACTAAAATGAACCAAAATTTATTTACCTCTTTCAACGTACCAG------ATGTTCATAAACCGCTGATTATTTTCAACCAACCATAAAGACATCGGAACACTATATCTATTATTTGGTGCTTGAGCGGGGGCAGTGGGAACAGCCCTAAGCCTTTTAATTCGAGCAGAATTAGGTCAACCAGGAAGTCTGATGGAAGATGATCATGTATACAACGTTATTGTTACTGCCCACGCATTCATTATAATTTTCTTTATAGTAATACCGATTATAATCGGGGGATTTGGAAACTGACTAGTTCCCCTAATAATTGGTGCCCCAGACATAGCATTCCCCCGAATAAATAATATAAGCTTCTGACTTCTACCCCCATCTCTACTGCTCTTACTTGCATCCTCAACTCTAGAAGCCGGCGCAGGAACCGGCTGAACAGTCTATCCACCCTTAGCAGGAAATATATCACACCCAGGAGCCTCTGTAGATCTAACTATTTTCTCACTTCATCTGGCAGGTATTTCTTCAATTCTAGGAGCCATTAACTTTATTACAACAATCATTAATATAAAGCCCCCAGCCATGACCCAATACCAAACACCCCTTTTTGTCTGATCCGTCCTTATCACAGCAGTCCTCTTACTCCTCTCTCTTCCAGTCCTAGCCGCCGGAATTACTATACTGCTCACCGACCGTAACCTTAATACTACTTTCTTTGATCCTGCCGGTGGCGGCGACCCTATTCTATATCAACACCTATTTTGATTCTTCGGACACCCTGAAGTATATATTCTTATTCTACCGGGCTTTGGAATAATTTCACATATCGTAACATATTACTCCAACAAAAAAGAACCATTTGGGTATATAGGAATAGTCTGAGCTATAATATCCATTGGTTTCCTAGGATTTATTGTATGAGCCCATCACATATTTACAGTAGGAATAGATGTTGATACACGTGCATATTTTACATCAGCCACTATAATCATTGCTATCCCTACCGGAGTAAAGGTTTTCAGCTGACTAGCTACGCTGCATGGTGGCAACATTAAATGGTCTCCCGCAATACTATGGGCCCTAGGCTTTATTTTTCTCTTCACTGTGGGTGGACTAACAGGAATTGTGCTAGCCAACTCATCATTAGATATTGTTCTACATGATACATATTATGTAGTAGCCCATTTCCACTACGTCTTATCCATAGGAGCAGTATTCGCTATCATGGGTGGCTTTATTCACTGATTCCCATTATTCTCAGGCTATACACTTAACCAAACCTATGCCAAAATTCACTTTACCATTATATTCGTAGGTGTAAACTTAACCTTCTTCCCGCAACATTTCCTTGGTCTATCCGGAATACCTCGACGATACTCAGACTATCCCGACGCCTATACCACATGAAATATTATTTCATCTGTAGGCTCATTCATCTCTCTAACAGCAGTAATCTTAATGATCTTTATAATTTGAGAAGCTTTCTCCTCAAAACGAAAAGTTTCAACTATTGAACAACTATCTACTAATCTAGAGTGACTTTACGGCTGCCCTCCTCCTTATCACACATTTGAAGAGTCCACTTATGTAAAAACTATGGCAACACCAGCTCAACTAGGCCTACAAAACGCTACGTCTCCTATTATAGAAGAACTTATCGCTTTTCACGACCATGCCCTTATAATTATTTTCTTAATCAGCTCACTAGTCCTATATATTATCTCCCTAATACTTACTACAAAATTAACCCACACCAGCACCATAAACGCCCAGGAAATCGAAATAATCTGAACTATTCTGCCCGCTATCATTCTTATTATAATTGCTCTCCCATCCCTACGTATCCTATATATAACAGACGAATTTAATAAACCCTACCTTACCCTTAAAGCAATTGGCCATCAATGATACTGAAGCTATGAATACTCAGACTATGAAGATCTAGCATTTGATTCCTATATTACGCCAACCTACTTCCTTGAACCTGGCGAATTTCGACTTCTCGAAGTAGATAACCGGACAACCCTCCCAATAGAAGCAGATATTCGTATACTAATTACATCACAAGACGTCTTACACTCATGAGCTGTTCCATCGTTAGGTGTTAAAACAGACGCAATCCCCGGACGCTTAAATCAAGCTATACTGGCCTCTATACGCCCAGGCCTATTCTATGGACAGTGCTCAGAAATCTGCGGATCAAACCATAGCTTCATACCTATCGTTCTAGAATTTATCTACTTCCAAGACTTCGAAGTATGAGCTTCA------------ATGACACACCAAACACACGCCTACCATATAGTAAATCCAAGCCCCTGACCACTAACAGGAGCTCTATCAGCCTTCTTATTAACTTCTGGCCTAATTATATGATTTCATTTCTATTATACCCTTCTCCTTGCCACCGGACTACTAGCCAGCGCAATAACAATATTTCAATGATGACGTGACGTTGTCCGAGAGGGTACATATCAAGGCCACCACACCCCACCCGTACAAAAAGGCCTCCGATACGGAATAGTCCTATTCATTATCTCAGAAATTTTCTTTTTTGCTGGCTTCTTCTGAGCATTCTACCACTCTAGCCTAGCCCCCACTCCGCAAACAGGAGGACATTGACCCCCTACAGGCATCCTTCCCCTTAACCCCATAGAAGTTCCACTCTTAAATACAGCTGTTCTACTTGCATCAGGGGTCACAATCACCTGAGCACATCATAGTCTAATGGAAGCTAATCGAAAAGAATCAGCCCAAGCACTATTTATAACCATCGCACTAGGAGCCTACTTTACTTATCTGCAAATATCAGAATATTCTGAAACCTCCTTCACTATTTCTGACGGAATTTACGGCTCCACATTCTTTATAGCTACAGGCTTCCATGGCCTCCACGTAATTATCGGAACTACTTTCCTTGCCACGTGTTACATTCGCCAACAAATATATCATTTCACATCCAGCCACCATTTTGGCTTTGAAGCCGCCGCATGATACTGACATTTTGTAGATGTAGTATGACTATTCCTCTATATCTCTATCTACTGATGAGGATCCATGACTTCTCCCCGCAAAACACACCCACTAACAAAGATCATTAACGAATCATTCATTGATCTACCCACACCACCCAACATTTCCTCCTGATGAAATTTTGGCTCACTCTTAGGCATTTGCCTAATTATTCAAATCACCACCGGCCTGTTCTTAGCTATACACTACACACCAGATACCTCAACCGCCTTCTCCTCCGTCGCCCATATCACCCGAGACGTCAACTATGGCTGAATAATTCGCTACATACATGCCAACGGTGCTTCCATATTCTTCGTATGCCTTTTTCTCCACATTGGTCGAGGACTTTACTATGGATCCTTCCTTTCTCTGAAGACTTGAAATATCGGTACCATCCTACTACTTACAACCATAGCCACAGCATTCATAGGCTATGTTCTTCCATGAGGCCAAATATCATTCTGAGGGGCTACAGTAATTACAAATCTTATATCAGCCATTCCCTATATCGGATCTGACCTTGTACAATGAATTTGAGGTGGCTTCTCAGTAGATAAAGCCACTCTCACACGATTCTTTACTTTTCACTTTATCTTACCCTTCATTATCGCAGCCCTAGCAACTATCCATCTATTATTTCTGCATGAAACAGGATCAAGTAACCCATCAGGAATAACATCTGACCCCGACAAAATCACATTTCACCCCTATTATACAGCTAAAGACATTCTAGGGTTAATCTTTCTTCTCTTATCCCTAATAAGCCTAACCCTATTTATACCCGACCTTTTAACCGACCCAGATAATTATACACTGGCTAATCCCCTCAACACTCCACCCCACATCAAGCCAGAGTGATATTTTCTATTTGCATACGCAATCCTACGATCTATCCCTAATAAACTTGGAGGAGTTCTAGCCCTAGTACTTTCTATTTTAATTCTAATAGTTATCCCTATACTACATCTCTCCAAACAACAAAGCATAATATTTCGACCCATCACTCAAATTCTATTCTGAACTCTAGTAGCTGACCTACTAACTCTCACATGAATTGGAGGCCAACCGGTTGAATACCCCTTCGTAACCATTGGCCAAACCGCATCCATTACATACTTCTTCATTATTATTATCCTAATGCCCCTTTCCGCCTCAATCGAAAATATATTACTTAAATGA---GTGTTCATAATTAATTTACTTCTACTAGTCATCCCCGCTCTAATTGCCATAGCATTTCTAACACTTATAGAACGAAAAATTTTAGGCTACATACAATTTCGCAAAGGTCCTAACATCGTAGGCCCTTACGGTTTACTTCAACCAATCGCAGATGCAATAAAACTCTTTACAAAAGAACCCCTACTTCCCACTACATCTGCCTCAACACTATATGTAACTGCCCCAACCCTAGCTCTTTCCATTGCACTCCTCATATGAACCCCTCTCCCTATACCACACCCTTTAATTAACTTTAATTTAGGCCTTCTATTTATACTAGCCACGTCAAGCCTAGCCGTATATTCAATTCTATGATCTGGATGAGCATCCAACTCAAACTATGCACTCATCGGAGCACTACGAGCCGTAGCCCAAACAATCTCATACGAAGTTACCCTAGCCATCATTCTACTATCTGTCCTACTAATAAGCGGCTCATTCAACCTACACTCACTCATTGTTACACAAGAACACTCCTGACTACTACTTCCATCATGACCCCTAGCCATAATATGATTTATTTCTACATTAGCAGAAACCAATCGAGCCCCCTTTGATTTAACAGAAGGCGAATCAGAACTAGTTTCAGGCTTCAACATTGAATATGCTGCAGGCTCATTCGCCCTATTTTTTATAGCAGAATATATAAATATTATTATAATAAATGCCCTAACCACCACTATTTTCCTAGCAACATCCCACAACATTACTATACCAGAACTTTACACAATTAACTTTGTAGCCAAAACCGTTCTATTAACCTCCCTATTTCTATGAATCCGAACAGCATACCCCCGATTCCGATACGACCAACTAATACATCTTCTATGAAAAAAATTTTTACCACTTACATTAGCACTATGCATGTGATATATTTCAATACCCATCCTAATATCTGGCATTCCACCCCAAACAATTAATCCTCTAGCCTACCTCGTTATTTCCTTTACTATCCTAATGGGAACCTTAATCACAACTCTAAGCTCACATTGATTTCTGATTTGAATAGGCCTAGAATTAAATATACTAGCTATTGTACCAATTCTAGCCAAAAACACAAGTCCCCGCTCCACAGAAGCATCCACTAAATATTTCTTAATGCAAGCAACCGCATCCATAATTCTCCTAATAGCTATCTTCCTCAATACCCTATTTTCCGGACAATGA------ACAATTAACCCATCC------CTTAACAAAATTTTGTCCACAATAATATTAATTGCCCTAGTAATAAAACTAGGAATAGCCCCCCTTCACTTCTGACTTCCAGAAGTAACTCAAGGCATTCCTCTAATACCCGCTATACTTATTCTTACATGACAAAAATTAGCCCCCATATCAATTATTCTTCAAATCTTCCCACCGATAAACCTAAATACTCTATTAATAATCTCAATCTTATCAATTATAGCCGGCAGCTGAGGGGGACTTAATCAAACACAGCTACGCAAGATCATAGCCTACTCATCAATTACCCACATAGGATGAATAATGGCAGTACTATACTATGACCCAAACATTACTATTCTAAGCTTAATCATTTACATTTTCCTAACAATCTCCACCTTTATAATATTTTACATAAATTCAAACCTAACAACCCTCTCACTATCACACTCCTGAAATAAACTCACATGAATAATACCCATAATTCCACTAATAATAATATCCTTAGGAGGTCTACCCCCACTAACAGGTTTCTCTCCCAAATGAGCTATCATACAAGAACTTACAAAAAACGACAACCTCATTTTTCCCCTCACCATAGCAATACTAACATTAATAAATTTATATTTCTACATACGACTAACATACTCCATTTCAATAACAATGTTTCCCTCATCCAATAACACAAAAATCAACTGACAACTAAAATATATAAAATTAACACCACTACTGTCTCCTCTCATAGTATCCTCTACCTTCCTTCTACCCGTAACACCATTAATACTAATAGTA---ATTAATCTAGCTTTAACCCTAGCAACCAATATCCTACTGGCCCTACTACTAATTACCGTTACATTTTGACTCCCACAATTAAATATATATGCCGAAAAACACAACCCTTACGAATGTGGATTTGACCCCACAACTTCCGCCCGCCTACCTTTCTCTATAAAATTTTTCTTGGTTGCCATTACATTTCTTCTATTCGACCTAGAAATCGCCCTGCTATTGCCCCTACCTTGAGCAACTCAAATAAATAACCTAATACTAACAGTTAATATAATTCTAGCTCTACTAGTCATCCTAGCACTAGGACTGGCTTATGAATGAACCCAAAAGGGCTTAGAGTGAATTGAAATGTTAAAAATTATTTTACCAACAATCATAATACTCCCAATAATGTGACTTTCAAAAACTCACATAATATGAATTAACATAATAATTTCTAGCCTACTAATTAGCGCTTTTACCCTTATATCTTTACATATGCCCAAT---ATCTCATGTAATTTATCACTAAATTTTTTCTCAGATCCACTAACATCACCTCTCCTAACCCTCACAGCCTGACTACTACCATTAATAATTCTAGCCACACAACAACATCTCTACAACAACCCTCTCCCACGAAAAAAACTATATATATCAATACTAATCCTCCTACAGATCTCATTAATCATAACATTCACGGCCACAGAACTAATTTTATTTTATATCCTGTTTGAAACCACCCTTATCCCCACTCTAATTATTATTACCCGCTGAGGATATCAACCAGAACGTCTCAACGCCGGCTCATACTTCCTGTTCTATACATTAGCTGGGTCTCTCCCTCTACTTATTACACTTCTCTACCACCTAGGCAACCTAGGCTCTTTAAATATATTAACAATAATAATATATACCAAAGAAACATTACTC---TCTTGAACTAATAATATCATATGATTAGGTTGCATAATAGCCTTCATAGTTAAGATGCCCTTATACGGTCTTCACCTCTGACTCCCTAAGGCCCATGTTGAAGCCCCAATTGCCGGCTCAATAGTACTTGCAGCAGTCTTACTAAAACTAGGTGGCTATGGCATAATACGAATTACTCCTATTCTTAATCCTCTAACAGAAAAAATAGGCTACCCCTTTCTTATTTTATCACTATGAGGCATAGTTATAACAAGCTCTATCTGTTTACGACAAGCCGATTTAAAATCACTCATTGCCTACTCCTCCGTTAGCCATATAGCACTTGTTATTTTGGCTATTCTTATTCAAACCCCCTGAAGCTTCACAGGCGCAATAATTCTAATAATTGCCCACGGACTCACCTCATCCCTATTATTCTGCCTAGCAAACTCAAATTACGAACGAATTCACAGCCGAACTATAATATTTACCCGAGGTCTCCAAACATTATTCCCATTACTAGCTCTCTGATGACTCCTAGCAAATCTAGCCAACCTTGCCTTACCCCCAACTATTAATTTAATAGGAGAACTATTTACAATTTTAGCCTCCTTCTCCTGATCCAACTTCACTATTATATTTACAGGATTCAATATATTAATTACAGCCCTATACTCCCTACATATATTCACTTCAACACAACGAGGGCCACTGACATACAGTACTAGTAATGTAAAACCCCTATTCACACGAGAAAACACATTAATAATTATACATATAGCACCAATCCTCCTCCTAACCCTAGACCCTAAAACAATTATAGGCTTAACACCCGTGCCTTTTATCTATATTAATGTTTTACTAGCATATTTTATATCCCTACTAGGACTATTAATTTATCGATCCCACCTGATATCATCCCTACTGTGCCTAGAAGGTATAATACTATCACTATTTATTATAGCTACACTTACAACCTTAAATATGCATCTAACATTAATATATATGATACCTATTGTCCTTCTAGTATTCGCCGCATGCGAAGCCGCAGTGGGCCTAGCCCTACTAGTTTTAATCTCTAACCTGTACGGTCTAGACTACGTACAAAATCTAAATCTACTCCAATGT------ATACACTCTTCCCTCATTCTAATAACATTAATTCCCCTGCTAGCACCCATTACAATTACCCTAATTAACTCCCACAAAAAC---TCTTTATACCCACATTATGTAAAACTAGCTATCATTTACGCCCTCATCATTAGCATCTTATCTACAACAATATTTATCTTCACAGGCCAAGAATCAATAATCTCAAATTGACATTGAATAACAATCCAAACTATCAAATTATCTATAAGCTTTAAACTAGATTTCTTCTCTATAATATTCACTCCCGTAGCACTATTCGTTACCTGGTCAATTGTAGAATTCTCAATATGATATATAAGCTCAGATCCAAACATCAACCAATTCCTCAAGTATCTACTTATTTTCCTTGTCACAATACTAATTTTAATTACCGCCAATAACCTATTTCAGCTTTTTATCGGATGGGAGGGAATAGGCATTATATCTTTCCTATTAATTAGCTGATGACATGGCCGAACAGATGCTAACACAGCAGCCCTACAGGCAATCCTTTACAATCGTATCGGAGATATTGGCTTTATCCTAGCAATAGCATGATTCTTCCTATACTCCAACTCATGAAACTTCCAACAAATATTTATTCTCGACTCTACATCAAACTCCTTCCCCCTAATAAGTCTCCTACTAGCAGCAGCAGGGAAGTCGGCCCAATTTGGTCTTCATCCATGATTACCCTCTGCTATAGAAGGACCTACCCCAGTATCAGCACTACTACACTCTAGCACAATAGTTGTAGCGGGGGTTTTCCTAATTATCCGCTTCCACCCCCTAATCGAAAACAATCTGCTGACCCAAACACTTATCTTATCACTAGGAGCTATCACCACTCTATTTACAGCAATCTGTGCTATCACACAAAATGATCTAAAAAAGATTGTAGCCTTCTCAACCTCAAGCCAACTAGGCCTAATAATAGTAACAATTGGCATTAACCAACCACATCTAGCCTTTCTCCATATCTGTACTCACGCCTTCTTTAAAGCCATACTATTTCTGTCCGCAGGATCCATCATCCACAGCCTCAATAATGAACAAGATATTCGAAAAATAGGAGGCCTATTCAAAACTCTACCATTCACTGCTTCCTCCCTTGTCATTGGCAGCCTTGCTCTAATAGGCACACCCTTTCTCACAGGCTTCTACTCAAAAGACCTAATCATCGAAACCGCCAACACGTCGTATACCAACGCCTGAGCCCTTACAACCACCCTTGTAGCTACTTCCCTCACAGCTATATACAGTATCCGCATTATTTCCCACACAATAACAGGACACCCCCGCTTTTCAACTCTTATCACAATTAACGAAAATAACCCCCAATTAATAAACCCAATTAATCGCCTAGCACTAGGTAGCATTTTTGCCGGGTTTCTTATTTCCAGCTGCATTCCTCCTACCTCACAGCCCCAAGTTACCATACCACACCATCTTAAACTCACAGCCTTAAGCGTCACTATCTTAGGACTTTTCCTGGCAATAGAACTTAGTTTCATAACCAACAACATAAAACTAAGCACCCCAGTAAAAACCTTCTACTTCTCCAACATACTAGGTTTCTATTCAATCACTACTCATCGCATCAACCCCCACTCAAGCCTAACTGCAAGCCAAAACCTTACATCCACTTTACTAGACCTGTTCTGATTTGAAAAAACTATACCAAAACTAACAATACAAACTCAAATCTCAATCTCCACAACTACATCGACCCAAAAAGGCCTAATTAAACTCTACTTCCTATCTTTCTTTATCCCACCTACTCTAGCACTTATCCTAACCATTATGACATATGCTTTATTTTTATTAAGTATTATTTTGGTGATGGGGTTTGTAGGGTTTTCTTCTAAGCCTTCGCCTATTTATGGTGGGTTGGTGTTGATTTTTAGTGGTGCTGTGGGTTGCATAATTACGCTATATTTTGGTGGGTCATATATAGGGCTTATAGTGTTTTTGATTTATTTAGGGGGTATGATGGTTGTTTTTGGTTATACTGCGGCTATGGCTATTGACGAGCACCCTGAAACGTGAGTGTCTAGTACTGATATTTTGGGAATTTTCATGTTGGGTTTAATAATAGAAATAACCATAGTGGCTTTATTGGGTGGTGATCCTAATAAGACGGTAGAG---------GTTACTGTTAATTATAAGACTGTGGCGAGTTGAATAATTTATGAGGGTGAAGGGCCGGGACTGATTCGTGAGGACCCTACGGGTGCGGCTGCTTTATATAATTATGGTGTTTGAGTTGTTTTGGTTACTTGTTGAGCGTTGTTTATGGGTATACATATTGCCATTGAGTTGACTCGGGGTGGG
>Aotus_nancymaae
ATGAACCAAAATTTATTTACCTCTTTCAACGTACCAGTAATTTTAGGAATCCCCTTAGTAGTATTAATTATTTTATTTCCTACCACACTAATTATGCCCTCCAACAAGCTAATCAACAATCGACTCTCTTCTCTTCAACAATGGTTGGTTCAACTTACACTAAAACAAATAATAATAGTCCATACCAATAAAGGACGAACATGATCCCTTATACTCTTAGCCCTAATCTCCTTCATTGCTCTAAATAACCTCCTTGGACTCACACCCTATGCATTTACACCCACTACTCAGCTATCAATGAATCTAGGCATAGCAATTCCCCTATGAGCGGCAACCGTATTTATAGGGCTTCGATTCAAAACAAAGGCATCCCTTGCCCACTTCCTGCCCCAAGGAACCCCTGTCCCACTTATCCCAATACTAATTATTATTGAAACAATTAGCCTGTTTATCCAACCAATAGCACTAGCCGTACGATTAACAGCCAATATTACAGCGGGCCACCTACTAATACACCTGCTAGGGGACACTGCACTAACCCTTATATCAATTTATATATCCTCTTCTACAATCACTATTATTATCATCATTTTACTAATTACTCTAGAATTAGGTGTAGCTCTAATTCAAGCTTACGTCTTTACTCTTCTAGTAAGTCTTTACTTACACGATAACTCAATGCCTCAACTAGATATTTCACCATGACCAATAGTGATTTTATCTATAATTGTAGCCCTATTCTATTTTATTCAATTAAAATTACTGAATTTTACTTTTCATAATATTCCATCATCAAAG---CCAATAAAAACACAAAAACATAAAATAACCTGAGAACTAAAATGAACCAAAATTTATTTACCTCTTTCAACGTACCAG------ATGTTCATAAACCGCTGATTATTTTCAACTAACCATAAAGACATCGGAACACTATACCTATTATTTGGTGCTTGAGCGGGGGCAGTGGGAACAGCCCTAAGCCTTTTAATTCGAGCAGAATTAGGTCAACCGGGAAGCCTAATGGAAGATGATCATGTATACAACGTTATTGTTACTGCCCACGCATTCATTATAATTTTCTTTATAGTAATACCAATTATAATTGGGGGATTTGGAAACTGACTAATTCCCCTAATAATTGGTGCCCCTGATATAGCATTCCCCCGAATAAATAACATAAGCTTCTGACTTCTACCCCCATCTCTACTACTCTTACTTGCATCCTCAACTCTAGAGGCTGGCGCAGGAACCGGCTGAACAGTTTATCCACCCTTAGCAGGAAACATATCGCACCCAGGAGCCTCTGTAGATTTAACTATTTTCTCACTTCATCTGGCAGGTATTTCTTCAATTCTAGGAGCCATTAACTTTATTACAACAATTATTAATATAAAACCCCCAGCCATAACCCAATACCAAACACCCCTTTTTGTCTGATCCGTCCTTATCACAGCAGTCCTTTTACTCCTCTCCCTTCCAGTCCTAGCCGCCGGAATTACTATACTGCTTACTGACCGTAACCTTAACACTACTTTCTTTGATCCTGCCGGTGGCGGCGACCCCATTCTATATCAACACCTATTTTGATTCTTCGGACACCCTGAAGTATATATCCTTATTTTACCGGGCTTTGGAATAATTTCACATATCGTAACATATTATTCCAACAAAAAAGAACCATTCGGGTATATAGGAATAGTCTGAGCTATAATATCCATTGGCTTCCTAGGATTTATTGTATGAGCCCACCACATATTTACAGTGGGAATAGATGTTGATACACGTGCATATTTTACATCAGCCACTATAATTATTGCCATCCCTACCGGAGTAAAGGTCTTCAGCTGACTAGCTACACTGCATGGCGGCAACATTAAATGATCTCCCGCAATACTATGAGCTCTAGGTTTTATTTTTCTCTTTACCGTAGGTGGACTAACAGGAATCGTGCTAGCCAATTCATCATTAGACATTGTTCTACATGATACATATTATGTAGTAGCCCATTTCCACTACGTCTTATCCATAGGAGCAGTATTCGCTATTATGGGTGGCTTTATTCACTGATTCCCATTATTCTCAGGTTATACACTTGACCAAACCTATGCCAAAATCCACTTTACCATCATATTTGTAGGTGTAAACTTAACTTTTTTTCCACAACATTTCCTTGGTCTGTCCGGAATGCCTCGACGATACTCAGACTACCCCGACGCTTATACTACATGAAATATTATTTCATCTGTAGGCTCATTTATCTCTCTAACAGCAGTAATCTTAATAATTTTCATAATTTGAGAAGCTTTCTCCTCAAAACGAAAGGTTTCAACTATTGAACAACTATCTACTAATCTAGAGTGACTTTACGGCTGCCCTCCTCCCTATCACACATTTGAAGAGTCCACTTATGTAAAAACCATGGCAACACCAGCTCAACTAGGCCTACAAAACGCCACGTCCCCTATTATAGAAGAACTTATCGCTTTTCACGACCATGCCCTTATAATTATTTTCTTAATCAGCTCACTAGTCCTATATATTATTTCCCTAATACTTACTACAAAATTAACCCACACTAGTACCATAAACGCCCAAGAAATCGAAATAATCTGAACTATCCTGCCCGCAATTATTCTTATTATAATTGCTCTCCCATCCCTACGTATCCTCTACATAACAGACGAATTTAATAAACCCTACCTAACCCTCAAAGCAATTGGCCATCAATGATATTGAAGCTATGAATACTCAGACTATGAAGACCTAGCATTTGATTCCTATATTACACCAACCTACTTCCTTGAACCTGGCGAATTTCGACTTCTCGAAGTAGATAACCGGACAACCCTCCCAATAGAAGCAGATATTCGTATACTAATTACATCACAAGACGTCTTACACTCATGAGCTGTTCCATCATTAGGTGTTAAAACCGACGCAATCCCCGGACGCTTAAATCAAGCCATACTGGCCTCTATGCGCCCAGGCCTATTCTATGGACAATGTTCAGAAATCTGCGGATCAAATCATAGCTTCATGCCCATCGTTCTAGAATTTATCTACTTCCAAGACTTCGAAGTATGAGCCTCATACTTATATATTATGACACACCAAACACACGCCTACCATATAGTAAATCCAAGCCCCTGACCACTAACAGGAGCTCTATCAGCCTTCCTATTAACTTCTGGCCTAATTATATGATTTCACTTCTACTATACCCTTCTCCTTGCCACCGGACTACTAGCCAGCGCAATAACAATATTCCAATGATGACGTGACGTTGTCCGAGAGGGCACATATCAAGGCCACCATACTCCACCCGTACAAAAAGGCCTCCGATACGGAATAGTCCTATTTATTATCTCAGAAATTTTCTTTTTTGCTGGCTTCTTCTGAGCATTCTATCACTCTAGCCTAGCCCCCACTCCACAAACAGGAGGACATTGACCCCCTACAGGCATCCTCCCCCTTAATCCCATAGAAGTGCCACTCTTAAATACAGCTGTTCTACTTGCATCAGGAGTCACAATCACCTGAGCACATCACAGTCTAATAGAAGCTAACCGAAAAGAATCAGCCCAAGCACTACTTATAACCATCGCACTAGGAGCCTACTTTACTTATCTGCAAATATCAGAATACTCTGAAACCTCCTTTACTATCTCTGACGGAATTTACGGCTCCACATTCTTTATAGCTACAGGTTTCCATGGTCTTCACGTAATTATCGGAACTACTTTCCTTGCCACGTGCTACATTCGCCAACAAATATATCATTTTACATCCAGCCACCACTTCGGCTTTGAAGCCGCCGCATGATACTGACATTTTGTAGATGTAGTATGACTATTCCTCTATATTTCTATTTACTGATGAGGATCCATGACTTCCCCCCGTAAAACACACCCACTAATAAAGATTATTAATGAATCATTTATTGATTTACCCACACCATCCAACATTTCCTCTTGATGAAATTTCGGCTCACTCTTAGGCATTTGCCTAATTATTCAAATCACCACCGGCCTATTCTTAGCTATACACTACACACCAGACACCTCAACCGCCTTCTCCTCCGTCGCCCATATCACCCGAGACGTTAACTATGGCTGAATAATTCGCTATATACATGCCAACGGCGCTTCCATATTTTTCGTATGCCTTTTTCTCCACATTGGCCGAGGACTTTACTATGGATCTTTCCTTTTTCTGAAGACTTGAAATATCGGTACCATCCTACTACTTACAACCATAGCCACAGCATTTATAGGCTATGTTCTTCCATGAGGCCAAATATCATTCTGAGGGGCCACAGTAATTACAAATCTTTTATCAGCAATCCCCTACATCGGATCTGACCTTGTACAATGAATTTGAGGGGGCTTCTCAGTAGACAAAGCTACCCTCACACGATTCTTTACCTTTCACTTTATTTTACCCTTTATTATCGCAGCCCTAGCAACTATTCATCTATTATTTCTGCATGAAACAGGATCAAGTAACCCATCAGGAATAATATCTGACCCCGACAAAATCACATTCCACCCCTACTATACAGCTAAAGATATTCTAGGCCTAATCTTTCTTCTCTTATCCCTAATAAGCCTAACCCTATTTATACCTGACCTTCTAACCGACCCAGATAACTATACATTAGCTAACCCCCTCAATACTCCACCCCACATTAAGCCAGAGTGATATTTCCTATTTGCATACGCAATTCTACGATCTATTCCCAATAAACTTGGAGGAGTCCTAGCTCTAATACTTTCTATTCTAATTCTAATAGTTATCCCTATACTACATCTCTCCAAACAACAAAGCATAATATTTCGACCTATTACCCAAACTCTATTCTGAACTTTAGTGGCTGACCTACTAACTCTTACATGAATTGGAGGCCAACCAGTTGAATATCCCTTTGTAACCATTGGCCAAACCGCATCTATTATATATTTCTTCATTATTATTACTCTAATGCCCCTCTCCGCCTTAATTGAAAATAAATTACTTAAATGA---GTGTTCATAATTAATTTACTTCTACTAGTTATCCCCGCTCTAATTGCCATAGCATTTCTAACACTTATAGAACGAAAAATTTTAGGCTACATACAATTTCGCAAAGGCCCCAACATCGTAGGCCCTTACGGTCTACTTCAACCAATCGCAGACGCAATAAAGCTCTTTACAAAAGAACCCCTACTTCCCACTACATCTGCCACAACACTATACGTAACTGCTCCAACCCTAGCTCTCTCCATTGCCCTTCTCATATGAACTCCTCTCCCCATACCACACCCCCTAAACAACTTTAACTTAGGCCTTCTATTTATACTAGCCACATCAAGTCTAGCCGTATATTCAATTCTATGATCTGGATGAGCATCCAACTCAAACTACGCACTTATCGGAGCACTACGAGCCGTAGCCCAAACAATCTCATATGAGGTTACCCTGGCCATCATTCTACTGTCCGTTCTACTAATAAGCGGCTCATTCAACCTACATTCACTTATTGTAACACAAGAACACTCTTGACTACTACTACCATCATGACCCCTAGCCATAATATGATTTATTTCTACATTAGCAGAAACCAACCGAGCCCCCTTTGATTTAACAGAAGGCGAATCAGAACTAGTTTCAGGCTTCAATATTGAGTATGCTGCAGGCTCATTTGCCCTATTTTTTATAGCAGAATATATAAATATTATTATAATAAATGCCCTAACCACTACTATTTTCCTAGCAACATCCCACAATATTACTATACCAGAACTTTACACAATCAACTTTGTAACCAAAACCGTTCTATTAACCTCCCTATTCCTATGAATCCGAACAGCATATCCCCGATTCCGATATGACCAACTAATACATCTCCTATGAAAAAAATTTTTACCACTTACATTAGCACTATGCATGTGATATATCTCAATACCTACCCTAACATCTGGCATCCCACCCCAAACGATTAATCCTCTAGCCTACCTCATTATCTCCTTTACTATCCTAATAGGAACCATAATTACAATTCTAAGCTCACATTGATTTCTGATTTGAATAGGCCTAGAATTAAATATACTAGCTATCGTACCAATTCTAGCCAAAAACACAAGCCCCCGCTCCACAGAAGCATCCACTAAATATTTTTTAATGCAAGCAACCGCATCCATAGTTCTTCTTATAGCTATTTTCCTTAATACCCTATTTTCCGGACAATGA------ACAATCAACCCGTCC------TTTAACAAAATTCTATCCACAATAATATTAATTGCCCTAGTAATAAAACTAGGAATAGCTCCCCTTCACTTCTGACTTCCAGAAGTAACTCAAGGCGTTCCTCTAACCCCCGCCATACTTATTCTCACATGACAAAAATTAGCCCCCATATCAATTATTCTTCAAATTTTTCCACCAATAAACCTAAACACTCTATTAATAATCTCAATCTTATCAATTATAATCGGCAGCTGAGGAGGACTTAATCAGACACAACTACGCAAAATTATAGCCTACTCATCAATTACCCATATAGGATGAATAATAGCAGTACTATATTATGATCCAAATATTACCATCCTAAGCTTAATCATCTATATTTTCCTAACAATCTCCACTTTTATAATATTCTTTATAAACTCAAATCTAACAACCCTCTCACTATCACACTCCTGAAATAAACTCACATGAATAATACCCATAATTCCACTAATAATGATATCCTTAGGAGGCCTACCCCCGCTAACAGGCTTCTCCCCCAAATGAGCTATCATACAAGAACTTACAAAAAATGATAACCTTATTTTTCCCCTCACCATAGCAATATTAACATTAATAAATTTATATTTCTACATACGACTATCATATTCCATTTCAATAACAATATTCCCCACATCTAATAACACAAAAATCAACTGACAGCTAAAATATATAAAACCAACACCACTATTACCCCCACTCATAGTAGCCTCTATTTTCCTTCTACCCGTAACACCACTAATACTAATAATA---ATTAATCTAGCTCTAACCCTGGCAACTAATATCCTACTAGCCCTACTACTAATTACTATTACATTTTGACTTCCACAATTAAATATATATGCCGAAAAACATAACCCTTACGAATGTGGATTTGACCCCACAACTTCCGCCCGCCTACCCTTCTCTATAAAATTTTTCTTGGTTGCCATTACATTTCTTCTATTTGACCTAGAAATCGCCCTGCTACTGCCCCTACCTTGAGCAACTCAAATAAACAACCTAATACTAACAGTTAATATAATTCTAACTCTACTAGTTATCCTAGCACTAGGGCTGGCCTATGAATGAACCCAAAAGGGCCTAGAGTGAATTGAAATGTTAAAAATTATTTTACCAACAATCATAATACTCCCAATAATATGACTTTCAAAAACTCACATAATATGAATTAATATAATAATCTCTAGCCTACTAATTAGCGCTTTCACCCTTATATCTCTATATATGCCCAAT---ATCTCATGTAATCTATCACTAAACTTTTTCTCAGATCCACTAACATCACCACTCCTAACCCTCACAGCCTGACTACTACCAYTAATAGTTCTAGCCACACAACAACATCTCTACAACAACCCCCTCCCACGAAAAAAATTATATATATCAATATTAATCCTCCTACAAATTTCATTAATTATAACATTCACGGCCACAGAGCTAATTTTATTCTATATCCTGTTTGAAACCACCCTAATCCCCACTCTAATTATTATTACCCGCTGAGGATATCAACCAGAACGTCTCAACGCCGGCTCATATTTCCTATTCTATACATTAGCCGGGTCCCTCCCCCTACTTATTACACTTCTCTATCACCTAAGCAACTTAGGCTCTTTAAACATACTAACAATAATAATAAGTATCAAAGAAACACCACTC---TCTTGAACTAATAATATTATATGACTAGGTTGCATAATAGCCTTTATAGTTAAATTACCCCTATACGGACTTCACCTCTGACTCCCTAAAGCCCATGTCGAAGCCCCAATTGCCGGCTCAATAGTACTTGCAGCAGTCTTACTAAAACTAGGTGGCTATGGCATAATACGAATTATTCCTATCCTTAATCCCCTGACAGAAAAAATAAGCTATCCCTTTCTCATCTTATCACTATGAGGCATAGTTATAACAAGCTCTATCTGTTTACGACAAGCCGATCTAAAGTCACTCATTGCCTACTCCTCTGTTAGCCACATAGCACTTGTTATTTTAGCTATTCTTATTCAAACCCCCTGAAGCTTCACAGGCGCAATAATTCTAATAATTGCCCACGGGCTCACCTCATCCCTATTATTCTGCCTAGCTAACTCAAACTACGAACGAATTCACAGCCGAACTATAATATTCACTCGAGGCCTTCAAACATTATTTCCATTACTAGCTCTCTGATGACTCCTAGCAAATCTAGCCAACCTTGCCTTACCCCCAACTATTAATTTAATAGGAGAGCTATTCACAATTTTAGCCTCCTTCTCCTGATCTAACTTCACCATTATATTTACAGGGTTCAATATACTAATTACAGCCCTATACTCCCTACACATATTTACTTCAACACAACGAGGACCACTAACATACAGTACTAGTAATGTAAAACCCCTATTCACACGAGAAAACACATTAATAATTATACACATAGCACCAATTCTCCTCCTAACTCTAGACCCTAAAACAATTATAGGCTTAACACCCGTGCCTTTTATCTTTATCAATATTTTACTAGCATACTTTATATCCCTGCTAGGACTATTAGTTTACCGATCCCACCTGATATCATCCCTACTGTGTCTAGAAGGTATAATACTATCACTATTTATTATAGCCACACTTACAACTTTAAATATACATCTGACATTAATATATATAATACCTGTTGTCCTTCTAGTATTCGCCGCATGCGAAGCCGCAGTGGGCCTAGCCCTACTAGTTTTAATCTCTAACCTATATGGTCTAGATTATGTACAAAATCTAAATCTACTCCAATGT------ATACACTCTTCCCTTATTCTAATAACATTAATTCCCCTCCTAGCACCCATCACAATTACCCTAATTAATCCCCACAAAAAC---TCTCTATATCCACATTATGTAAAATTAGCCATCATTTACGCCCTCACTATTAGCATCTTATCTACAACAATTTTTATCTTCACAGGCCAAGAGTCAATAATCTCAAATTGACATTGAATAACAATCCAAACTATCAAATTATCAATAAGCTTTAAACTAGATTTCTTCTCCATAATATTTACTCCCGTAGCACTATTCGTTACCTGATCAATTGTAGAGTTCTCAATATGATATATAAGCTCAGACCCAAATATCAACCAATTCCTCAAGTATCTACTTATTTTCCTTATTACAATACTAATTTTAATTACCGCCAATAATCTATTTCAACTTTTTATCGGATGGGAGGGAATAGGCATTATATCCTTCCTATTAATTAGCTGATGACATGGCCGAACAGACGCTAACACAGCAGCCCTACAAGCAATCCTTTATAACCGTATTGGAGATATTGGCTTTATCCTAGCAATAGCATGGTTTTTTCTATACTCTAACTCATGAGACTTCCAACAAATATTTATTCTCGACTCTACATCAAACTCTTTCCCCCTAATAAGCCTCCTACTAGCAGCTACAGGAAAGTCAGCCCAATTTGGCCTTCATCCATGATTACCCTCTGCCATAGAAGGACCTACCCCAGTATCAGCACTACTACACTCCAGCACAATAGTTGTAGCAGGAGTTTTCCTAATTATCCGCTTCCACCCCCTAATTGAAAATAATCTACTAACCCAAACACTTATCTTATCACTAGGGGCTATCACCACCCTATTTACAGCAATCTGTGCTATCACACAGAATGATCTAAAAAAGATTGTAGCCTTCTCAACTTCAAGCCAACTAGGCCTAATAATAGTAACAATCGGCATTAACCAACCACATCTAGCCTTTCTCCATATCTGTACCCACGCCTTCTTTAAAGCCATACTATTTCTGTCCGCAGGATCCATTATCCACAGCCTCAATAATGAACAAGATATCCGAAAAATAGGAGGTCTATTTAAAACCCTACCATTCACTGCCTCCTCCCTTGTCATTGGCAGCCTTGCTCTAATAGGCACACCCTTTCTCACAGGCTTTTACTCAAAAGACCTAATCATTGAAACCGCCAACACGTCGTATACCAACGCCTGAGCCCTCACAACCACCCTCGTAGCTACTTCCCTCACAGCTATATATAGCATCCGCATTATTTCTCATACAATAACAGGGCATCCCCGCTTTTCAACCCTTATCTCAATTAACGAAAATAACCCCCAATTAATAAACCCAATTAATCGCCTAGCACTAGGTAGCATTTTCGCCGGGTTTCTTATTTCTAGTTGTATTCCTCCTACCTCACAACCCCAAGTTACCATGCCACATTACCTTAAACTTATAGCCTTAAGTGTTACCATCTTAGGGCTTTTCCTGGCAATAGAACTTAGTCTCATAACCAACAACATAAAATTAAGCACCCCAGTAAAAACCTTCTACTTCTCCAATATATTAGGCTTCTACTCAATCACTACTCATCGTATTAATCCCCACTCAAGCCTGGCTACAAGCCAAAACTTTACATCTACTTTACTAGACCTATTCTGATTTGAAAAAACTATACCAAAACTAACAATACAAACTCAAATCTCGATCTCCACAACCGCATCAACCCAAAAAGGCTTAATTAAACTCTATTTCCTATCCTTCTTTATTCCACCTACTCTAGCACTTATCCTAACTATTATGACATATGTTTTATTTTTATTAAGTATTATTTTGGTGATGGGGTTTGTAGGATTTTCTTCTAAGCCTTCGCCTATTTATGGTGGGTTGGTGTTAATTTTTAGTGGTGCTGTGGGTTGCATAATTACACTGTATTTTGGTGGGTCATATATAGGACTTATAGTATTTTTGATTTATTTAGGGGGTATAATGGTTGTTTTTGGTTATACTGCGGCTATGGCTATTGACGAGCATCCTGAGACGTGAGTGTCGAGTACTGATATTTTGGGGATTTTCATGTTAGGTTTAATAATAGAAATAACTATAGTGGCTTTATTGGGTGGTGATCCTAATAAGACGGTAGAG---------GTTACTGTTAATTATAAGACTGTGGCGAGTTGAATAATTTATGAAGGTGAGGGGCCGGGATTGATTCGTGAGGATCCTACTGGTGCAGCTGCTTTATATAATTATGGTGTTTGAGTTGTTTTGGTTACTTGTTGGGCGTTATTTATGGGTATACATATTGCCATTGAGTTAACTCGAGGTGGG
>Ateles_belzebuth
ATGAACCAAAATCTATTTGCCTCCTTCAATGTGCCAATAATCTTAGGAATCCCCCTGATTACATTAATTATTATATTTCCCACTATATTAATTACACCCCCTAATAAACTACTCAGCAATCGACTCTCCTCCCTTCAACAATTACTAATTCAACTCCTACTAAAACAAATAATAATAGTACATAGCATTAAAGGACGGACCTGATCCCTCCTACTTCTAGCCCTAATTACCTTCATCACCCTAACCAATATTCTCGGACTTACACCCTATGCATTCACACCAACTACCCAGCTATCAATAAATATAGGCATAGCAATTCCCCTATGAATAGCCACCGTACTAATAGGACTTCGATTTAAAACAAAAGAATCTCTAGCTCACTTCCTACCTCAAGGAACACCCGCTCCACTTATCCCCATACTAATTATCATTGAAACAATCAGCCTTTTCATCCAACCGATCGCACTAGCCGTACGGTTAACAGCTAATATCACAGCAGGCCATCTATTAATACACCTACTAGGAGACACCGCATTAACCCTCTCGTCTATCTATTTATCTTCCTCCGTAATCACAGTTATTGTTATCATTTTACTAGTCACTCTAGAATTAGGTGTAGCCCTAATTCAAGCCTACGTCTTCACACTTCTAGTAAGCCTATATTTACACAATAACTCAATGCCCCAACTAGATTTATCACCATGACCAGTGGTAATTCTATCAATAATCATAACCCTGTTCTATATTATCCAATTAAAAATACTGAATTTTACCTTCTATATTACCCCACTATCAAAA---TTAACAAAAATACAAAAACATAAAACAACTTGAGAATTAAAATGAACCAAAATCTATTTGCCTCCTTCAATGTGCCAA------ATGTTCATAACTCGCTGATTATTCTCAACCAACCATAAAGACATCGGAACACTATACCTACTATTTGGCGCATGAGCAGGGGCAGTAGGAACAGCCCTAAGCCTCCTAATTCGAGCGGAACTCGGTCAACCAGGGAGTCTAATAGAAGACGATCATGTTTATAATGTAATCGTTACCTCCCATGCATTTATCATAATTTTCTTTATAGTCATGCCAATTATAATTGGAGGCTTTGGAAACTGACTTGTTCCCTTAATAATTGGTGCCCCCGACATAGCATTTCCCCGAATAAATAATATAAGCTTCTGACTTCTACCCCCATCCCTCTTACTTCTACTCGCATCATCAACCCTAGAGGCCGGCGCCGGTACTGGCTGAACAGTTTACCCACCCTTAGCAGGAAATATATCACACCCAGGAGCCTCTGTAGATCTGACTATTTTTTCACTCCACCTAGCAGGTGTTTCTTCCATTTTAGGGGCCATTAACTTTATTACAACAATTATTAATATAAAACCCCCAGCCATAACCCAATACCAAACACCTCTCTTTGTCTGATCAGTCCTTATTACAGCAGTTCTCCTACTTCTATCCCTTCCAGTTCTAGCTGCTGGAATTACAATATTATTAACTGACCGCAATCTTAATACTACCTTTTTTGACCCCGCTGGTGGAGGAGACCCAATCTTATATCAACATTTATTCTGATTCTTTGGACACCCTGAAGTATATATTCTCATTCTCCCTGGATTTGGAATAATTTCACATATTGTAACATATTACTCTAACAAAAAAGAACCATTCGGTTATATAGGAATGGTATGAGCCATAATATCTATTGGCTTCCTAGGATTTATCGTATGAGCTCACCATATATTTACTGTAGGAATAGATGTAGACACACGTGCATACTTCACATCAGCTACTATAATTATTGCTATTCCCACTGGAGTAAAAGTATTTAGCTGATTAGCCACACTACACGGTGGTAACATCAAATGATCTCCTGCAATGCTATGAGCTCTGGGTTTTATTTTCCTCTTTACTGTAGGCGGACTTACAGGAATTGTACTAGCCAACTCATCACTAGACATTGTCCTGCACGATACATACTACGTAGTAGCCCACTTTCACTATGTCTTATCTATGGGGGCCGTATTCGCTATCATAGGGGGCTTTATTCACTGATTTCCACTATTCTCAGGCTATACACTCGACCACACCTACGCTAAAATTCATTTCACCGTCATATTCGTAGGCGTAAATATAACCTTCTTCCCACAACACTTTCTCGGTCTATCTGGGATACCCCGACGATACTCAGATTACCCCGATGCATATACCACATGAAATATCATCTCATCCGTAGGCTCATTCATCTCACTAACAGCAGTCATCCTAATAATTTTTATAATCTGAGAAGCCTTCTCCTCAAAACGAAAAGTCTTAGCCATCGAACAACTATTCACTAACCTAGAATGACTCTATGGATGTCCTCCTCCCTATCACACATTTGAAGAGGCTACATATGTAAAGTCTATGGCCCACCCAGCTCAACTAGGATTACAAAATGCTACATCACCCATCATAGAAGAACTTATCGCTTTCCACGACCATACTCTTATAATTATTTTTCTAATTAGCTCGCTAGTATTATATATTATCTCCATAATACTTACTACAAAACTAACCCATACCAGTACCATAAATGCCCAAGAAATCGAAATAATCTGAACTATTCTACCCGCAATTATCCTTATCATAATCGCCCTCCCATCCCTACGTATTTTATATATAACAGACGAATTTAACAAGCCCTACCTAACCCTCAAAGCAATCGGCCACCAGTGATACTGAAGCTACGAGTACTCAGACTATGTGGATTTAGCCTTTGACTCTTATATTATACCTACATACTTTCTTGAACCTGGTGAATTCCGACTTCTTGAAGTAGATAACCGAACAACCCTACCAATAGAAGCAGACATCCGCATATTAATCTCATCACAAGACGTCTTACACTCATGAGCTGTCCCATCGCTAGGTGTTAAAGCAGATGCAATTCCAGGACGCCTAAACCAAGCCATACTAGCCTCTATACGTCCAGGCCTGTTTTACGGACAGTGTTCAGAAATCTGCGGGTCAAATCACAGCTTTATACCTATTGTCCTAGAATTCATCTACTTCCAAGATTTCGAAGTATGAGCCTCA------------ATGACACACCAAACACACGCCTATCACATAGTCAACCCAAGTCCCTGACCATTAACAGGAGCCCTATCAGCCTTCCTACTAACCTCTGGCCTAATTATATGATTCCACTTTTACTATTCCCTTCTCCTAATCGCAGGACTATTAGCCAGCACAATAACTATATTTCAATGATGACGTGATGTAGTACGAGAGAGTACATACCAAGGTCACCACACCACACCCGTCCAAAAGGGTCTCCGATACGGAATAATCTTATTTATTATTTCAGAAATTTTCTTTTTTGCTGGCTTCTTCTGAGCATTTTATCACTCTAGCCTTGCCCCAACCCCACAAACAGGAGGGCACTGACCCCCAACAGGCATCTTACCCCTCAACCCTATAGAAGTTCCACTCCTAAATACAGCTATCCTACTAGCATCAGGGGTTACAATCACCTGAGCACACCACAGCCTAATAGAATCCAACCGAGAAGAATCGATTCAAGCATTAGCCATAACCATCGCACTAGGCATTTATTTTACATGCCTACAAATATCAGAATACTCCGAAGCTTCCTTCACTATCTCCGACGGAATTTATGGCTCAACATTCTTCATAGCCACAGGCTTCCACGGCCTCCACGTAATAATTGGAACTACATTCTTAATTACCTGCTTCATTCGCCAACAACTATACCACTTCACAACCAACCACCACTTCGGCTTCGAAGCCGCTGCATGATACTGACACTTCGTAGATGTAGTATGACTATTCCTCTATATCTCCATTTATTGATGAGGATCTATGACCACCCCTCGCAAAACACACCCACTAGCAAAAATTATTAATAACTCACTCATTGACTTACCTTCACCATCCAACATCTCTGCCTGATGAAATTTTGGCTCACTTCTTGGCATCTGCTTAATTATTCAAATCACCACAGGCCTATTCCTAGCCATACACTACACACCAGATACTTCAACCGCTTTTTCCTCAGTTGCCCACATTACCCGAGACGTCAACTACGGTTGAATAGTCCGCTACCTACACGCAAATGGTGCCTCCATATTCTTTATCTGCCTCTTTCTGCATATCGGCCGAGGCTTATATTACGGATCTTTCCTCTCTCTAAAGACCTGGAATATCGGTGTTATCCTACTACTTACAACCATAGCCACAGCATTCATAGGTTATGTCCTCCCATGAGGCCAAATATCATTCTGAGGGGCCACAGTAATTACAAACCTCCTATCAGCCATCCCCTACATTGGGTCCAATATCGTACAATGAGTCTGAGGTGGCTTTTCAGTAGACAAAGCTACCCTTACACGATTCTTTACCTTTCACTTTATCCTACCCTTTATTATTGCAGCCCTAGCAACTATCCACCTCTTGTTTCTGCATGACACAGGATCAAGTAACCCGTCAGGAATGGCATCAGACCCCGACAAAATCACATTCCACCCCTACTACACAATCAAAGACATCCTAGGTTTAATCCTTCTTCTCCTATGCTTAATAAGCTTAACCTTATTCTCACCCGACCTTCTAACTGACCCAGACAATTATACGCTAGCCAACCCTCTCAACACCCCACCCCATATCAAGCCAGAATGATACTTTCTATTTGCATACGCAATCTTACGATCTATTCCCAACAAGCTAGGAGGCGTTCTAGCCCTAGTTCTATCCATCCTAATCTTAATAATTATTCCTACTCTACACCTATCCAAGCAACAAACCATAAAATTTCGACCCATCACCCAAATCCTATTCTGGGCCCTAGTAGCTGATCTACTCACACTAACATGAATTGGAGGTCAACCAGTCGAATACCCTTTCATAGCTATCGGCCAAACTGCATCAATCATATACTTTCTTACTATTATTACACTCATCCCCTTATCCACTTTAATTGAAAACAAACTACTTAAATGG---ATGTTCATAGTAAATTTACTCCTACTTATTATCCCCGCCCTAATTGCTATAGCATTCTTAACACTTATAGAACGAAAAATCTTAGGTTATATACAATTTCGCAAAGGTCCTAACATCGTAGGCCCCTATGGGGTACTTCAACCAATTGCTGATGCAATAAAACTCTTCACAAAAGAACCCCTACTACCCACCACATCTGCTTCCACCCTATATATAACCGCCCCAGCCTTAGCCTTATCAATCGCTCTTCTTATATGAAGCCCCCTTCCAATACCACACCCCCTAATTAACTTCAACCTAGGCCTCTTATTTATATTAGCAACATCAAGTCTAGCCGTATATTCAATTTTGTGATCCGGATGAGCATCCAACTCAAACTACGCACTAATCGGCGCATTACGAGCAGTAGCCCAAACAATCTCATACGAAGTCACTCTAGCCATCATCCTACTATCAACCCTACTAATAAGCGGCTCATTTAACTTACAATCACTTATCACAACACAAGAACACTCCTGACTTTTACTACCATCATGACCCATAGCAATAATATGATTCATTTCTACACTAGCAGAAACCAATCGAGCCCCCTTCGATCTAACAGAAGGCGAATCAGAACTAGTTTCAGGATTCAACATTGAATATGCCGCAGGCTCATTTGCCCTATTCTTTATAGCAGAATATATAAATATTATCATAATAAATGCCCTAACAACTACCATTTTCCTAGCCATACCTTACAATATAGCCTCATCAGAACTCTATACAATAAATTTTATAACTAAAACCCTCCTATTAACCACCCTATTTTTATGAATTCGAACAGCATACCCTCGATTTCGCTATGACCAATTAATACATCTCCTATGAAAAAAATTTTTACCACTTACACTAGCACTATGTATGTGATATATTTCCATACCAACCCTGACATCTGGAATTCCACCCCAAACAATTAACCCCCTAGCTCATCTCATTATTTCCCTCACTATTATGATGGGAACTATAATCACAATTCTAAGCTCACACTGATTCCTCATTTGAATGGGCTTAGAATTAAATATACTAGCCATTGTACCAGTACTAATAAAAAATTCAAGCCCCCGCTCCACAGAAGCAGCCACTAAATATTTTCTTACACAAGCAACCGCATCCATAATTCTACTAATAGCCATTTATCTCAACAACCTATTTTCCGGACAATGA------ACAATTAATTCATCC------CTAGACCAAACTCTAACCACAATAACACTAATTGCCCTAACAATAAAACTAGGAATAGCCCCCTTCCACTTTTGACTCCCAGAAGTAACCCAAGGCACTCCTCTAATCCCTACCATAATCATTCTAACATGACAAAAACTAGCCCCCTTGTCAATTATACTACAAATCTTCTCATCCATCAACATTAATATCCTCTTAACAATATCAATCCTATCTATTATAATCGGAAGCTGAGGGGGACTAAATCAAACACAACTACGCAAAATCCTAGCTTATTCCTCAATCACCTACATAGGATGAATGACGGCAGTACTATATCATGACCCAAATATCACCACTTTAACCCTACTCATCTATATTTTCCTAACAATCTCTACACTCATAACCTTTTATCTAAACTCAAATATAACCACCCTATCACTATCACACACCTGAAACAAAATTACATGAATAATGCCCGCAATTCCATTAATAATGATATCGCTAGGAGGTTTACCCCCACTAACAGGATTTTCCCCTAAATTTGCTATTATACAAGAACTCACAAAAAATAATAACATTATTATTCCCCTTACTATAGCTATACTAACACTAATAAACCTATACTTCTACATACGCCTAACTTACGCCATCTCAATGACAATATTTCCCACATCCAACAGCACAAAAATTAATTGACAACTAAAGTATATAAAATCCACACCACTTCTCTCCCCACTTATAACATCATCCACACTTCTACTTCCCGTAACCCCACTAATACTAATAGTC---ATAAACTTACTATTAACTCTAATAACGAATATTCTTTTAGCCCTACTACTAATTACCATTACATTCTGACTCCCACAATTAAATATATATACAGAAAAATTTAACCCTTATGAATGTGGATTTGACCCCACAACTTCAGCACGCCTACCTTTCTCCATAAAATTCTTCTTAATCGCCATCACATTCCTATTATTTGATCTAGAAATTGCTCTACTATTACCTCTACCATGAGCAACCCAAACAAGCAACCTAATATTAACAATTAACATAATCCTCGCCCTTATTGTTATTATGGCAGCAGGATTAGCCTATGAATGAATTCAAAAAGGCCTAGACTGAATTGAAATGCTAAAAATTATTATGCCTACAATTATGCTACTTCCAATAATTTGACTTTCAAAAAATCACATAATATGAATCAACATAATAACCTGCAGTCTACTAATCAGTGCTCTCACCCCCCTACTCCTATATTTACCAAAC---AATCCATGCAACCTATCATTAACCTTCTCCTCAGATCCACTAACATCACCCCTATTAACTCTAACAGCCTGATTACTACCCCTAATAATCCTAGCAACCCAACAACATCTATATAACAACCCCTCTATACGAAAAAAACTATACATCTCAATGCTAATTTTTCTACAAATCTCCCTAATCATAACATTTACCGCCACAGAGCTAATCTTATTCTATATTCTATTTGAAACCACTCTAATTCCCACTCTAATTATTATCACTCGCTGAGGGTACCAGCCAGAACGTATCAATGCCGGCTCATATTTCTTATTCTACACACTAACAGGATCCCTCCCATTACTTATTACACTCCTGTATCACCTAAGTAACTTAGGATCACTAAACATGCTAATAATA---ATTAGCACCAAAGAAATAATATTT---TCCTGAACTAATAACATTATATGATTAGGATGTATGATAGCCTTTATGGTCAAAATACCCTTATACGGTCTTCATCTATGATTACCCAAAGCCCACGTTGAAGCCCCAATTGCTGGCTCAATAGTACTAGCAGCAATCTTACTAAAACTTGGTAGCTATGGCATAATACGAATTACTCCCATCCTTGGCCCCCTGACAGAAAAAATAAGCTATCCCTTCCTAGTCCTCTCCTTATGAGGCATAGCCATAACTAGCTCTATCTGTCTACGACAAACCGACCTAAAATCACTCATTGCATATTCCTCTGTAAGCCATATAGCCCTTGTCATCCTAGCCATCATAATTCAAACGCCCTGAAGCTTCACCGGCGCAATAATTCTTATAATTTCCCACGGACTTACCTCGTCCCTACTATTCTGCTTGGCAAACTCAAACTACGAGCGGATCCACAGCCGAACTATAATATTTGCCCGAGGTCTCCAAACACTATTTCCCCTCTTAGCCCTATGGTGACTTCTGGCAAACCTTGCTAACCTTGCCCTCCCACCCACCATTAACCTAATAGGGGAATTGTTCACAATCCTGGCCGCCTTCTCTTGATCTAATTTCACTATTATATTTACAGGATTTAACATACTAATTACAGCCCTATACTCATTATATATATTTACCTCAACACAACGAGGACCACTAACATATAGTACTAGCAATGTAAAACCACTATTCACACGAGAAAATATACTAATGCTAATACACATAGCACCAATCCTCCTCCTCACTCTTAACCCCAAAGTGATTATGGGACTAGCACCCGTGCCTTTCGTATATATCAATATTACACTAGCATATACCATATCTCTACTGGGACTGTTAATCTACCGATCCCACCTAATATCATCCCTACTATGTTTGGAAGGCATAATATTATCACTATTCATCATAATTACACTCACAACCTTAAATATGCACTTTATATTAATATATATGCTACCTGTCATCCTTCTAGTGTTTGCCGCATGCGAAGCTGCAGTGGGCCTAGCCCTATTAATTTTAATTTCTAACCTATACGGCTTAGATTATGTACAAAACTTAAATCTACTCCAATGC------ATGCACTCTACCATAACGCTAATAATGCTAATTCCTCTACTAATACCCATCACAATCACCCTGATTAAATCCAACAAAAAC---CCCTTATATCCCCATTATGTAAAACTAGCTATCATCTATGCTCTTACCATTAGCATTGCAACTATGACAATATTTATTTTCACAGGCCAAGAGTCAATAACTTCAAACTGACACTGAACAACCATTCAAACCATTAAACTATCACTAAACTTTAAACTAGACTTCTTCTCCATAATATTTACCCCCGTAGCACTATTCGTTACCTGATCAATTGTAGAATTCTCTACATGATACATGAGCTCAGACCCAAAAATTAACCAATTCCTCAAATACCTACTCATCTTCCTTATCACAATACTAATCTTAATTACCGCTAACAACCTATTTCAACTCTTCATCGGATGAGAAGGAATAGGTATTATATCCTTCCTACTAATTAGCTGATGACATGGCCGAACAGACGCCAACACAGCAGCCCTACAGGCAATCCTGTATAACCGCATTGGAGACATTGGCTTCATCCTAGCAATAGCATGATTCTTCCTATATTCTAACTCATGGGACTTTCAACAAATATTTATCCTCAACCCTAACCCAAACTCTTTCCCACTAATTAGCCTCCTTCTAGCAGCAACAGGAAAATCAGCCCAATTCGGCCTCCACCCATGACTACCCTCCGCTATAGAAGGACCCACACCAGTTTCAGCACTACTTCACTCCAGTACTATAGTTGTCGCCGGAATCTTCTTAATAATCCGTTTTCACCCCCTAATCGAAGATAATCCACTCATTCAAACACTCACATTATCACTAGGGGCTGTAACCTCCCTATTTACAGCAATATGCGCTTTAACACAAAATGACATCAAAAAAATTGTAGCCTTTTCAACCTCAAGCCAACTTGGTCTCATAATAGTAACAGTAGGAATTAACCAACCACACCTAGCCTTTCTCCATATCTGCACTCACGCTTTCTTCAAAGCCATATTATTTCTATCAGCAGGATCTATTATTCACAGTCTCAATAACGAACAAGACATCCGAAAAATAGGGGGTCTATTTAAAATTATACCATTTACTGCCTCCTCCCTCATAATCGGTAGCTTTGCACTTATAGGAGTACCCTTCCTTACAGGTTTCTACTCAAAAGATTTAATCATCGAAACCGCCAATATGTCGTATACCAACGCCTGAGCCCTTACAATCACCCTATTAGCAACTTCCCTCACAGCCACATATAGCGCCCGCATCATCTTCTTCGCTCTAATAGGACGCCCCCGATTTATATCCTCCGCTACAATTAATGAAAACAACCCCTCACTGATAAACTCTATTAACCGCCTAGCAGTGGGCAGCATTCTAGCTGGGTTTCTTATTTCTACTTGCATTCCCCCTACCTCATACCCCCAAATCACCATGCCATACTACCTCAAACTGGCAGCCCTGGGAGTAACTACCCTAGGGCTCCTCATAGCAATAGAACTCAATTACATAACTAATAACATAAAATTAAGCACCCCAGTAAAACCTTTCTACTTCTCAAACATGCTAGGCTTCTACTCAATTACTACTCACCGCTCAAATCCCCATTCAAGCTTAACAGCAAGCCAAAACCTTATCTCAACCCTATTAGACTTCTTCTGACTAGAAAAATCTATACCAAAAATAACAATACAAACCCAAACATCAATTTCCATAACCACATCAACCCAAAAAGGCTTAATTAAACTCTACTTCCTATCATTCTTTATTCCACCCACTATACTACTACTTCTAACTATTATGACATATGCTTTATTTTCATTAAGTATTATATTAGTAATAGGGTTTGTAGGATTTTCTTCTAAGCCTTCGCCTATTTATGGTGGATTGGTGTTGATTTTTAGTGGTGCTGTGGGTTGTGCGATTACGTTGTATTTTGGGGGGTCTTATGTAGGACTTATGGTCTTTTTAATTTATTTGGGGGGTATAATGGTTGTTTTTGGTTATACTGCGGCAATGGCAATTGATGAGCATCCTGAGACGTGGGTGTCAAGTATTGATATTTTGGGAATTTTTATGCTGGGTTTAATGATGGAGGTGGTTATGATTGTTTTATTGGGTGGTGACCCTAATAAAACGGTGGAG---------GTTAGTGTCAATTATAAGACTGTGTCGAGTTGAATAGTTTATGAGAGTGAGGGGCCGGGTTTAATTCGTGAAGATCCTACTGGTGCTTCTGCGTTATATAGTTATGGTGTTTGAGTTGCTTTAGTTACTTGTTGAGCGTTGTTTATGGGCATGCATATTGTGATTGAGCTTACTCGGGGTGGG
>Avahi_laniger
ATGAACGAAAATCTATTTGCCTCTTTCGCTACCCCAATAATTATAGGATTCCCGATCGTAATTCTAATTATTGCTCTTCCCAGCATCCTATTCCCTTCACCTACCCGTCTCATCGCCAACCGACTAACCTCCCTGCAACAATGGTTAATTCGGCTAACATTAAAACAACTAATAACAATGCACAACGTCAAGGGACGAACTTGATCCCTCATACTAACCTCACTGATCTTATTTATTGGCTCGACTAATTTACTGGGCCTATTACCCCACTCATTCACCCCTACTACCCAACTCTCAATAAACCTAGGCATAGCAATCCCCCTATGAGCTGCCGCAGTCATAACGGGATTTCGCCACAAAACAAAAATATCCTTTGCCCATCTATTACCGCAGGGAACACCCATCCTCCTTATCCCTATACTAGTAATTATCGAGACTATCAGCCTTTTCATCCAACCTATAGCACTAGCCGTTCGACTAACAGCCAACATCACAGCGGGCCACTTACTCATACATTTAATTGGAGGAGCCACTTTAACCTTAACCTCAGTCGGTCCCACTACGGCCTCAATCACGTTCACCATCCTTGTGCTCCTTACAATTCTCGAATTCGCCGTAGCCCTAATTCAAGCCTACGTCTTTACCTTATTAGTTAGCCTCTATTTACATGACAACACCATGCCCCAACTAGATACATCAGCATGACCAATTACCGTCATTTCAATAATTCTAACCCTATTTATCGTCTTCCAATTAAAAGTCCTAAAATTTGGTTACCCCTCAAACCCTGAACCAAAA---ATACACAGCAAGAACAAACACGCAAACCCTTGAGAAATAAAATGAACGAAAATCTATTTGCCTCTTTCGCTACCCCAA------ATGTTCATCAATCGTTGATTATATTCAACTAATCACAAAGACATTGGAACTCTCTACCTACTGTTCGGGGCTTGAGCAGGTATAGTGGGAACAGCTCTCAGCCTTCTTATTCGAGCAGAGCTGGGACAACCAGGAACTTTGCTAGGGGATGATCAAATTTATAACGTTATCGTTACAGCCCATGCCTTCGTCATAATTTTTTTTATAGTTATGCCTATCATAATTGGTGGCTTTGGTAACTGATTGGTCCCTCTAATGATCGGAGCACCCGACATAGCATTTCCTCGAATAAACAATATGAGCTTCTGACTCCTACCCCCTTCCTTTCTCCTCCTCCTCGCCTCCTCAATATTAGAAGCCGGTGCGGGAACAGGGTGAACTGTATATCCTCCTTTAGCAGGAAATTTAGCCCACGCCGGGGCTTCTGTGGACTTGACCATCTTCTCCTTACACCTAGCGGGAGTATCTTCAATCCTAGGGGCTATCAACTTCATCACCACAGTAATTAACATAAAACCTCCGGCTGTGTCACAGTACCAGACTCCCTTATTTGTATGATCTGTAATAATTACAGCCGTACTTCTTCTACTGTCTCTGCCAGTTTTAGCAGCTGGTATTACAATACTTCTAACCGATCGAAACCTAAACACTACATTCTTCGACCCTGCGGGAGGCGGGGACCCCATCCTATATCAACACTTATTTTGGTTCTTTGGCCACCCGGAAGTCTACATTTTAATTCTACCCGGATTCGGCATAATTTCTCACATTGTCACATATTACTCAGGTAAAAAAGAACCATTCGGGTATATAGGCATGGTCTGAGCTATAGTATCCATCGGCTTTTTGGGCTTTATCGTATGAGCTCACCACATATTTACAGTCGGCATGGATGTAGACACTCGCGCATATTTCACATCAGCTACTATGATCATTGCCATTCCCACAGGAGTAAAAGTTTTTAGCTGATTGGCAACATTACATGGCGGCAACATCAAATGATCACCCGCTATATTGTGAGCCCTAGGCTTTATCTTTCTATTTACAGTTGGAGGACTGACAGGGATTGTACTTGCCAACTCATCACTAGATATTGTCCTTCATGACACGTACTACGTTGTAGCGCACTTCCACTATGTCTTGTCAATAGGGGCAGTTTTCGCTATCATAGGAGGATTTGCACACTGATTCCCCCTATTCTCAGGTTACGCATTAAACGACACCTGAGCAAAGATTCACTTCGTAATCATATTTGTAGGTGTAAACATAACCTTTTTTCCACAACACTTCCTAGGCCTGTCCGGAATGCCCCGACGCTACTCGGATTACCCTGACGCTTATACAATATGAAATACCGTATCATCCATCGGCTCCTTCATCTCCCTGACAGCAGTAATACTAATAATTTTTATAATCTGAGAAGCTTTCGCTTCAAAACGGGAAGTATTAGCGATAGAACTCACGGCAACAAATTTAGAGTGACTCCATGGCTGCCCTCCACCCTACCATACGTTTGAGGAACCTACATTCGTAAAACTAATGGCCTATCCGGTTCAATTGGGATTCCAGGACGCTGCCTCCCCCATCATGGAAGAACTCCTATACTTCCATGATCACACCCTAATGATCGTTTTCTTAATTAGCTCTCTGGTCTTATATATCATCTCCCTAATGCTTACTACCGAACTTACACACACAAGCACCATAGATGCACAAGAGGTAGAAACAGTATGAACTATCCTACCCGCAATCATCCTTATTCTTATCGCTCTCCCATCTTTACGTATCCTCTATATAATAGACGAAATCACCACTCCCTCCTTAACCCTCAAAACTATAGGCCACCAGTGATACTGAAGCTATGAGTATACGGATTACAAAGACTTATCTTTCGACTCATATATAATCCCAACATCGGATCTAAAACCTGGTGAACTCCGTCTGCTAGAAGTAGACAACCGAGTCGTACTACCAACAGAAATATCAATCCGTATACTCATTTCCTCAGAAGACGTACTTCACTCATGAACTGTACCCTCACTAGGCGTAAAAACAGACGCTATCCCAGGACGCCTAAACCAAGCGACCCTAATAACTTCACGCCCCGGTATTTACTACGGCCAATGTTCAGAAATCTGTGGTGCAAACCATAGCTTCATGCCAATCGTACTTGAACTAATTCCCCTAAAATACTTTGAAGACTGATTATTATCCATACTTAG-ATGACCCACCAAACTCACGCCTACCACATAGTCAATCCGAGCCCATGACCTCTCACAGGAGCCCTCTCCGCTCTCCTAATAACATCTGGCTTGGCCATATGATTTCACTATAACTCCACCACACTCCTAACTTTGGGGTTATCAACTAACCTACTAACTATATGCCAGTGATGACGCGACATTGTACGAGAAAGCACATTCCAAGGCCACCATACTCAACCCGTCCAAAAGGGCCTACGATACGGAATGATCTTGTTCATCGTATCAGAGATTTTCTTCTTCGCGGGGTTCTTTTGAGCATTTTACCACTCCAGCCTAGCCCCTACTCCTGAACTAGGCGGCTGCTGACCCCCAACAGGCATTCACCCACTAAACCCCCTCGAAGTGCCCCTGCTCAACACAGCAGTACTATTAGCCTCAGGCGTATCCATCACTTGAGCCCATCACGACCTTATAGAAGGCAACCGAACACACATATTACAAGCCCTACTAATCACAATTTCCCTAGGCATTTACTTTACACTCCTTCAAGCCTCCGAATACTTCGAAACAACCTTTACAATCTCAGATGGTGTCTATGGCTCGACCTTCTTTATAGCGACTGGTTTTCATGGACTACACGTAATTATTGGATCAACCTTCCTAACCGTCTGCTTCTTTCGCCAACTGAAATTTCACTTCACATCTAACCATCACTTCGGATTTGAAGCAGCAGCTTGATACTGACACTTCGTTGACGTAGTGTGACTGTTCCTCTATGTCTCTATCTACTGATGAGGATCGATGACCAATACCCGAAAAATTCACCCCCTAATGAAAATTATAAACAACTCATTCATCGACCTCCCAACACCCTCCAACATCTCTTCATGATGAAACTTCGGCTCTCTTCTAGGAGCCTGCCTAGCCCTTCAAATCGTCACAGGACTATTCCTAGCAATACACTACACAGCAGACACAACAACCGCATTCTCCTCCGTCACCCACATTTGCCGAGATGTAAATTACGGATGAATCATCCGATATCTCCATGCCAATGGGGCATCCATGTTCTTCCTATGCTTGTTCATCCACGTCGGCCGAGGATTATATTATGGCTCCTTCACACTATCAGAAACCTGAAATATCGGCATCACCCTGCTCCTTACAGTAATAGCCACGGCCTTTATAGGCTATGTTCTCCCATGGGGACAGATATCCTTCTGAGGCGCCACGGTAATCACTAACCTGCTTTCGGCTATCCCCTATATTGGACCCAACCTAGTAGAATGAATCTGAGGTGGCTTTTCTGTCGACAAAGCCACACTTACCCGATTCTTCGCATTTCACTTCATTCTACCTTTTATCATCACAGCCCTAGCTGCAATTCATCTTCTTTTCCTTCATGAAACAGGATCTAACAACCCCCTAGGCATCTCATCAAACCCTGACAAAATCCCTTTCCACCCTTACTATGTAACTAAAGATCTACTAGGAGCCGTCCTCCTAATCCTTCTACTCATAACCCTAGTATTATTCTTTCCTGATCTATTAGGAGACCCTGACAACTACACCCCAGCTAACCCCTTAAATACACCACCCCATATTAAACCAGAATGATATTTCCTGTTTGCCTACGCTATCCTGCGATCTATTCCCAATAAACTGGGAGGAGTACTAGCTCTGATCTCTTCTATCCTAATTCTAGCCATTATCCCCCTACTCCAAACAACTAAACAACAAAGCATAATATTCCGACCCCTAAGCCAATGCCTATTCTGAATCCTAGTAGCCGACCTATGTACTCTCACGTGAATTGGAGGACAACCCGTTGAAAACCCCTTCATTTCCATTGGCCAAACGGCATCCATCCTTTACTTCTCTCTTATCCTTGTTATCATGCCAACAGTAAGCCTAGTCGAAAACAAAATGCTTAAATGA---ATGTTCATGATTAACCTCATGCTTCTAATTATCCCCATCCTACTCGCCATAGCTTTTCTAATCTTAATCGAACGCAAAGTATTAGGCTATATGCAACTCCGTAAAGGCCCCAACATTGTAGGACCCCATGGTCTCCTCCAACCCTTCGCCGACGCCATAAAGCTATTTATCAAAGAACCACTACGCCCACTAACCTCCTCCACCATACTCTACATTATGGCCCCAACACTAGCCCTATCTATCGCCCTTATCATGTGGACCCCCATACCCCTACCGTACCCCTTAGTCAACATAAACATAGGGATCTTATTCATACTAGCTACATCCAGCTTAGCAGTATACTCAATCTTGTGGTCAGGATGAGCCTCCAATTCAAAATATGCCCTCATCGGGGCCCTACGAGCAGTAGCACAGACAATTTCATACGAAGTCACTCTAGCTATTATCCTTCTATCTGTCCTACTAATAAATGGGTCGTTTACCCTCTCCACCCTTATTACGACTCAAGAGTTCATGTGACTTATTATCCCATCATGGCCATTGACCATGATATGGTTTGTCTCCACCCTAGCAGAAACTAACCGAGCCCCATTTGACCTAACAGAAGGAGAATCAGAACTGGTATCAGGCTTCAACGTAGAATACGCCGCGGGCCCCTTTGCCCTGTTCTTCATGGCAGAATACACAAACATCATCATAATAAATGTCCTAACCACAACCCTTTTCCTAGGAACATTGTATAACCCCCACGCACCGCAAATGTACTCGACAACCTTCGCCACCAAGGCTCTCCTTTTAACTACCTTATTCCTGTGAGTACGAGCATCGTACCCACGATTTCGATATGACCAGCTAATACACCTCCTATGAAAAAATTTTCTGCCACTAACCCTAGCACTATGTATATGGTACATCTCCCTTCCCATCCTCTCATCAAGCATTCCACCCCAAATAATTAATCCTACTGCCCTAATACCTATCTCCATAACCATCTTCATGGGGACTACAATCACGATAATTAGCTCCCACTGACTTTTAATCTGAATAGGACTAGAAATTAACATACTAGCTATTATCCCAATCTTAACAAAAAAAAACAACCCTCGATCCGTAGAAGCCGCCACCAAATATTTTCTTACACAAGCAACAGCCTCTATGTTACTTATAATGACTATCACCATCAATGCTATGTATACTGGCCAATGA------AACATTACCAATATT------TATGACCCACTTACCTCCACCACAATTATCTTCGCTCTTACAATAAAATTAGGCATAACCCCGTTCCATTTCTGAGTGCCCGAAGTTACCCAAGGAATTACACTAACAGCAGGAATACTTCTCCTGACATGACAAAAACTAGCCCCCATCTCCATCATACTTCAAATTCACCCATCCATAAACCTAGATATACTACTAACGCTTGCCTTACTCTCAACCCTGATCGGAGGGTGAGGAGGCCTAAACCAAACCCAACTACGAAAAATCTTAGCCTACTCATCCATCGCTCACATGGGCTGAATAGTAGTCGTCCTAATATATTGTCCCCCCCTAACAATACTAAACTTGCTAGTCTACTTAATACTCACTACCACCATATTTACTATACTCAACGTATATAAGAGCACCACAACACTCACTCTATCAACTCTATGAAACAAAAACCCAACAATCACTCTAATAATTCTGATTTCGCTTCTATCACTTGGAGGACTACCTCCACTAACGGGTTTCCTACCTAAATGAATAATCGTACAAGAACTCACAAAAAACAACAATATCCTCCTAGCTACAGTCATAGTAATAATAGCACTCCTAAACCTATACTTCTACATACGACTAGTCTACTCCACTTCCCTAACAATATTTCCTGTATCCAACAATACAAAAATAAAATGACAGCACAATCCAAAAAAACCCACACTACTCCTTCCACCACTAATCGCTCTATCCACCCTGTCCCTTCCTTTATCACCAATTCTACTAACACTTAACATCAACCTCTCGCTAACGTTCATGACTGATGCTGTTCTGGCCTTACTACTCGTGATAATCGCATTTTGACTCCCACAGCTAAATATCTATACAGAAAAATACAGTTCCTACGAGTGCGGCTTTGACCCAATGGGATCAGCTCGCCTACCATTCTCCATAAAATTTTTTCTAGTAGCCATTACATTTCTCCTATTCGACCTAGAAATTGCTCTTCTACTACCACTCCCCTGGGCATCCCAAATAACCAACCTAAAACTTATGCTCACAATAGCCCTACTATTAATTTCTATCCTAGCCGCTGGCCTGGCCTATGAGTGGTCTCAAAAGGGATTAGAATGAGAAGAGATGCTAAAATTCATCATCCCAACAATCATGTTGCTCCCAGTAACTTGATACTCCAACAATTCCATAATCTGAATCAACACAACCTCACATAGCCTAATAATCAGCTTCATGGGCCTATTTCTCCTTAACTATCCCAGCGATAGCAATAATAACTTCTCTCTAAGCTTCTCCTCCGATCCCTTATCATCACCACTCTTAATACTAACTATATGGTTACTCCCTCTCATAATTATAGCAAGCCAACACCACCTTGCAAAAGAACCTTGATTTCGCAAAAAATCTTATCTATCCTTACTGATCACCCTGCAAATATTTCTAATTATGACATTTACAGCCACTGAACTGATCCTATTCTACATCCTATTTGAAGCTACATTAATTCCTACCCTTATCGTCATCACCCGCTGGGGCAACCAAACAGAACGTCTAAGTGCGGGTTTATACTTCCTGTTCTACACCCTTGTTGGGTCCCTCCCACTACTCCTAGCGCTAACCTACCTACAAAGTTCTATGGGTTCACTGAATCTCCTAACAACTAATCTCTGACTCAAAGAGATACCCAAC---TCGTGGTCTACCAATCTACTATGACTAGCATGCACTATGGCATTCATAGTTAAAATACCACTATACGGCCTCCACCTATGACTACCAAAAGCCCACGTAGAAGCACCCATCGCCGGATCAATAGTTCTCGCAGCTGTACTTCTAAAATTGGGTGGTTACGGAATAATACGAATTTCCATATTTCTAGACCCCACGACAAAATCTATGGCATACCCATTTCTCATACTATGCCTATGGGGGATAATTATAACCAGCTCCATCTGCCTGCGACAGACAGATTTAAAGTCACTCATCGCCTACTCATCCGTCAGCCACATAGCATTGGTCATCGTAGCTATCCTTGTTCAGACACCATGAAGTTTCATAGGAGCAACGGCCCTGATAATCGCACATGGCCTAACATCATCTATGTTATTTTGCCTTGCTAATTCAAATTATGAACGAATTCATAGCCGAACCATATTGATAGCCCGAGGACTCCAAACCCTTCTTCCCCTTATAGCCACTTGATGACTACTTGCCAGCCTGACCAACCTAGCCCTACCCCCATCTATCAACCTAATCGGAGAATTACTCGTAACAATTACATCCTTCTCATGATCAAACATTACAGTTATCCTAATCGGCTTAAACATACTTATCACTGCCCTTTACTCCCTATACATACTAATTACCACACAACGAGGAAAACTTACATACCACTTACACAATTTAAGCCCATCACTCACACGAGAAAACACCCTAATATCTATACACATACTCCCCCTACTACTCCTCACCCTGAACCCCAAAATCATCTTGGGATCAACACTCATGCCCTCAATCTTCACTAACATCATTCTGGCCTTTGCCACCGCCCTCCTAGGAACACTAGTCTTTCGCTCCCACCTAATATCATCACTCCTGTGCCTAGAAGGAATAATACTATCCCTGTTTACCCTAAGTACGCTCATTATCCTAAACATGCACCTCACCATATCTTTCATAATACCTATCCTACTTCTAGTATTCGCAGCGTGCGAGGCCGCCATTGGCTTGGCCCTTCTAGTAATAGTGTCTAACACATATGGCTTAGACTATATTAAAAACCTCAGTCTCCTCCAATGCATAAACCTACTCTCCTCTTTTACCCTAATTACCCTAGCAATCCTAATCATACCGATCATTACAGATTTAATAAACGCTCGCAAGGAT---CTCCCCTATCCATCTTATGTAAAATCCACTATCACACTCGCCTTTATCACCAGCCTAGTCCCGACGACACTATTTATGTTCTCAGGACAAGAAGTGATCATCTCCAATTGACACTGAATGACGATTCAGACTATAAAATTAACCCTAAGCTTCAAGCTAGACTACTTTTCAATCCTGTTTATACCAGTAGCACTATTCGTCACCTGGTCCATCATAGAATTCTCAATATGGTACATGAATACTGACCCCAAAATCGACCAATTCTCCAAATATCTCCTGCTATTCCTCATTACAATAATAATCTTGGTAACCGCCAACAACCTATTCCAACTGTTCATTGGTTGAGAAGGAGTTGGCATCATATCATTTTTACTTATCGGTTGATGACACGGACGAACCGATGCAAACACAGCAGCCTTACAAGCAATCTTGTACAACCGCATCGGGGACATCGGATTTATTCTATCCATAATATGATTCTTATTATACTCAAATTCGTGAGAATTCCAACAAATATTTGTCCTAGATAAAAACCCCCATATAATCCCGCTAGCCGGTTTGCTCCTAGCAGCCACCGGAAAATCAGCCCAGTTCGGACTACACCCATGACTACCATCGGCAATAGAAGGTCCAACTCCAGTTTCAGCTCTACTCCACTCTAGCACAATAGTCGTGGCAGGAGTCTTTCTCCTAATCCGATTCTACCCTTTAGTAGAAAATAACTCACCCATCCAGACCATAGCACTATGCCTTGGCGCTATTACCACACTATTCACGGCAACATGCGCCCTCACACAAAATGATATCAAGAAAATTGTAGCCTTCTCTACCTCTAGCCAACTGGGCCTAATAATAGTCACTATTGGCATTAACCAACCTCACCTAGCCTTCCTACACATCTGTAACCACGCCTTTTTTAAAGCTATGCTCTTTATATGCTCGGGGACTATCATCCACAACCTAAACGACGAACAAGACATTCGAAAAATAGGAGGCCTATTTAAAACAATACCTCTCACATCTTCATCTCTCATCATCGGAAGCCTTGCACTTACAGGAATGCCCTTCCTAACAGGCTTCTACTCAAAAGACCTAATCATTGAATCCGTAAACGTCTCTAACACTAACGCCTGAGCCCTGCTAGTCACACTAATCGCCACCTCACTAACTTCCATTTACAGCGCACGGATCATTTTCTACGTGCTAACGGGCCAACCCCGATTTAACACTACAGCTACCATCAACGAAAACAACCCATTGCTAATTAACTCAATTAAACGCCTAGCATTCGGTAGTATTTTTGCCGGATTTCTTCTATCCAATAACGTCATACCCATGAATGCTCCACAAACCACAATACCTACATACCTAAAAATAACCGCCCTGATAATTTCCATCACAGGATTTGCCTTAGCAATAGAACTAAACCTTATAACAAAAAACCTAAAACTCAAGTCACCATCAAATACACTCAAATTCTCAGGACTACTAGGATTTTTCCCAACAACCATGCACCGCCTCATACCTTCACTCAACTTAACCATAAGCCAAAAAGCAGCATCCGTTCTATTGGACTTAACATGACTAGAAAAAACCATACCAAAAAACGTATCTCAACTGCAAATGATGACCTCAATCGCCTTATCTAGCCAAAAAGGCTTAATCAAGTCATATTTTGCCGCACTCCTAATTTCAATGCTTCTAATTACACTTCTAATCACT---ATATATGTTGTGTTTGCGTTGAGTGTCGGTTTTGTGTTAGGATTTATAAGTTTTTCTTCTAAACCTTCTCCTATTTACGGTGGTGTGGGTCTTATTGTTAGTGGGGCTGTGGGCTGTGGTATTGTCGTGAGTATTGGGGGTTCTTTTGTAGGTTTGGTAGTATTTTTAATCTATCTGGGGGGGATACTTGTGGTGTTTGGTTATACCACAGCTATGGCTACTGAAGAGTATCCTGAAACTTGGGGATCTAATGTTGTTATCTGGGGGGCTTTGTTATTAGGTTTGATTATTGAGTTGTTAATGGTAGTGTTGATA---ATAGGGCATGATGGG---TTGGGG---------GTGGAAGTTGGCTTTGCTAATCTAGAAAACTGAATTACGTTTTTAGATAAAGAGGTTGGTGTGGTTCGTGAGGATTCTTTAGGGGTAACTGCTCTTTATGGTTGAACTAGTTGATTTATTGTGATTGCTGCATGATCCTTGCTGATCAGTGTTTTAATTGTTATTGAAATTGTTCGGGGT---
>Cacajao_calvus
ATGAACCAAAATCTATTTGCCTCTTTCAACATCCCCATTATCTTAGGAATTCCTATAGTTACACTAGTAATTCTATTTCCCACCATACTACTAATACCTCCCAACAACTTAATCAACAACCGACTATCTTCTATCCAACAATGACTAATTCAACTTACACTAAAACAAATGATAATTACCCATAGTACAAAAGGACGGACTTGATCTCTTATGCTACTGGCACTAATTACCTTTATCGCCCTAAATAATCTACTCGGAATAACACCCTATGCATTTACACCAACCACTCAGCTATCGATAAACCTAGGCATAGCAATTCCTCTGTGAGCAGCTACTGTGCTTGTAGGACTTCGATTTAAAACAAAATCATCCTTAGCCCATCTCTTACCCCAAGGAACTCCTACCCTACTAATTCCCATTCTAATTATTATTGAAACAATTAGCCTCTTCATCCAACCAATAGCACTAGCCGTACGATTAACAGCCAACATTACAGCAGGTCATCTACTAATACATTTACTTGGAAGCACCTCACTAACTCTACTATCCATTTACTTATCCTCATCCCTAATTACTATTATTGTTATTATCCTACTAATCACCCTAGAACTAGGCGTAGCCCTGATTCAAGCATATGTCTTTACACTTCTAGTAAGCCTCTACCTGCATAATAACTCCATGCCTCAACTAGAGATCTCATCATGACCTGCAGTGATCTTATCAATAGTTGTAGCCCTATTTTATTCTATTCAAATAAAAATATTGAATTTTACATTTTATACAAGCCCATTATCAAAT---AATATTAAAAATTATAAATATAAAACAACTTGACAAATAAAATGAACCAAAATCTATTTGCCTCTTTCAACATCCCCATTATCTATGTTCATAAATCGCTGACTATTTTCAACCAACCACAAAGACATTGGAACACTATACTTATTGTTCGGTGCCTGAGCAGGAGCAGTGGGAACAGCTCTAAGCCTCCTGATCCGAGCAGAATTAGGCCAACCAGGAAGTCTAATAGAAGATGACCATGTCTATAACGTCATTGTTACCTCTCACGCATTTATTATAATTTTCTTCATAGTAATGCCAATTATAATTGGCGGGTTCGGAAACTGACTCGTCCCCCTTATAATTGGCGCCCCTGACATAGCATTCCCCCGAATAAACAACATAAGCTTTTGACTACTTCCCCCATCACTTCTTCTTCTACTTGCATCATCAACTCTAGAAGCAGGTGCTGGAACTGGTTGAACTGTATATCCACCACTAGCGGGAAACATGTCACACCCGGGAGCCTCCGTAGACCTAACTATTTTTTCACTCCACTTAGCAGGTATTTCCTCTATCCTAGGGGCCATTAACTTTATTACAACAATTATTAACATAAAACCCCCAGCTATAACCCAGTATCAAACACCTCTATTCGTCTGATCTGTACTTATTACAGCTGTTCTCCTCCTTCTCTCCCTCCCAGTCCTAGCTGCCGGAATTACCATACTATTAACCGATCGAAACCTTAACACTACTTTTTTTGACCCTGCTGGTGGCGGAGACCCAATTCTGTATCAGCACTTGTTTTGATTTTTTGGACATCCCGAAGTATATATTCTTATTCTACCAGGCTTTGGAATAATTTCACATATTGTAACATACTATTCTAATAAAAAAGAACCATTCGGTTATATAGGAATAGTATGAGCTATAATGTCCATTGGTTTTCTAGGATTTATCGTATGAGCTCACCATATATTTACAGTAGGAATAGATGTAGACACCCGCGCATACTTTACATCTGCCACTATAATTATTGCTATCCCCACTGGAGTCAAAGTCTTTAGTTGATTAGCTACATTGCATGGCGGCAACATCAAATGATCCCCCGCAATATTATGAGCCCTAGGTTTTATTTTTCTTTTTACCGTTGGCGGATTAACAGGGATTGTTCTAGCCAACTCATCCCTAGACATTGTCTTACACGATACATACTATGTAGTTGCCCACTTCCATTACGTTCTGTCCATAGGAGCAGTATTTGCCATCATGGGGGGATTTATTCACTGGTTTCCTCTATTCTCAGGCTACACTCTTGACCAAACTTATGCAAAAATTCACTTTACTACCATATTTGTAGGCGTAAATATAACTTTTTTCCCACAACATTTCCTCGGCCTATCAGGCATGCCACGGCGTTACTCAGATTACCCTGACGCCTATACTACATGAAATATCATTTCATCTGTGGGCTCATTTATTTCACTAACAGCAGTAATTCTAATAATCTTCATAATCTGAGAAGCCTTTTCCTCAAAACGTAAAGTCCTAACTATTGAACAACCTCACACTAATCTAGAATGACTCTACGGCTGCCCTCCTCCTTACCACACATTTGAAGAAGCTACCTACGTAAAATTAATGGCACACCCAGCCCAGCTAGGCCTGCAAAACGCCACATCCCCTATTATAGAAGAACTAATTGCCTTTCATGACCACACTCTCATAATCATTTTCCTAATTAGCTCACTAGTTCTATACACCATCTCCTTAATACTTACCACAAAATTAACCCACACTAGCACTATAAACGCCCAAGAAATTGAAATAATCTGAACTATTCTACCCGCCATTATTCTCGTCATAATTGCTCTTCCATCCCTACGCATCCTCTACATAACAGATGAATTTAACAAACCATATTTAACTCTCAAAGCAATTGGTCACCAATGGTACTGAAGCTACGAGTACTCAGACTACGAGGACTTGGCCTTTGATTCTTATATTGTACCTACATACTTTCTCGAGCCCGGCGAATTTCGACTTCTTGAAGTAGACAACCGAACAACACTACCAATAGAAGCAGATATTCGTATGCTAATCTCATCACAAGATGTACTACACTCATGAGCTGTCCCATCACTAGGCATTAAGGCAGATGCAATTCCTGGACGTTTAAACCAAGCTATAGTAGCCTCTATGCGACCAGGCTTATTCTATGGGCAGTGTTCAGAAATTTGTGGATCAAATCACAGCTTTATACCTATCGTACTAGAATTCATTTACTTCCAAGACTTTGAAGTATGAGCATCATACTTATATATTATGACACACCAATCACACGCCTATCACATAGTAAATCCAAGCCCTTGACCACTTACAGGAGCCCTGTCCGCTTTCCTAATAACATCAGGCCTAATTATATGATTTCACTTCTACCACACTCTTCTCCTTTACGCAGGACTACTAGCTAGCGCAATAACAATATTTCAATGATGACGTGATGTTGTTCGAGAGGGCACGTATCAAGGCCATCATACACCACCAGTTCAAAAAGGTCTACGATATGGTATAGTCCTATTCATTATCTCGGAAGTTTTCTTTTTTGCCGGCTTCTTCTGAGCATTTTATCACTCTAGCCTAGCCCCTACCCCACAAACAGGAGGACATTGACCTCCAACAGGCATTTTTCCCCTTAATCCCATAGAAGTTCCACTTTTAAATACAGCCGTTCTTCTCGCATCAGGAGTCACAATTACTTGAGCACACCACAGCTTAATAGAATCTGACCAAGAACAATCAGCTCAAGCGCTATTCCTAACCATTGCCTTAGGAGCCTACTTCACCTATCTACAAATATCAGAATACTCTGAAGCCCCCTTTACTATTTCCGATGGAATCTATGGCTCTACATTCTTCATGGCAACAGGATTTCATGGCCTACATGTAATTATCGGAACCACATTTTTAATTACATGCTACTTCCGCCTGCAGATAGATCACTTTACATCCAACCACCATTTCGGCTTTGAAGCCGCTGCTTGATACTGACACTTCGTAGATGTAGTATGACTATTCTTATATGTCTCTATCTACTGATGAGGATCTATGGCAGCCCCCCGCAAAACACATCCACTAATAAAAATTATCAACAGCTCATTCATTGACCTTCCCACACCACCCAATATCTCGTCCTGATGAAACTTCGGCTCACTTCTAGGCATCTGCCTAATTATTCAAATCATCACAGGCCTATTCTTAGCTATACATTACACATCAGATTCTTCCACTGCTTTCTCCTCAGTCGCCCATATCACCCGAGATGTAAACTACGGCTGAATAGTGCGCTACCTACACGCCAACGGCGCCTCCCTATTCTTCATATGTCTATTTCTTCACATTGGACGGGGCATGTACTACGGATCCTTTCTCTTTCTAAATACATGAAACATTGGCATCATTTTATTACTTACAACTATAGCCACAGCATTTATAGGCTATGTACTCCCATGAGGCCAAATATCCTTCTGAGGAGCCACAGTAATCACAAACCTTCTATCAGCTATCCCATATATTGGACCTGACTTAGTACAATGAATCTGAGGTGGCTTTTCCGTTGATAAAGCCACCCTAACTCGATTTTTTACCTTCCACTTTATCTTGCCCTTCATTATTGCAGCCCTAGCATCTATTCACCTTCTGTTTCTGCATGACACAGGTTCAAATAATCCATCAGGACTGACATCTGATCCAGACAAAGTCTCATTCCACCCATACTATACAATCAAAGATATCTTAGGCTTAGTTTTCCTGCTTCTACTTTTAATAAGCCTAACCCTATTTATACCCGATCTTTTAACAGACCCAGACAACTACACCCCAGCTAACCCCCTAAACACCCCACCACATATTAAACCAGAATGGTACTTTCTATTTGCATACGCAATTCTACGATCCATTCCCAATAAACTAGGAGGCGTCTTAGCCCTTCTTCTATCCATCCTAATCCTAACAATTATCCCTATAATACATACATCCAAACAGCAAAGTATAACATTCCGACCCATTAGCCAGAGCCTATTCTGAGCTCTAGTAGCTGACCTATTTACACTCACATGAATTGGAGGCCAGCCAGTTGAGTACCCTTTTATTAGCATTGGCCAAACCGCATCCACCCTATACTTTCTT---ATTATTTCTATTACTCCCCTACTCGCCCTAATTGAAAACAAACTACTTAAATGG---ATGCCTATAATTAACCTCCTACTACTAATTATCCCCGCTCTCATCGCTATAGCATTCCTAACCCTCATAGAACGAAAAATCCTGGGCTACATACAACTCCGCAAAGGCCCTAATATCGTAGGCCCCTACGGACTGCTTCAACCAATTGCAGACGCAATAAAACTATTCACAAAAGAACCCCTTATACCCACCACATCTACTGTAACTCTTTATGTCGCAGCCCCAGCCCTAGCTCTCTCCATTGCTCTCCTCTTATGAGCCCCCCTCCCCATACCATATTCCCTAATTAATCTAAACCTGGGCTTACTATTTATATTAGCAATATCAAGCTTAGCTGTTTACTCAATTTTATGGTCAGGATGAGCATCCAACTCAAACTACGCACTAATTGGTGCACTACGAGCCGTAGCCCAAACAATCTCGTATGAAGTAACATTAGCCATTATTCTTCTATCAGTACTACTTATAAGTGGCTCATTCAACATTCACTCGCTAATCACAACACAAGAACACTCCTGACTTCTACTATCATCATGACCTCTAGCTACAATATGATTTATTTCAACATTAGCTGAAACCAACCGAGCCCCATTTGACCTAACAGAAGGTGAATCAGAACTAGTCTCAGGCTTTAACATCGAATACGCTGCAGGCTCATTTGCCCTATTCTTCATAGCAGAATACATAAACATTATTATTATAAACGCCCTAACTACCACTATCTTTCTAGCAGCACCACATACCCCAACCATGCCAGAACTATACTCAATTTATTTCATAACTAAAACTCTAATACTAACTGCCCTATTCCTATGGATTCGAACAGCGTACCCCCGACTCCGTTATGATCAACTAATACACCTTCTATGAAAAAAATTCTTACCCCTTACACTAGCACTATGTATGTGATATATCTCAATACCAACCCTAACATCTAGTGTTCCACCCCAAACAATTAATCCCCTAGCACATCTCACCATCTCTTTTACAATCCTAACAGGAACAATAATTGCAATCCTAAGCTCACACTGATTCTTCATCTGAATAGGCCTAGAACTAAATATATTATCCATTATTCCAATTCTAGCCAAAAGCACAAACCCCCGCTCCACAGAAGCAGCCACTAAATATTTTCTCACCCAAGCAACCGCATCCATAATTCTACTAATAGCTATTATTCTAAACAATCTATTATATGGACAATGA------ACAATTAACCCATCC------TTAAATCAAATTTTATCCACAATAATACTAATCGCTCTCACAATAAAATTAGGCATAGCTCCTCTTCACTTCTGACTCCCCGAAGTAGTTCAAGGTATCCCCTTAATCCCAGCCATACTTATCCTCACATGACAAAAATTAGCCCCAATATCAATTATTATCCAAATTTTCCCATCAATTAACACAAATCTCATCCTAATAATCTCAATCCTATCTATTATAGTTGGCAGTTGAGGAGGACTAAACCAAACACAACTACGTAAAATTTTAGCCTACTCATCAATTACCCACATGGGCTGAATAATAGCTGTCCTATACTACAACCCAAACATTACTATCCTTAGCTTACTCATCTATCTATTTCTAACAATTTCCACATTTATAGTTTTTTACCTAAACTCAAATGTAACAACCCTGTCAATATCACATACCTGGAATAAACTTACATGAGTAGTACCTATAACTACATTAATAATATTATCCCTAGGAGGCCTACCCCCACTAACAGGTTTCTCTCCTAAATGAGCTATTATACAAGAACTGACAAAAAATAATAACCTTATTATCCCTCTCGTTATAGCTATACTAACACTAACAAATTTATATTTTTACATACGCCTCACATATTCTATCTCAATAACAATATTTCCTACATCTAACAGTACAAAAATCAACTGACAATTAAAATATATAAAACCATCGCCACTTCTCCCCCTACTTATAATAGCTTCTACCTCCCTTCTACCCCTAACCCCATTAATACTAGCAAAC---ATTAATCTAGCACTGACCCTTACTACTAATGTTCTCCTAGCCCTACTACTAACTACCATCGCATTCTGACTCCCACAACTAAATACCTACACGGAAAAATATAACCCATATGAATGTGGATTTGACCCTACAACCTCCGCCCACCTACCTTTTTCCATAAAATTCTTCCTAGTTGCCATTACATTTCTTCTATTTGACCTAGAAATTGCCCTGCTATTACCCCTACCATGAGCAACCCAGACAGATAATTTAATACTCACAATTAATATGGTCCTTACTTTAATTATTATTCTAGTAGTAGGACTAGCCTACGAATGAGCCCAAAAGGGGTTAGACTGAGTTGAAATGCTAAAAATTATCTTACCTATAATAATACTACTACCAACAATATGGCTATCAAAAAACTATATAGCATGAATTAACTTAATTTCCTGAAGCCTATTAATTAGTACTACCACCCTACCACCTCTATATTTACCAAAC---AACTCGCACTACCTGTCATCAGTTTTCTTCTTAGATGCACTAGCATCTCCTCTTTTAGTCCTAACAGCCTGACTACTGCCCCTAATAATTCTTGCAACCCAGCAACACCTATACAATAATCCACCTCCACGAAAAAAATTATACATCTCAATATTAGTCCTTCTACAAATATCCCTAATCATGACATTTACAGCTACAGAACTAATCCTATTCTATGTACTATTTGAGACTACTTTAATTCCCACCCTAATTATCATCACCCGCTGAGGGTATCAACCAGAACGTTTGAACGCAGGCTCATACTTCTTATTTTATACATTAGCAGGATCCCTTCCCCTACTTATTACACTTCTCTACTACTCAAATACCCTAGGCTCACTAAACATTTTGATAACAATAATTACTACCAAAGAAATGCTACTC---TCATGGACTAATAATATTACATGGTTAGGTTGTATAATAGCCTTTATAGTTAAAATACCCTTATATGGACTTCATCTATGACTACCCAAAGCCCATGTTGAAGCCCCTATTGCAGGCTCAATAGTACTAGCAGCAGTACTATTAAAACTAGGTGGCTACGGCATAATACGAATTACCCCTATCCTTAACCCCCTAACAGAAAAAATAAATTACCCCTTTTTAATTCTGTCCTTATGAGGAATAACCATAACAAGCGCCATATGCCTACGACAAGCCGATCTAAAGTCATTAATTGCCTACTCCTCTGTAAGTCACATAGCACTTGTTATTCTAGCAATCCTAATTCAAACCCCCTGAAGTTTCACTGGCGCAATAATCCTTATAATTGCCCACGGACTCACTTCGTCCTTACTATTCTGCCTAGCAAATTCAAATTACGAACGAATCCACAGCCGAACAATAATATTTACTCGAGGCCTACAAACACTATTTCCACTCCTAGCCCTTTGATGGCTCTCAGCCAACCTTGCTAACCTAGCTCTACCTCCAACCATAAACCTAGTAGGAGAACTACTTACAATCATAGCCTCCTTTTCTTGATCCAACTTCACCATTATATTCACAGGACTTAATATACTAATTACAGCCTTATACTCACTCCACATATTTACCTCAACACAGCGAGGACCACTGACATACAGTACTAGCAACATTAAACCCCCATTTACACGAGGAAACACACTAATACTAATGCATGTGATGCCAATCTTACTTATTACCCTAAACCCAAAAGTAATTATAGGTTTAATACCCATACATTTTATCTATATTAACATAGCACTAGCATATTTTATATCCATGCTAGGATTACTAATCTACCGATCCCACTTAATATCATCCTTACTATGCCTAGAAGGCATAATACTATCACTATTTATTATAACTACACTTATAACCCTAAATTTACACTCAACACTAATATTTATTGCACCTGTTGCCCTATTAGTATTTGCTGCATGCGAAGCTGCAGTAGGCTTAGCTCTACTAGTTTTAATCTCCAATCTATACGGCTTAGACTATGTACAAAACTTAAATCTCCTACAATGC------------------ATAATTCTAATGACACTAATTCCTCTACTTACCCCTATCATAATTACTCTAATTAAACCCTACAAAACC---TCTCTATACCCACACTACGTAAAACTAGCTATTATCTACGCCCTCATCATCAGTACACTATCCACAACAATATATGTATTCACAGGCCAAGAGCACATAATTTATAACTGACACTGAACAACAATTCAAACTATTAAATTATCTATTAGCTTCAAACTAGACTTCTTCTCCATAATATTTACCCCCGTAGCACTATTTGTCACCTGGTCGATTGTAGAGTTCTCAATGTGGTACATAAGCTCAGACCCAAACATCAATAAATTTCTCAAGTACCTACTTATTTTCCTTGTCACAATACTAATTCTAGTTACCGCTAATAATCTTTTCCAACTCTTTATTGGATGAGAGGGAATTGGCATCATATCCTTCCTTCTAATCAGCTGATGGCACGGACGAGCAGATGCTAATACAGCAGCTCTTCAAGCTATCCTATACAACCGTGTGGGTGATATTGGCCTTATTTTAGCAATAACATGATTTCTTTTATACTACAATTCATGAGAACTTCAACAAATATTTATACTCGGCCCCACCCCAAACTCCCTCCCACTAGTAGGCCTCCTCTTAGCTGCAGCAGGAAAATCAGCCCAATTTGGCCTCCATCCATGACTGCCCTCTGCCATAGAAGGACCCACCCCAGTCTCAGCACTACTCCACTCCAGTACAATAGTTGTTGCGGGAGTTTTCCTAATTATCCGTCTCCACCCTCTATTTGAAAAAAATTTATCCGTACAGACACTTATACTCTCAATTGGGGCCATCACAACCCTATTTACAGCAATCTGTGCTCTAACACAAAACGACATGAAAAAAATTGTAGCCTTCTCAACCTCAAGCCAACTAGGCCTTATAATGGTAACAGTAGGCATCAATCAACCATATCTAGCCTTCCTCCATATCTGCACCCACGCTTTCTTTAAAGCCATGCTATTTTTAGCATCAGGATCAATCATCCACAGCCTTAATAACGAGCAAGACATCCGAAAGATAGGAGGCCTATTCAAATCCCTACCCTTCACTTCCTCCTCAATCATTATTGGCAGCCTTGCACTTATAGGTATACCCTTTCTAACAGGCTTCTATTCAAAAGACCTTATTATTGAAACCGCAAACATGTCGTACACCAACGCCTGAGCCCTAATAATCACCCTCGTGGCTACTTCCCTAACAGCCATATACAGCATTCGCATTATTTTCTTCACCTTAACAGAACACCCTCGATTCAATAACCTTATCATAATTAATGAAAATAACCCCTTACTAATAAAACCAATTAACCGCCTAGCAATGGGCAGTATTTTCGCCGGATTCCTCATTTCCAACTGTACTCCCCCCATAATTTACCCCCAAGTAACTATACCCCAATACCTCAAACTAACAGCTCTAGGCGTAACTATTTCAGGACTCCTAATGGCTATAGAACTTAATCTCATAACCAACAGTATAAAACTAGGCACACCAACAAAAACCTACTACTTCTCCAATATATTAGGCTTCTATTCAACTACCACCCACCGATCTAACCCTTACTTAAGCCTAACTACGAGCCAAAATACTACCTCAATACTACTAGACATATTTTGATTTGAAAAATCAATACCAAAAATAACAGCAACAACTCAAACCTCAATCTCCACAACTACATCTGCCCAAAAAGGCCTTATTAAACTCTATTTCCTATCATTCCTTATTCCACCAGCTCTCGCATCACTCCTAACTATCATGATGTATGCTTTATTTTTATTAAGTATAATTTTGGTAATTGGGTTTATAGGTTTTTCTTCTAAGCCTTCACCTATTTACGGGGGTTTGGTACTAATTTTTAGTGGTGCTGTAGGTTGTGTAATTACATTATTTTTTGGTGGATCTTATGTAGGGTTGATGGTTTTTTTAGTTTATTTAGGTGGGATGATGGTTGTTTTTGGTTACACTGCAGCTATGGCAATTGATGAATACCCTGAATCGTGATTATCGAGTATTGATATTTTATGAACTGTATTGTTAGGTTTGGTAATGGAGTTTACTATAGTATTTTTATTGGGGGGCGATCCTGTTAAAACAGTGGAAGGTGTGACTGTTATGGTTAATTATAAGACTGTAGCAAGTTGAATGATTTATGAGGGGGAAGGTCCGGGCTTAATTCGTGAAGATCCTACGGGTGCCGCTGCTCTTTATAATTATGGGGTTTGGGTGGTTTTAGTAACATGTTGAGCTTTATTTACGGGTATACATATTGCGATTGAGCTTACTCGGGGTGGA
>Callicebus_cupreus
ATGAACCAAAATCTATTTGCCTCATTCAATATCCCAACAATTCTAGGAATCCCCCTAATTACATTAATTATTTTATTTCCCACCCTACTAATAACACCTCCCAATAAATTAATCGGCAACCGAATTTCTCTACTTCAACAATGATTAATCCAACTTACATTAAAACAACTAATACTAAATCACAGCACTAAGGGACGAACTTGATCTCTTATACTTCTAACCCTAATTACTTTTATTGCTCTTAACAATCTCCTTGGACTTATACCTTACGCATTTACACCAACCACCCAACTATCTATGAATATTGGAATAGCAATCCCCCTATGAGCGGCCACAGTACTTATAGGGTTTCGATTCAAAACAAAAGCATCTTTAGCCCACTTTTTACCCCAAGGAACCCCTATTTCTCTTATTCCCATACTAGTAATTATTGAAACAATTAGCCTCTTCATTCAACCAATAGCACTAGCCGTACGTTTAACAGCTAATATCACAGCAGGACATCTTCTAGTGCACCTACTTGGAGACACCGCATTAACTCTTATATCTATTTATTTCTCCTCATCTATAATTACGGTTATTGTAATTATCCTTCTAATTACCCTAGAATTAGGTGTAGCCTTAATTCAAGCCTACGTCTTCACACTTCTAGTAAGCCTTTACCTACATGATAACTCTATTCCCCAACTAGACATCTCGCCATGACCACTGGTAATTATATCAATAGTTGTGGCCCTATTTTACACTATTCAATTAAAAATATTAAATTTCACCTTCTATGCCTCTCCAATATCAAAA---TTAATTAAAATACAAAAACATAATGCAACCTGAGAACTAAAATGAACCAAAATCTATTTGCCTCATTCAATATCCCAACAATTCATGTTCATAAATCGCTGACTATTTTCAACTAACCATAAAGACATCGGAACACTCTACCTTCTATTTGGAGCCTGAGCAGGGGCAGTCGGAACCGCCCTAAGCCTCTTAATCCGAGCCGAATTAGGACAACCTGGGAGTTTAATAGAAGATGACCACGTCTACAACGTTATCGTTACCTCTCACGCATTTATTATAATTCTTTTTATAGTTATACCAATTATAATTGGGGGCTTTGGAAACTGACTTGTGCCCCTTATAATTGGTGCACCGGATATAGCATTTCCCCGAATAAATAATATAAGCTTCTGACTCCTCCCTCCATCCCTCCTCCTATTACTTGCGTCTTCAACTCTAGAGGCCGGTGCAGGGACTGGCTGAACAGTATATCCACCCCTAGCTGGAAATATATCTCATCCAGGAGCCTCAGTAGACCTAACTATCTTCTCGCTTCACCTGGCAGGTGTATCCTCCATCCTAGGAGCCATTAATTTTATTACTACAATTATTAATATAAAACCCCCAGCCATAACCCAGTATCAAACCCCTCTTTTTGTATGATCAGTCCTTATTACAGCAGTTCTTCTCCTCCTATCTCTCCCCGTTCTAGCTGCTGGAATTACCATACTATTAACAGACCGCAATCTTAACACCACTTTCTTTGACCCAGCCGGTGGGGGTGACCCAATCTTATATCAACACCTATTTTGATTCTTTGGCCACCCTGAAGTGTACATTCTTATCTTACCCGGCTTCGGAATAATCTCTCATATCGTAACATACTACTCCAACAAAAAAGAACCATTTGGATATATAGGAATAGTATGAGCTATAATATCCATCGGCTTCTTAGGATTTATTGTATGAGCACATCACATATTTACAGTAGGAATAGATGTAGATACCCGTGCATACTTTACATCAGCCACTATAATTATTGCCATCCCCACCGGAGTAAAAGTCTTCAGCTGACTGGCCACACTACATGGTGGCAACATTAAATGATCTCCTGCAATACTATGAGCCCTAGGCTTCATTTTCCTTTTTACTGTGGGTGGACTGACCGGGATTGTTCTAGCCAACTCATCACTAGATATTGTTTTACATGATACATACTATGTAGTAGCTCACTTTCACTATGTATTATCCATAGGGGCAGTATTTGCTATTATAGGAGGCTTTATTCACTGATTCCCACTATTCTCTGGTTATACCCTCGACCAAACTTACGCTAAAATTCACTTCAGTATTATATTTGTAGGTGTAAACATAACCTTCTTTCCCCAACACTTTCTTGGTCTTTCCGGCATGCCTCGACGTTACTCTGATTACCCTGATGCCTACACAACATGAAATATTGTATCATCTGTAGGTTCATTTATTTCACTAACAGCAGTTATCCTAATAATCTTTATAATCTGAGAGGCTTTCTCCTCAAAACGGAAAGTCATAACTGTTGAACAACTATCCTCCAACCTCGAATGACTTTACGGCTGCCCCCCTCCCTATCACACATTTGAAGAAGCTACTTATGTAAAAATTATGGCCCACCCAGCCCAACTAGGCCTACAAAATGCAGCATCCCCTATTATAGAAGAACTTATTGCCTTCCATGACCATGCCCTGATAATTATTTTTCTTATTAGCTCTCTGGTTCTGTATATTATCTCCTTAATACTTACCACAAAACTAACACATACCAGCACAATGAATGCCCAAGAAATTGAAATTATCTGAACCATTCTACCTGCCATTATCCTTATTATAATTGCCCTCCCATCCTTACGTATCCTATACATAACAGACGAATTCAATAAACCATACCTAACCCTTAAAGCTATTGGTCACCAGTGATACTGAAGCTATGAATATTCAGACTATGAAGACCTAGCCTTTGATTCCTATATTATGCCCACATATTTTCTTGAGCCTGGTGAATTCCGACTTCTTGAAGTAGATAACCGCACCACCCTACCAATAGAAGCAGATATCCGCATACTAATTTCATCACAAGACGTATTACACTCATGAGCTGTACCATCACTAGGCGTTAAAGCAGATGCAATCCCTGGACGCTTAAATCAAGCTATAGTAGCCTCCATACGACCAGGCCTTTTCTACGGACAGTGCTCAGAAATTTGTGGGTCAAATCATAGCTTTATACCTATTGTTCTAGAATTTATCTACTTCCAAGACTTTGAAGTCTGAGCCTCC------------ATGACCCACCAAGCTCATGCCTACCACATAGTTAATCCAAGCCCCTGACCATTAACAGGAGCTCTGTCCGCCTTCCTACTTACCTCAGGCTTAATTATATGATTCCACTTTTATCATAGCCTTCTCCTCATAACAGGTTTACTAGCCAGCGCAATAACCATATTTCAATGATGACGAGATGTCGTTCGAGAAGGAACATATCAAGGACATCACACCACCCCCGTACAAAAGGGCCTTCGATATGGAATAATCCTATTTATTATTTCAGAAATTTTTTTCTTTGCCGGCTTCTTCTGAGCATTCTACCACTCTAGCTTAGCCCCAACCCCACAAACAGGAGGACACTGACCTCCTACAGGCATCTTTCCTCTTAACCCTATAGAAGTCCCCCTACTAAATACAGCCGTTCTACTTGCATCAGGAGTAACAATTACTTGAGCTCACCATAGCCTAATAGAAGCTGACCAAGAAGAATCAACCCAAGCACTATTTATAACCATTGCATTGGGTATATACTTTACCTACCTACAAATATCAGAATATTCGGAAGCCCCCTTCACCATCTCAGATGGAATTTATGGCTCCACATTCTTTATAGCAACAGGCTTTCACGGCCTGCACGTCATCATCGGAACCACATTCCTCATTACATGCTACCTTCGCTTGCAAATAGATCATTTTACATCCAATCACCATTTCGGCTTTGAAGCCGCCGCATGGTACTGGCACTTCGTAGATGTAGTATGACTATTCCTCTACATTTCTATTTATTGATGAGGATCTATGACCATTACCCGTAAAACACACCCACTCGCAAAAATTATTAACAACTCATTCATTGACCTACCCACACCATCCAACATCTCATCCTGATGGAACTTCGGCTCACTCCTAGGTATCTGCCTTATTACCCAAATTGCCACCGGCCTATTTCTAGCCATACATTACACGCCGGACACCTCCTCTGCCTTCTCCTCAGTAGCCCATATTACACGAGATGTAAACTACGGCTGAATTATTCGTTATCTACATGCTAACGGCGCCTCCATATTTTTCATCTGCCTGTTTCTTCACATTGGACGAGGCCTGTACTATGGATCATTTCTCTTTCTGAAGACCTGAAATGTCGGTATTATCCTACTACTGGCATCTATGGCCACAGCATTTATAGGCTACGTACTTCCATGGGGCCAAATATCCTTCTGAGGCGCCACAGTAATTACAAATCTTCTATCAGCTATTCCCTACATCGGATCAGACCTCGTGCAGTGAATTTGAGGAGGCTTCTCCGTAGACAAAGCCACACTTACACGATTCTTTACTTTCCACTTTATTTTACCCTTTATTATCGCAGCCTTAGCTGCTATCCACCTTTTATTTCTGCATGACACAGGCTCCAATAACCCATCAGGATTAGTATCCAGCTCTGACAAAATTGTATTTCACCCCTACTACACAATTAAAGATATTTTAGGGTTAATCTTTCTCCTTCTCCTCCTAATAAGTTTAACCCTATTTGCTCCCGACCTTCTAACTGACCCAGACAACTATACCCTAGCAAACCCCCTTAACACTCCTCCCCACATTAAACCAGAATGATACTTCCTATTTGCATATGCCATTCTACGATCCATCCCCAATAAACTAGGAGGTGTTCTAGCCCTTATTCTCTCCATCCTAATTCTAGCAATTATTCCAATAATCCACCTATCTAAACAGCAAAGCATAATATTCCGACCAATCGGCCAAAGCTTGTTCTGAACCCTAGTAGCCATTCTACTTACACTCACATGAATTGGAGGCCAACCAGTAGAATACCCCTTCGTAACTATTGGTCAAATAGCATCCATTATATATTTTCTCACTATTATTACCCTTATTCCTCTATCCTCCCTAATTGAAAATAAACTACTCAAATGG---------ATAATTAATTTACTCCTACTTATCATCCCAGCCCTTATCGCTATAGCATTTCTTACACTTACAGAACGAAAAATCTTGGGCTATATACAATTCCGTAAAGGCCCTAACATTGTTGGCCCCTACGGAGTTCTTCAACCTATTGCAGACGCAATAAAACTCTTTACAAAAGAACCACTACTTCCCACAGCATCCACTACAACTCTATATGTAATTGCCCCAACCTTAGCACTCTCCATTGCCCTACTCCTATGAGTCCCCCTACCCATACCTCTCCCCCTAATCAATTTTAACCTAGGCCTCCTATTTATATTAGCAATCTCAAGCCTTGCTGTATACTCAATTTTATGGTCCGGATGAGCATCTAATTCAAAATATGCACTAATAGGTGCATTACGAGCCGTAGCCCAAACAATTTCATATGAAGTTACGCTAGCTATTATCCTCCTCTCCGTTCTACTAATAAGTGGCTCATTCAATTTACACTCGCTTATTACAACGCAAGAACACTTATGACTTCTTCTTCCATCATGACCTCTTGCCATAATATGATTTATTTCAACATTAGCCGAAACTAACCGAGCCCCCTTCGATCTAACAGAGGGTGAGTCAGAACTAGTTTCAGGATTCAACATCGAATACGCCGCAGGCTCATTTGCCCTATTTTTTATAGCAGAATACATAAACATCATCATAATAAACGCCCTAACCACCACCATCTTTTTAGCAGCACCCCATACACTGCTTACCCCAGAATTATATACAGCAAACTTTATAACCAAAACACTTCTACTAACTGCATTATTCTTATGAATTCGAACAGCATATCCCCGATTCCGTTATGACCAACTTATACACCTCCTATGAAAAAAATTTTTACCCCTCACATTAGCACTATGTATATGATACATCTCAATACCAATTTTTACATCTGCCGTACCTCCCCAAATAATCAACCCTCTAGCCCAACTCATTATTTTCTTTACAATTTTAACAGGAACTATAATTACAATACTAAGCTCACACTGATTCCTTATCTGAGTAGGAATAGAGCTAAATATATTAGCTATTGTACCAGTACTAGCCAAAACTACAAATCCCCGCTCTACAGAAGCAGCTACAAAATATTTCCTAGTTCAAGCAACCGCATCTATGCTTCTCCTAATAACAATTCTTATAAACAATTTATTCTCCGGACAGTGA------ACTATTAATCCCCCC------ACAAACCAATTCTTAGCTACAACAATATTAATTGCCTTGACAATGAAACTAGGCATGGCCCCTCTCCACTTCTGACTTCCAGAAGTAACCCAAGGTATCCCCCTTATCCCCGCCATAATTATTCTCACATGACAAAAACTAGCCCCTATTTCAATTATATTCCAGATCTTCCCATCCATTAATATAAACATCTTAATAACAATTTCCATAATATCAATTATAATTGGCAGCTGAGGCGGACTAAATCAAACACAATTACGCAAAATTATAGCCTATTCATCAATTACCCACATAGGGTGAATAATGGCAGTCCTACATTATAATCCCAGCATTACTATCCTTAGCCTACTTATCTACTTATTCCTAACAATCACTATCTTTATAACCTTTTACCTAAATTCAAATACAACAACCCTATCTATATCCCACACCTGAAATAAATTTACATGAGCTATACCTGTTATTCCACTAATAATATTATCCTTAGGGGGCCTACCCCCGCTCACAGGCTTCTCCCCCAAATGAATTATTATACAAGAATTTACAAACAACAGCAACCTTATTATCCCCCTCACCATAGCCATACTTACACTAGTGAACCTATATTTTTATTTACGCCTAACATACTCTATCTCAGTAACAATATTTCCTACATCCAACAACGCAAAAATTAACTGACAACTAAAATCTACAAAACCAACCCCCCTCCTCACTCCTCTTATAATCTCCTCCACCCTCCTTCTACCTTTAACACCACTAATATTAATAACC---ATAAATATAGCACTAACCCTAATTACAAGTATTATTCTAGCTCTTTTACTAATTACTATTACATTTTGAATCCCACAACCTAATGCCTACGCAGAAAAACATAACCCCTACGAATGTGGATTTGACCCCACAACCTCTGCCCACCTACCTTTTTCCATAAAATTTTTCCTAGTAGCCATTACATTCCTCCTATTTGACCTAGAAATTGCCCTCCTTCTCCCCCTTCCATGGGCAACCCAAACAAACAAATTAATACTAACAACTAATATAATTCTTGCCTTAATTATTATTTTAGTAGTAGGATTGGCCTACGAATGATCTCAGAAAGGATTAGATTGAGTTGAAATGCTAAAAATTATTCTACCAACAATTATATTACTTCCAACAGTATGACTCTCAAACAACCGTACAATATGAATTAATACAATAGCCTGAAGCCTACTAATCAGTGCCCTAGCCCTTGTACCCCTGTATTTACCAAAC---ATATTATGCTACCTATCACTAATTTTCTTCTCAGACCCATTGACATCTCCACTCCTCGCCCTAACAGCCTGGCTTCTACCCCTAATAATTCTAGCAACTCAACAACACCTCTATAACAATCCCTTACCACGAAAAAAGCTTTATATATCAATACTAATTCTTCTACAAATTTCTTTAATCATAACATTTACAGCCACAGAACTTATCCTCTTCTATATTCTGTTCGAGACCACTTTAATCCCCACCTTAATCGTTATTACCCGCTGAGGTTATCAACCAGAACGCCTCAATGCAGGTTCATATTTTCTATTTTATACACTAGCCGGATCCCTCCCACTGCTTATTACACTCTTATATTACTTAGCCAACCTGGGATCATTAAATCTTCTAACAATACTATTTACTACTAAAGAAATATTACTC---TCCTGAACCAACTCTATCACATGACTGGGATGCATACTAGCCTTTATAGTCAAAATACCCCTTTACGGCCTTCACCTGTGACTGCCCAAAGCACACGTTGAGGCTCCCATTGCAGGCTCAATAGTTCTAGCAGCAATCTTACTAAAATTAGGAAGCTATGGCATAATACGAATTACTCCTATACTTAATCCCCTGACAGAAAAAATAAGCTACCCCTTCATCATCCTATCCCTATGAGGAATAGTAATAACAAGCTCCATCTGCCTACGACAAGCCGACCTAAAATCTCTCATTGCCTACTCCTCCGTTAGCCATATGGCACTGGTTATCCTAGCCATCCTTATCCAAACCCCTTGAAGTTTCACCGGCGCTATTATCCTTATAATCGCCCATGGACTTACCTCATCACTACTATTCTGCCTGGCAAATTCAAACTATGAACGAATTCATAGCCGAACTATAATATTTACCCGAGGCTTACAAACACTATTTCCCCTCCTTGCCCTCTGATGACTTATAGCTAACCTCACCAATCTTGCCCTACCCCCAACCATCAATCTAATAGGGGAACTACTTACAATTGTAGCCTCTTTCTCCTGATCCAATTTTACTATTGTATTCACAGGACTTAATATACTAATTACAGCTCTATACTCGCTCCATATGTTTACATCAACGCAGCGAGGGCCATTAACATATAGCACTAGCAATTTTAAGCCCTTATTTACACGTGAAAATACTCTAATACTAATACACCTGGGACCAATCATCCTCCTTACCCTAAATCCCAAAGTAATTATGGGACTAACCCCCGTGCCCTTTATTTACATCAACACAATATTAGCATATTCCATATCCCTGCTGGGATTACTAATCTATCGATCCCACCTAATATCATCCTTACTATGTCTAGAGGGCATAATATTATCACTATTTATTTTAATTACACTTACAACCCTAAATTTACATATAACATTAATATTTATAATACCAATTACTCTTCTAGTCTTCGCCGCATGTGAAGCCGCAGTCGGCCTAGCCCTGCTAATTTTAATCTCTAACTTATATGGCTTAGACTATGTGCAAAACCTAAACCTACTCCAATGC------ATGTTCTCCTCCATAGCCCTAATAATACTAGTTCCCCTACTAGTACCCATTATAATTACCCTTATTAATCCTCGCAACAAT---CCCTTGTACCCGCATTACGTAAAACTGGCCATTGTATTCTCCCTCTCTATCAGCCTACTAGCCACAACTATATTTATCTTTACAGGCCAAGAATTTATAATTTCAAACTGACACTGAACAACTATTCAAACTATTGAATTATTTTTAAGCTTCAAAATAGACTTTTTCTCTATAGTATTTACCCCTGTAGCACTACTTGTCACATGATCAATCATTGAATTCTCAATATGATATATACACTCTGACCCAAATATCAACCAATTTCTCAAGTACCTACTTATTTTTCTTATTACTATAATTATCCTTATTACTGCTAATAACTTATTCCAACTTTTCATTGGATGAGAAGGAATAGGCATTATATCCTTTCTGCTAATTGGCTGATGGCACGGTCGAACAGATGCTAATACAGCTGCATTACAAGCAATCCTGTATAATCGCATTGGTGATATTGGGTTTATCCTGGCAATAGCATGATTTTTCCTATACGCCAACTCATGAGATTTTCAACAAATATTTATTATTAATTCCACCCCAAGTTCTCTTCCCCTAATTAGCCTCCTTCTTGCCGCTACCGGAAAGTCAGCTCAATTTGGCCTCCACCCATGACTCCCCTCCGCCATAGAAGGCCCTACCCCAGTCTCAGCACTACTTCACTCCAGTACTATGGTAGTTGCGGGGATTTTCCTAATTATTCGACTCCACCCCCTATTCGAAAATAATTTACTCCTACAAACACTTATATTAACTCTCGGAGCTATAACTACCCTATTCACAGCCATCTGTGCTCTAACACAAAATGATATGAAAAAAATTATTGCCTTCTCAACCTCAAGCCAACTAGGCCTTATAATAGTAACAGTTGGTCTTAACCAACCATTCTTAGCTTTTCTTCACATCTGCACCCATGCCTTCTTTAAGGCTATACTATTCTTATCAGCAGGATCTATTATCCACAGCCTTAATAACGAACAAGATATCCGAAAAATAGGAGGTTTATTTTATACCCTACCATTCACTACCTCCTCTCTTATTATTGGCAACCTAGCACTTATAGGCACACCCTTTTTAACAGGCTTCTACTCAAAAGACCTAATTATTGAAGCTGCCAATATATCATATGCCAACGCCTGAGCCCTTATAATTACCCTAATAGCCACCTCTCTTACAGCTGCATACAGCATTCGCATAATCTTCTTTACCCTTACAAACTACCCCCGATCTACTAGCCTAATTTTAATTAACGAAAATAGCCCTTTACTAATAAATCCAATTAACCGCCTAGCAATCGGAAGCATCTTCGCTGGATTCCTTATCTCCAACTGTATCCCTCCTACCCACCACCCTCAAACAACCATACCCCTTTACCTCAAACTAGCAGCCCTGGGAGTTACTATCCTAGGCCTTCTACTAGCTATAGAACTCAGCCTTATAACCAATAATACAAAACTTAAAACCCCAGTAAAAACCTATTACTTTTCTAATATACTAGGATTCTACTCCACTACCACACACCGCCTAAGCCCTCATTCAGGCCTAACTTCTAGCCAAAACCTTATATCCATATTGCTAGACTTACTCTGACTAGAAAAAACAATGCCAAAAATAATATCAATAACCCAAGTTTCAATTTCCACCTCAACCTCAACCCAAAAAGGCCTAATCAAACTTTACTTCCTATCATTCTTTATTCCACCTACCCTTATACTACTCTTAGCCATCATGACATATGCTTTATTTTCATTAAGTATTATACTAGTAATAGGGTTTATGGGATTTTCCTCTAAGCCTTCACCTATCTATGGTGGTTTGGTGTTAATTTTTAGTGGTGCTGTAGGTTGTGCGATTACGTTATATTTAGGGGGATCCTATATAGGGTTAATAGTTTTTTTAATTTATTTGGGTGGGATAATAGTTGTTTTTGGTTATACTGCAGCAATGGCAATTGATGAGCATCCTGAGTCATGGTTGTCAAGCATGGATATTTTGGGAACTATAATAATAGGTTTAGTTATGGAGTTTACTATGGTATTTTTGTTGGGTGGGGATCCCATTAAGACGGTTGAGGGTGTGACTATTACTGTAAATTATAAGACTGTGGCTAGTTGAATAATTTATGAGGGTGAAGGGCCTGGGTTAATTCGTGAGGATCCTACTGGTGCAGCTGCTTTGTATAACTACGGGGTTTGGGTTGTTTTAGTTACTTGTTGGGCATTATTTACAGGTATACATATTGCTATTGAGCTTACTCGAGGTGGA
>Callicebus_donacophilus
ATGAACCAAAATCTGTTTACCTCATTCAACATCCCAACAATTCTAGGAATTCCCCTAATTACATTAATTATCTTATTCCCCACCCTAATAATAACACCCCCCAATAAACTAATTAGTAACCGAACTTCCTCACTTCAACAATGACTAATCCAGCTTACACTAAAACAATTAATACTAAATCACAGCACTAAAGGACGAACTTGATCCCTTATACTTCTAACCCTAATTACTTTTATTGCTCTTAACAACCTCCTCGGACTTACGCCCTATGCATTTACACCAACCACCCAGCTATCTATAAATATTGGAATAGCAATCCCCCTATGAACGGCTACAGTACTTATAGGATTCCGATTCAAAACAAAAGCATCTTTAGCCCACTTTTTACCCCAAGGAACTCCAATTCCTCTTATTCCTATACTAGTAATTATTGAAACAATTAGCCTCTTCATTCAGCCAATAGCACTAGCCGTCCGTTTAACAGCTAATATCACAGCAGGACATCTACTAATGCACCTTCTTGGGGACACCGCACTAACTCTAGCATCTATTTATTTCTCCTCATCTATAATTACTGTTATTGTAATTATTCTTCTAATTACCCTAGAACTAGCTGTAGCCTTAATTCAAGCCTACGTCTTTACACTTCTAGTTAGCCTATACCTACATGATAACTCTATACCCCAACTAGATATTTCACCATGACCATTGGTTATCATATCAATAGTTGTGGCCCTATTTTATACTACCCAATTAAAAATATTGAATTTTATCTTCTGCCCCACTCCAATATCAAAA---TTAATTAAGATACAAAAACATAATACGACCTGAGAACTAAAATGAACCAAAATCTGTTTACCTCATTCAACATCCCAACAATTCATGTTCATAAATCGCTGACTATTTTCAACCAACCATAAAGACATCGGAACGCTCTACCTTCTATTCGGCGCCTGAGCAGGGGCAGTCGGAACCGCCCTAAGCCTCCTAATTCGAGCGGAACTAGGGCAACCTGGGAGTCTAATAGAAGATGATCACGTCTACAACGTTATTGTAACCTCTCACGCATTTATTATAATCTTCTTTATAGTTATGCCAATCATAATTGGGGGTTTTGGAAACTGACTAGTGCCCCTTATAATTGGTGCGCCTGATATAGCATTTCCCCGAATAAACAATATAAGCTTCTGACTCCTCCCCCCGTCACTCCTCCTGCTACTTGCATCATCAACTCTAGAGGCCGGCGCAGGAACTGGCTGAACAGTTTACCCGCCCCTGGCCGGAAATATGTCTCATCCAGGAGCCTCAGTAGACTTAACTATCTTCTCGCTACACCTGGCAGGTGTCTCCTCCATTCTAGGAGCTATTAATTTTATTACTACAATTATTAATATAAAACCCCCAGCTATAACCCAATACCAAACTCCTCTTTTTGTATGATCAGTTCTCATCACAGCAGTTCTTCTTCTCCTTTCTCTCCCTGTCCTAGCTGCTGGAATTACTATACTACTAACAGATCGCAATCTTAATACTACCTTCTTCGACCCAGCCGGTGGGGGTGACCCAATTTTATATCAGCACCTATTTTGATTCTTTGGGCACCCTGAAGTGTATATTCTCATTCTACCCGGCTTCGGAATAATTTCCCACATCGTAACATACTACTCCAATAAAAAAGAACCATTTGGGTACATAGGAATAGTATGAGCTATAATATCTATTGGCTTTCTAGGATTTATTGTATGGGCACACCATATATTTACAGTAGGAATAGATGTAGATACCCGTGCATATTTTACATCAGCCACTATAATCATTGCTATCCCCACCGGAGTAAAAGTCTTCAGCTGACTGGCCACACTGCACGGCGGTAACATTAAATGGTCCCCTGCAATACTATGAGCCCTAGGCTTCATTTTCCTTTTTACTGTAGGTGGACTGACCGGGATTGTATTAGCCAACTCATCATTAGACATTGTTTTACATGATACATACTATGTAGTAGCCCACTTTCACTATGTGCTATCGATAGGGGCAGTATTTGCTATTATAGGAGGCTTTATTCACTGATTCCCACTATTCTCTGGCTACACCCTCGACCAAACTTACGCTAAAATTCACTTCAGTATTATATTTGTAGGCGTAAATATAACCTTCTTTCCCCAACATTTCCTCGGTCTATCCGGTATACCTCGACGCTACTCAGACTACCCTGATGCCTACACAACATGAAATATTGTATCATCTGTAGGTTCATTTATCTCACTAACAGCAGTTATCTTAATAATCTTTATAATTTGAGAGGCTTTCTCCTCAAAACGGAAAGTCATAATTGTTGAACAACTATCCTCCAACCTAGAATGACTTTACGGCTGCCCCCCTCCCTACCATACATTTGAAGAAGCTACTTATGTAAAAACCATGGCCCACCCAGCCCAACTTGGCCTACAAAATGCAGCATCCCCTATTATAGAAGAACTAATCGCCTTTCATGACCATGCCCTAATAATTATCTTTCTTATTAGCTCTCTAGTTCTATATATTATTTCCCTAATGCTTACCACAAAACTTACACATACCAGCACAATAAATGCCCAAGAAATTGAAATTATCTGAACCATTCTACCTGCCATTATCCTTATTATAATTGCCCTTCCATCCTTACGTATCTTGTACATAACAGACGAGTTCAACAAACCATATCTAACCCTTAAAGCTATTGGCCACCAATGATACTGAAGCTACGAATACTCGGACTATGAAGACCTGGCCTTTGACTCCTATATTATGCCCACATATTTCCTTGAGCCTGGTGAATTCCGACTTCTTGAGGTAGATAACCGCACTACCTTACCAATAGAAGCAGACATCCGCATATTAATTTCATCACAAGACGTACTACACTCATGAGCCGTACCATCACTAGGCGTTAAAGCAGATGCAATCCCTGGACGCTTAAACCAAGCTATAGTAGCCTCAATACGGCCAGGTCTCTTCTATGGACAGTGCTCAGAAATTTGTGGGTCAAATCACAGCTTTATACCTATCGTTCTAGAGTTTATTTATTTCCAAGACTTTGAAGTCTGAGCCTCT------------ATGACTCACCAAGCCCATGCCTACCACATAGTTAATCCAAGCCCCTGACCATTGACAGGAGCTCTATCCGCCTTCCTTCTAACATCAGGCTTAATTATATGATTCCACTTTTATCACAGCCTTCTCCTCATGGCAGGCCTACTAGCCAGCGCAATAACTATATTTCAGTGATGACGGGATGTCGTCCGAGAAGGTACATATCAAGGACATCACACCACCCCCGTTCAAAAAGGCCTTCGATATGGAATAATCCTGTTTATTATTTCAGAAATTTTTTTCTTCGCTGGTTTCTTCTGAGCATTCTACCACTCCAGCTTAGCTCCAACCCCACAAACAGGGGGACACTGACCTCCAACAGGCATCTTTCCCCTTAACCCTATAGAAGTCCCCCTACTAAACACAGCCGTCCTACTTGCATCGGGAGTAACAATTACCTGAGCTCACCATAGCCTAATAGAAGCCGACCAAGAAGAATCAGCTCAAGCACTATTCATGACCATTGCATTGGGTGTCTACTTTACCTATCTTCAAATATCAGAATACTCAGAAGCCCCCTTCACCATTTCAGATGGGATCTATGGCTCAACATTCTTTATGGCAACAGGCTTTCACGGCCTTCACGTCATTATCGGAACCACATTCCTTATCACATGCTATATTCGCTTGCAAATAGACCACTTTACATCCAATCACCACTTCGGCTTCGAAGCCGCCGCATGATATTGGCACTTCGTAGATGTAGTATGACTATTCCTCTACATTTCTATTTATTGATGAGGATCTATGACCATTACCCGCAAAACACACCCACTAGCAAAAATTATTAACAACTCATTCATTGACCTACCCACACCATCCAATATCTCATCCTGATGGAACTTCGGCTCACTCCTAGGTATCTGCCTCATTACCCAGATTGCCACCGGCCTATTTCTAGCCATACATTACACGCCAGACACCTCCACCGCTTTCTCCTCAGTAGCCCACATTACACGAGATGTAAACTACGGCTGAATTATCCGTTACCTACACGCTAACGGCGCCTCTATATTTTTCATCTGCCTATTCCTTCACATTGGACGAGGCCTGTATTACGGGTCATTTCTCTTTCTGAAGACCTGAAATGTCGGTATTATTCTACTACTGGCATCCATAGCCACAGCATTTATAGGGTACGTACTTCCATGGGGCCAAATATCTTTCTGAGGCGCCACAGTAATTACAAATCTTCTATCAGCTATTCCCTACATCGGATCAGACCTTGTACAATGGATTTGAGGAGGCTTTTCCGTAGACAAAGCTACACTCACACGATTCTTTACCTTCCACTTTATCTTACCCTTTATTATTGCAGCCCTAGCTGCTATCCACCTTTTATTTCTGCATGACACAGGCTCCAATAACCCATCAGGATTAGTATCCAACTCCGACAAAATTGTATTCCATCCCTATTACACAATTAAAGATATTCTAGGACTAATCTTTCTCCTCCTCCTCCTAATAAGTTTAACTCTATTTACACCTGACCTTCTAACTGACCCAGATAACTATACCCTAGCTAACCCCCTTAACACTCCACCCCATATTAAGCCAGAGTGATACTTCTTATTTGCATACGCCATTCTACGATCCATCCCCAATAAGCTAGGAGGTGTTCTAGCCCTTATTTTATCCATCTTAATCCTAGCAGTTATTCCAATAACCCATCTATCTAAACAACAAAGCATAATATTCCGACCAATTGGTCAAAGCCTATTCTGAACTCTAGTGGCCACTCTACTTACACTGACATGAATTGGAGGTCAACCAGTAGAATACCCCTTCGTAGCTATTGGCCAAATAGCATCCATTATATACTTTCTTACTATTATTACCCTCATTCCTCTATCCTCCCTAATTGAAAATAAACTACTCAAATGG---------ATAATCAATTTACTACTACTTATTGTCCCAGCCCTCATCGCCATAGCATTTCTTACACTCACAGAACGAAAAATCCTGGGCTACATACAATTCCGTAAAGGCCCTAACATTGTTGGTCCCTATGGAGTTCTTCAACCTATTGCAGACGCGATAAAACTCTTTACAAAAGAACCTCTACTTCCCACAGCATCTACCACAATTCTATACGTAATTGCCCCAACCTTAGCACTCTCCATTGCCCTCCTCCTATGAGCCCCCTTACCTATACCCCTCCCCCTAATCAATTTTAATTTAGGCCTCTTATTCATACTGGCAATCTCAAGTCTAGCTGTATACTCAATCTTATGGTCCGGATGAGCATCTAACTCAAAATATGCACTAATAGGCGCATTACGAGCCGTAGCCCAAACAATCTCATATGAAGTTACACTAGCTATTATTCTCCTCTCCGTCCTACTAATAAGCGGCTCATTCAATCTACACTCACTCATTACAACGCAAGAACACTTATGACTCCTTCTTCCATCATGACCTCTCGCCATAATATGATTCATTTCAACATTAGCCGAAACCAACCGAGCCCCCTTTGACCTAACAGAAGGCGAATCAGAACTAGTCTCAGGGTTCAACATCGAATACGCCGCAGGCTCATTTGCCCTATTTTTTATAGCAGAATACATAAATATTATTATAATAAATGCCCTAACCACCACCATCTTTTTAGCAACACCCCACACACTACTTACCCCAGAATTATATACAGCAAACTTTATAACTAAAACACTACTACTAACCGCACTGTTCTTATGAATTCGAACAGCATACCCCCGATTCCGTTATGACCAACTCATATATCTCCTATGAAAAAAATTCTTACCCCTCACATTGGCACTATGTATATGATATATCTCAATACCAATTTTTACATCCGCCGTACCACCCCAAACAATTAATCCCCCAGCCCAACTCGTTATTCTATTTACAATTTTAACAGGAACTATAATTACAATCCTAAGCTCACACTGATTTCTTATCTGAGTGGGACTAGAACTAAACATGCTAGCTATCGTACCAGTACTAGCTAAAAGTACAAACCCCCGCTCCACAGAAGCAGCTACAAAATATTTCCTAGTTCAAGCAACCGCATCCATACTTCTCCTAATAACCATCTTTATAAACTATATATTCTCCGGGCAATGA------TCAATCAACCCACCC------ACAAGCCAATTCTTATCTACTACAATATTAATTGCCTTAACAATAAAACTAGGCATAGCCCCTCTTCACTTCTGACTTCCAGAAGTTACCCAAGGCATTCCCCTCATCCCCGCCATAATCATTCTCACATGACAAAAACTAGCCCCCATTTCAATTATGTTTCAAATCTTCCCCTCCATTAACATAAATATCCTCATAGCAATTTCCATAATATCAATTATAATTGGCAGCTGGGGTGGACTAAACCAAACACAGTTACGCAAAATCCTAGCCTACTCATCAATTACTCATATAGGATGAATAATAGCAGTTCTACATTATAATCCAAACATCACCATTCTCAGCCTATTTATCTATCTACTCCTAACAATCTCCATCTTTATAACTTTTTACCTAAATTCAAACACAACAACTCTATCCATATCCCACACCTGAAATAAATTTACATGAACAATACCTGTTATACCACTAATAATATTATCTCTTGGAGGCCTACCCCCACTCACAGGCTTCTCCCCTAAATGAGTTATTCTACAGGAATTCACAAACAATAACAGCCTTGCCATCCCTCTCACCATAGCCATACTAACACTAGTAAACTTATATTTTTACTTACGCCTAACATACTCTATTTCAGTGACTATATTTCCCACATCCAACAACGCAAAAATTAACTGACAACTAAAATATATAAAACCAGCCCCCCTCCTTACCCCACTTATAGTCTCCTCCACCCTCCTTCTACCTTTAACTCCACTAATACTATTAACC------------ATACTAACCCTAACTACAAGCATTATCGTAGCCCTTTTACTAATTACTATTACATTTTGAATTCCACAACCTAATGCCTATACAGAAAAACATAACCCCTACGAATGTGGATTTGACCCCACAACCTCTGCCCACCTACCTTTTTCCATAAAATTTTTCCTAGTAGCTATTACATTCCTCTTATTTGATCTAGAAATTGCCCTCCTCCTCCCCCTACCATGAGCAACCCAAACAAATAAACTAATACTAACAACTAACATAATTCTTATCTTAATTATTATTTTAGTAGCAGGGTTGGCCTACGAATGAACTCAAAAAGGACTAGATTGAATCGAAATGCTAAAAATTATTTTACCAACAATTATACTACTTCCAACAGTATGACTCTCAAATAGCCGTACAATATGAATTAATATAATAACCTGAAGTCTACTAATTAGCGCCCTAGCCCTCGTACCCCTATATTTGCCAAAT---ATACTGTGCTACCTGTCACTAGCCTTCTTCTCAGACCCATTAACATCCCCTCTTCTTGCCCTAACAGCCTGACTTCTCCCCCTAATAATTCTAGCAACTCAACAACACCTTTACAATAACCCCCTACCACGAAAAAAACTTTATATATCAATACTAATTCTCCTACAAATCTCTCTGATCATAACATTTACAGCCACAGAACTTATTCTCTTCTATATCCTATTTGAAACCACTTTAATTCCCACCTTGATTGTCATCACCCGCTGAGGTTATCAGCCAGAACGCCTTAATGCAGGCTCATATTTCCTATTTTATACACTAGCCGGATCCCTCCCACTACTTATTACGCTCCTATACTACTTAACCAACCTGGGATCATTAAGTATTCTAACGATGTTATTTACTACTAAAGAAATAGTACTC---TCCTGAACCAACTCTATCACGTGACTAGGATGTATGCTAGCCTTCATAGTCAAAATACCCCTGTACGGTCTACACCTATGACTACCCAAAGCACACGTCGAAGCTCCCATTGCAGGCTCAATAGTTCTAGCGGCAATCTTACTAAAACTAGGAAGCTATGGCATAATACGAATTACCCCTATACTTAACCCCCTGACAGAAAAAATAAGCTACCCCTTTATCATTTTATCTCTATGAGGGATAGTTATAACAAGCTCCATCTGCCTACGACAAGCCGACCTAAAATCTCTTATTGCCTACTCCTCCGTTAGCCATATAGCACTGGTCATTCTAGCTATTCTTATCCAAACCCCTTGAAGCTTTACCGGCGCTATTATCCTCATAATTGCCCACGGACTTACCTCATCCCTGCTATTCTGCTTAGCAAATTCAAACTATGAGCGAATTCACAGCCGAACTATAATATTTACCCGAGGCTTACAATCACTTTTCCCCCTCCTTGCCCTCTGATGACTTATAGCTAACCTCACCAACCTTGCCCTACCCCCCACCATCAATCTAATAGGGGAACTATTTACAATTGTAGCCTCTTTCTCCTGATCCAACTTTACCATTATATTCACAGGGCTTAATATGCTAGTTACAGCCCTATATTCACTTCATATGTTTACCTCAACGCAACGAGGACCACTAACATACAGCACTAGCAATTCTAAGCCCTTATTTACACGCGAAAATACATTAATATTAATACACTTAGGACCAATTATCCTCCTCACCCTAAACCCCAAAGTAATTATGGGACTAACCCCTGTGCCCTTTATATACATCAACACAATACTAGCATATTCCATATCCCTACTGGGATTATTAATCTACCGATCTCACCTAATATCATCCTTATTATGCTTAGAGGGCATAATACTATCACTATTTATTTTAATTACACTTATAACCCTAAATATGCATCTAACGCTAATATTTATAATACCAATCGCCTTACTAGTCTTTGCCGCATGTGAAGCCGCAGTTGGTCTAGCCCTACTAATTTTAATCTCTAACTTGTATGGCCTAGACTATGTACAAAACCTAAACCTACTCCAATGC---ATAATGTTCTCCTCCATAGCTCTAATAACACTAATCCCCCTGCTAGTGCCTATTATAATTACCCTTATCAACCCTCGCAACAAT---CCCCTATACCCACACTACGTAAAACTAGCAATTATATACTCCCTATTCATCAGCCTTCTAGCCACAACTGTATTCATCTTTACAGGCCAAGAATTTATAATTTCAAACTGACACTGAACAACAATTCAAACTATTAAATTATTTATGAGCTTCAAAATAGACTTTTTCTCTATAGTATTTACCCCTGTAGCACTACTTGTTACATGATCAATCGTTGAATTCTCAATATGATATATAAGCTCTGACCCAAATATCAACCAATTTCTCAAGTACCTACTTATTTTTCTTGTTACTATAATTATCCTAATTACTGCTAACAATTTATTCCAACTTTTCATTGGATGAGAAGGAATAGGCATTATATCCTTTCTACTAATTGGCTGATGGCACGGTCGAACAGATGCTAACACAGCTGCATTACAAGCAATCCTGTATAATCGCATTGGTGATATCGGGTTTATCCTGGCAATAGCATGATTTTTTCTATATGCCAACTCATGAGATTTTCAACAAATATTTATTATTAATTCTACCCCAAGTTCTCTCCCCCTAATTAGTCTCCTTCTTGCAGCTACCGGAAAATCAGCCCAATTTGGCCTCCACCCATGGCTCCCCTCCGCCATAGAAGGCCCCACCCCAGTCTCAGCACTACTACATTCCAGTACTATAGTAGTTGCAGGAATCTTCCTAATTATTCGATTCCACCCCTTATTCGAAAATAATTTACCCATACAAACGCTTATACTAGCCCTCGGAGCTATCACCACCCTATTCACAGCCATCTGTGCTCTAACACAGAACGACATGAAAAAAATTATTGCCTTCTCAACCTCAAGCCAGCTGGGCCTTATAATAGTAACAGTTGGCCTTAACCAACCATTTTTAGCCTTTCTTCACATCTGCACCCACGCCTTCTTTAAAGCCATACTATTTCTATCAGCAGGATCTATTATCCACAGCCTTAATAACGAACAAGATATCCGAAAAATAGGAGGCCTATTTAACACCCTACCATTCACCGCCTCCTCTCTTATTATTGGCAACCTGGCACTCATAGGCACACCCTTCTTAACAGGCTTTTACTCGAAAGACCTAATTATTGAAACTGCCAATATATCATATACCAACGCCTGAGCCCTTATAACCACCCTAGTAGCCACCTCCCTTACGGCTGCATACAGCATCCGCATGATCTTCTTCACCCTCACAAACTATCCCCGATCTACCAGCCTAATTCTAATTAATGAAAACAACCCCTTACTAACAAACCCAATTAGCCGCCTAGCTATCGGAAGTATCTTCGCTGGATTCCTTATTTCCAACTGCATCCCTCCCACCTACCACCCTCAAACAACTATACCCCTTTACCTTAAACTAGCAGCCCTAGGAGTAACTATCCTAGGCCTCCTATTAGCCATAGAACTTAGCCTTATATCCAATAATACAAAGCTAAAAACCCCAACAAAAACTTACTACTTTTCTAATATATTAGGATTTTATTCTACCACCACACACCGCCTAAACCCCCACTCAAGCCTAACCTCAAGCCAAAACCTTACATCTATACTACTAGACATATTCTGACTAGAAAAAATAATGCCAAAAATAGCATCAATAACCCAAATTTCAATTTCCACCTCAACCTCAACCCAAAAAGGCCTAATCAAGCTCTACTTCCTATCATTCTTTATTCCACCTACTCTTATACTTCTCTTAACCATCATGACATATGTTTTATTTTCATTAAGTATTATATTAGTAATAGGGTTTATGGGATTCTCTTCTAAGCCTTCACCTATCTATGGAGGCTTGGTATTAGTTTTTAGTGGTGCTGTGGGTTGTGCGATTACATTGTATTTAGGGGGATCTTATGTAGGATTAATAGTTTTTTTAATTTACTTGGGTGGAATAATAGTTGTTTTTGGTTATACTGCAGCAATGGCTATTGATGAGCATCCTGAGTCATGGCTATCAAGCATGGATATTTTGGGAACTATACTAATGGGTTTAATTATGGAATTTACTATAGTATTTTTGTTGGGTGGGGATCCTATTAAGACGGTTGAGGGTGTGACTGTTACTGTGAATTATAAGACTGTGGCTAGTTGGATAATTTATGAGGGTGAAGGGCCTGGGTTAATTCGTGAGGATCCTACTGGTGCGGCTGCTTTATATAATTATGGGGTTTGGGTTGTTCTGGTAACTTGTTGGGCATTGTTTACAGGTATACATATTGCTATTGAGCTTACCCGAGGCGGG
>Callicebus_lugens
ATGAACCAAAATCTATTTGCCTCATTCAACATTCCAATAATACTAGGAATCCCCCTAGCTACTTTTATTATTCTATTTCCTACCCTACTAATTATTCCCTCCAACAAACTAATAAGTAATCGATTCACTTCACTCCAACAATGGTTAATTCAACTAACACTAAAACAGTTAATACTAAGTCACAGCACTAAAGGACGAACCTGATCTCTTATACTTTTAGCGCTAATTACCTTTATTGCTCTCAACAATCTCCTTGGACTTACACCCTATGCATTTACACCAACCACTCAACTATCTATAAATATTGGAATAGCAATTCCCCTATGAGCAGCTACAGTAATTATAGGATTTCGATTTAAAACAAAATCATCTTTAGCCCACTTTCTACCTCAAGGGACACCAATTCCTCTCATCCCAATATTAGTAATTATTGAGACAATTAGTCTCCTCATTCAACCCATAGCACTAGCTGTGCGCCTAACAGCCAATATCACAGCAGGACACTTACTAATACACTTACTTGGGGACACCGCACTAACTCTCCTCTCTTTATACTTCTCCTCTTCTATTATCACTATTATTGTTATTATTCTTCTAATTACCCTAGAACTAGGTGTAGCACTAATTCAAGCCTACGTCTTTACACTCCTAGTAAGCCTCTACTTACATGATAATTCCATACCCCAACTAAATACCTCACCATGACCAATGGTCATTCTATCAATAGTTGTGGCCCTATTTTATATTATTCAATTAAAAATACTGAATTTTTCCTTCTACATCATCCCAACATCAAAA---TCAACCAAGATACAAAAACATAGTACAACCTGAGAACTAAAATGAACCAAAATCTATTTGCCTCATTCAACATTCCAA------ATGTTCATAAACCGCTGACTATTCTCAACCAATCATAAAGACATTGGTACACTGTACCTACTATTTGGAGCATGAGCAGGAGCAGTTGGAACTGCCCTAAGCCTTTTAATTCGAGCAGAACTAGGACAACCTGGAAGTCTAATAGAAGATGACCATGTTTATAACGTTATCGTTACCTCCCACGCATTTATTATAATCTTCTTTATAGTAATGCCAATTATAATTGGGGGCTTCGGAAACTGACTTGTCCCCCTTATAATTGGTGCGCCTGATATAGCATTTCCTCGAATAAACAATATAAGCTTCTGACTCCTTCCCCCATCACTCCTGTTACTGCTTGCATCTTCAACCCTAGAGGCCGGCGCAGGAACTGGCTGAACAGTATATCCACCCCTAGCTGGAAACATATCCCACCCAGGAGCCTCAGTTGACCTAACTATTTTCTCATTACATCTAGCAGGCATCTCCTCTATCCTAGGTGCTATCAATTTTATTACTACAATTATCAATATAAAACCCCCAGCTATAACCCAATATCAAACCCCTCTATTCGTCTGATCCGTTCTAATCACAGCAGTACTTCTTCTTCTATCGCTCCCAGTTCTAGCTGCTGGAATTACTATACTATTAACAGACCGTAACCTTAACACTACTTTTTTTGATCCCGCTGGCGGAGGTGACCCAATTCTATACCAACATTTATTTTGATTCTTCGGTCACCCTGAAGTGTATATTCTTATCCTACCTGGCTTCGGAATAATTTCTCACATTGTAACATATTATTCCAATAAAAAAGAACCATTCGGGTACATAGGAATAGTGTGAGCTATAATATCCATTGGTTTCTTAGGATTCATTGTATGAGCACATCACATATTTACAGTAGGAATAGATGTAGATACCCGTGCATACTTTACATCAGCTACTATAATTATTGCTATCCCTACTGGAGTAAAAGTATTTAGCTGGTTAGCCACGCTGCACGGAGGCAACATTAAATGGTCCCCCGCAATACTATGAGCCCTGGGGTTCATTTTTCTCTTTACCGTAGGCGGGCTAACAGGAATCGTACTAGCCAACTCATCATTAGACATTGTCCTACATGATACATACTATGTAGTAGCCCATTTTCACTATGTATTGTCCATAGGAGCAGTATTTGCTATTATAGGGGGGTTCATTCACTGATTCCCACTATTCTCTGGTTACACCCTCGATCAAACATATGCTAAAATTCATTTCAGCATTATATTTGTAGGTGTAAACATAACCTTTTTCCCCCAACATTTTCTTGGCCTATCAGGCATACCTCGACGTTACTCAGACTACCCCGATGCCTACACAACATGAAATATTGTATCATCCGTAGGCTCATTCATCTCACTAACAGCAGTAATTTTAATAATTTTTATAATTTGAGAAGCTTTCTCTTCAAAACGGAAAGTTATAACCATCGAACAACTATCCACCAATCTAGAGTGACTTTACGGCTGCCCCCCTCCCTACCACACATTTGAAGAGGCCACCTATGTAAAAACTATGGCCCACCCAGCCCAACTAGGCCTACAAAATGCAGCTTCCCCCATCATAGAAGAACTTATTGCTTTCCACGATCACGCCCTTATAATTATTTTCCTAATCAGCTCTCTAGTTCTATATATTATCTCCTTAATACTTACTACAAAACTAACACACACCAGCACAATAAATGCTCAAGAAATTGAAATAATTTGAACTATCCTACCCGCCATTATTCTTATTATAATTGCCCTTCCATCCTTACGTATCCTCTACATAACAGACGAATTCAATAAACCCTATCTAACCCTCAAAGCCATCGGCCACCAATGATATTGAAGCTATGAATACTCAGACTATGAAGACCTGGCCTTTGACTCCTATATTATGCCCACCTATTTTCTTGAGCCTGGTGAGTTCCGACTCCTCGAAGTAGATAATCGCACTACCCTACCAATAGAAGCAGACATTCGTATACTAATTTCATCGCAAGATGTACTACACTCATGAGCTGTCCCATCATTAGGCGTTAAAGCAGATGCAATTCCTGGACGCTTAAACCAAGCCATAGTAGCCTCAATACGACCAGGTCTTTTTTACGGACAGTGCTCAGAAATTTGTGGATCTAATCATAGCTTTATACCTATTGTCCTAGAGTTTATTTACTTCCAAGACTTCGAAGTTTGAGCCTCCTACCTATATATTATGACTCACCAAGCCCATGCCTATCACATAGTCAATCCCAGCCCCTGACCATTGACAGGAGCTCTCTCCGCCTTCCTACTCACCTCAGGCTTAATTATATGATTCCACTTTTATCACAGCCTTCTTCTTACAACAGGCCTGCTAGCCAGCGCAATAACCATATTTCAATGATGACGAGACGTCGTTCGAGAAGGCACTTACCAAGGACATCACACCACCCCTGTCCAAAAAGGCCTCCGATATGGAATAATTCTATTTATTATCTCAGAAATTTTCTTCTTCGCTGGCTTTTTCTGAGCATTCTATCACTCAAGCCTAGCCCCAACCCCACAAACAGGAGGACATTGACCCCCAACAGGCATTTTTCCACTTAATCCTATAGAAGTCCCCCTCCTAAATACAGCAGTACTACTTGCATCAGGAGTAACAATTACTTGAGCCCACCATAGCCTAATAGAAGCTGATCAAGAAGAATCAACCCAAGCACTATTTATAACCATCGCTCTAGGTGCTTACTTTACCTATCTTCAAATATCAGAGTATTCAGAAGCCTCCTTCACTATTTCAGATGGAATCTATGGCTCTACATTCTTCATAGCAACAGGCTTTCACGGCCTCCATGTCATTATTGGAACTACATTTCTCACTACATGCTACTTTCGCCTTCAATTAGACCACTTCACATCCAATCACCATTTCGGCTTTGAAGCTGCCGCATGATACTGACACTTCGTAGACGTAGTATGGCTATTCCTCTATATCTCAATTTACTGATGAGGATCTATGACCATTCCCCGCAAAACACACCCACTAGCAAAAATTATTAACAACTCATTTATTGATCTTCCCACACCATCCAATATCTCATACTGATGAAATTTTGGCTCACTTTTAGGTATCTGCCTTATTACCCAAATCGCCACCGGCCTATTTCTAGCCATACATTATACACCAGACACTTCAACCGCCTTCTCCTCAGTAGCTCATATTATACGAGACGTAAACTACGGCTGAATAATCCGCTACCTACACGCTAACGGCGCCTCCATATTTTTTATTTGCCTCTTTATGCATGTTGGACGGGGCTTATATTATGGATCTTTTCTCTTTCTGAAGACCTGAAACGTCGGTATTATCCTACTACTGACATCCATAGCCACAGCATTCATAGGCTATGTACTTCCATGGGGCCAAATATCCTTCTGAGGCGCCACAGTAATTACAAATCTCCTATCAGCAATCCCCTATATTGGATCAGACCTCGTACAATGAATCTGAGGAGGATTCTCTGTAGATAAAGCCACACTCACACGATTTTTCACCTTCCACTTTATTATACCCTTTATTATTGCAGCCTTAGCTGCTATTCACCTTTTATTTCTACACGACACAGGTTCTAATAACCCATCAGGACTAATATCTAACTCCGACAAAATTGCATTCCACCCCTACTATACAATTAAAGACATTCTAGGATTAGTTTTTCTTCTTCTCCTTCTAATAAGCCTAACCCTATTTACACCTGATCTATTAACTGACCCAGATAACTACACCCTAGCAAACCCCCTTAACACCCCGCCCCACATTAAACCAGAATGATACTTCCTATTTGCATACGCCATCCTACGATCTATCCCCAATAAACTAGGAGGGGTTCTAGCCCTTATACTCTCCATTCTAATTCTAGCAATTATTCCTATAATCCACCTGTCCAAACAACAAAGTATAATATTTCGACCAATCAGCCAAAGTTTATTCTGAACCCTAACAGCTATTCTACTTACACTTACATGAATTGGAGGCCAACCAGTTGAACACCCCTTTATTACTATTGGCCAAACAGCATCTATTATATACTTCCTCATTATTATTACCCTTATCCCTTTATCCTCTCTAATTGAAAATAAATTACTTAAATTA---------ATAATCAATTTACTTCTACTTATTATCCCAGCCTTAATCGCTATAGCATTCCTAACACTTACAGAACGAAAAATTCTAGGCTATATACAATTCCGTAAAGGACCCAACATTGTTGGCCCCTACGGAACACTCCAACCTATCGCAGACGCAATAAAACTCTTTACAAAAGAACCCCTACTACCCACAGCATCCACCACAACCCTATATATTATTGCCCCTACTCTAGCCTTATCTATTGCTCTCCTCCTATGAACTCCCCTCCCTATACCTCTTCCACTAATTAATTTTAACCTAGGCCTCCTATTTATCCTAGCAACCTCAAGCCTAGCTGTATACTCAATCTTATGATCCGGATGAGCATCCAACTCAAAATATGCATTAATTGGCGCATTACGAGCCGTAGCTCAAACAATCTCATATGAAGTCACCCTAGCCATTATTCTCCTCTCTGTTCTACTAATAAGCGGCTCATTCAACTTACACTCACTTATTACAACGCAAGAACACCTATGACTTCTTCTACCATCATGACCCCTTGCTATAATATGATTTATCTCTACACTAGCCGAAACTAACCGAGCCCCTTTTGATCTAACAGAAGGCGAATCAGAACTAGTTTCAGGGTTCAATATCGAATACGCCGCAGGCTCATTTGCCCTATTCTTCATAGCAGAATACATAAATATTATTATAATAAATGCTCTAACCACTACTATCTTCCTAGCAGCACCCCATATACTAACCACCCCAGAACTCTACACAATAAATTTTATAACTAAAACACTTATACTAACTGCACTATTTCTATGAATTCGATCAGCATACCCCCGATTTCGTTACGATCAACTAATATATCTCTTATGAAAAAAATTTTTACCTCTTACACTAGCACTCTGCATATGATATATTTCTATACCAATCCTAATATCTGGCATCCCGCCCCAAATAATTAACCCCCTAGCCCATCTCACTATTTCCTTCACAATCCTAACAGGAACTATAATTACAATCCTAAGCTCACACTGATTCCTCATTTGAATAGGCCTAGAATTAAATATACTAGCTATTGTCCCTGTATTAGCTAAAAGCACAAACCCCCGCTCCACAGAAGCAGCCACAAAGTACTTTCTAATTCAAGCAACCGCATCAATACTCCTACTAATAACTATCCTCATAAACAATCTATTCTCAGGACAATGA------ACAATTAATCCACCT------ATAAACCAACTCTTATCCACAACAATATTAATTGCCCTTGTAATAAAATTAGGTATAGCCCCCCTGCACTTCTGACTCCCAGAAGTAACACAAGGTATTCCCCTCATCCCCGCTATAATTATTCTCACATGACAAAAACTAGCCCCCCTATCTATTGTAATACAAATTTTTCCATCTATCAATATTAATACCCTCATAACAATCTCCATCCTATCAATTATAGTTGGTAGCTGAGGCGGACTAAACCAAACACAACTACGTAAAATCCTAGCCTACTCATCAATTACCCATATAGGATGAATAATAGCAGTCCTGCACTACAACCCTAACATCACTATTCTAAACCTATTTATCTACTTATTTTTAACAATTTCCATTTTCATAACTTTTTATCTAAACTCAAATACAACAACTCTATCAATATCCCACACCTGAAATAAATTCACATGAATAATACCCATTATTCCACTGTTAATACTATCCTTAGGAGGCCTGCCTCCACTTACAGGCTTCTCCCCTAAATGAGCTGTTATACAAGAATTCACAAACAATAACAGTCTTGCTATACCCCTTGCTATAGCCATACTAACTCTAGTAAATTTATACTTTTACTTACGCCTAACATACTCTATCTCTATAACAATATTTCCTACCTCCAACAACTCAAAAATCAATTGACAACTAAAATATATAAAGCCATCCCCACTTCTTGCCCCACTCACAACCCTTTCCACCTTCCTTCTACCTATTACTCCACTAATACTAATAAAC------AACCTTACACTAGCCCTAATTACAAATATCTTTCTAGCTTTATTATTAATTATTATTACATTTTGAATTCCACAACCTAATGCTTACACAGAAAAACACAACCCATACGAATGTGGATTTGATCCCACAACCTCTGCCCACCTACCCTTCTCCATAAAATTCTTCCTAGTTGCTATTACATTCCTCCTGTTTGACCTAGAAATTGCCCTTCTTCTTCCCCTACCATGAGCAACCCAGACAAACAAATTAATAATAACAACCAATATAATTCTTGCCCTAATTATTATTCTAATCCTGGGGTTAGCCTACGAATGAACACAAAAGGGATTAGACTGAATTGAAATGCTAAAAATTATTTTACCAACTATTATACTACTTCCAACAGTATGACTTTCAAACAACTGTACAATATGAATCAATATAATAACCTGAAGCTTATTAATCAGTGCCTTAGCCCTTATACCCTTATATTTACCAAAC---ATCCTATGCTACTTGTCCCTAACTTTCTTCTCAGACCCATTAACATCCCCACTTCTCGCCCTAACAACCTGACTACTCCCCCTTATAATTCTAGCCACCCAACAACACCTTTATAATAACCCCCTCCCACGAAAAAAACTCTACATTTCAATATTAATTCTCTTACAAATCTCCCTTATCATAACATTTACAGCCACAGAACTTATTCTATTCTACATCCTATTTGAAACCACTCTAATTCCTACCCTAATTGTTATTACCCGCTGAGGTTATCAACCAGAACGCCTTAATGCAGGATCATATTTTTTATTCTACACATTAGCTGGATCCCTTCCACTGCTCATTACTCTCTTATACTATCTAACCAACCTAGGATCATTAAATCTTCTTACCACATTACTTACTACTAAAGAAATAACACTC---TCATGAACCAACTCAATTACATGACTAGGCTGCATAATAGCCTTTATAGTCAAAATACCCTTATATGGCCTCCACCTATGATTACCAAAAGCACACGTTGAGGCCCCTATTGCAGGCTCAATAGTCCTAGCAGCAGTACTACTAAAACTAGGAAGTTACGGTATAATACGAATTACCCCCATCCTCAACCCCCTGACAGAGAAAATAAACTATCCCTTTATCATTTTATCCCTTTGAGGAATAGTAATAACAAGCTCCATCTGCTTACGACAAACTGACCTAAAATCCCTTATTGCATACTCCTCCGTTAGTCATATAGCACTAGTTATTCTAGCCATCCTCATCCAAACTCCTTGAAGTTTTACCGGCGCCATTATTCTTATAATTGCTCACGGACTCACTTCATCCCTCCTATTCTGCCTAGCAAATTCAAACTACGAACGAATCCACAGCCGAACTATAATATTTACCCGAGGCCTACAAACACTCTTCCCTCTCCTCGCTCTATGATGACTTATAGCTAACCTCACTAACCTTGCTCTTCCCCCCACTATTAATCTTATAGGAGAACTATTCACAATCATAGCCTCCTTCTCCTGATCAAACTTTACTATTATATTTACAGGACTTAATATGCTAATCACAGCCCTATACTCACTCCACATATTTATCTCAACGCAACGAGGACCATTAACGTATAGCACTAGCAACGTTAAACCCTTATTCACACGCGAAAATACACTAATACTTATACACCTAGGACCAATTCTTCTTCTTACCCTAAACCCTAAAGTAATTATAGGACTGGCCCCCGTGCCCTTCATCTATATTAACACGGCACTAGCATATTCAATATCTCTACTAGGATTATTCATCTATCGATCTCATCTAATATCGTCCCTACTATGTTTAGAAGGCATAATACTATCACTATTTATTTTAACTACACTTATAACCCTAAACATACACCTAACACTAATATTTATAATACCCATTACCCTTCTAGTATTTGCCGCATGTGAAGCCGCAGTAGGCCTAGCCCTTCTAGTCCTAATCTCTAACTTATATGGCCTAGACTATGTACAAAACTTAAATCTACTTCAATGC---ATAATGTTCTCCTCCATTGCCCTAATAGCATTAGTACCCCTATTAGTACCTATTATAATTACCCTTACTAGCCCCCGCAGCAAC---CCCTTATACCCACATTACGTAAAACTCGCAATTATATACTCCCTCTCCATCAGTACATTATCTACAGCAATATTTATCTTCACAGGCCAAGAATTTGTAATCTCAAACTGACATTGAACAACAATTCAGACCATCAAACTTTTCCTAAGCTTCAAACTAGACTTCTTCTCCATGGTATTTACTCCCGTAGCATTACTTGTTACCTGATCAATCGTTGAATTCTCAATATGATATATAAGCTCAGACCCAAATATCAATCAATTTCTCAAGTACCTACTTATTTTTCTTATTACAATACTTATCCTAATTACTGCTAATAATTTATTCCAACTTTTTATTGGGTGAGAGGGGATAGGCATTATATCTTTTCTGTTAATTGGCTGATGGCACGGTCGAACAGACGCTAATACAGCTGCACTACAAGCAATTCTGTATAATCGTATCGGTGATATTGGGTTTATCCTGGCAATAGCATGATTTTTTCTATACACCAACTCATGAGATTTTCAACAAATATTTATCCTTAATTCCACCCCAAACTCTTTCCCCCTTATTAGCCTTATCCTCGCCGCCACTGGAAAATCAGCCCAATTTGGTCTTCACCCATGACTCCCCTCAGCCATAGAAGGCCCTACCCCAGTCTCAGCACTACTTCATTCAAGCACAATAGTCGTTGCAGGAATCTTCCTAATTATTCGACTTCACCCTTTATTCGAAAACAATCCACCAATACAAACACTGATATTAACTCTCGGGGCCATTACCACCCTATTTACAGCCATCTGTGCTCTAACACAAAACGACATAAAAAAAATTATTGCTTTTTCAACCTCAAGCCAACTGGGCCTAATAATAGTTACAGTTGGACTTAACCAACCATTTTTAGCCTTCCTTCACATCTGTACCCACGCTTTCTTTAAAGCTATGCTATTTCTATCAGCAGGATCTATTATCCACAGCCTCAACAACGAACAAGACATTCGAAAAATAGGAGGTCTATTTAATACCTTACCATTCACTGCTTCCTCTCTTATTATTGGCAGCCTAGCACTTATAGGCACACCCTTTCTAACAGGCTTCTACTCAAAAGACCTTATCATCGAAACCGCCAACATATCATATACTAATACCTGAGCCATTATAATAACCCTAGTAGCCACCTCCCTAACAGCCGCATACAGCATCCGCATTATCTTCTTTACTCTTACAAATCACCCCCGAACTATAAACCTAATCCTAATCAACGAAAACAATCCTTTACTAATAAATTCAATTAACCGCCTAGCTATCGGAAGTATCTTCGCTGGGTTTTTTATTTCTAACTGTATTCCCCCCACCTCTTACCCTCAATATACCATACCCCCCTACCTTAAACTAGCAACCCTAGGAGTAAGTATACTAGGCCTTCTTCTAGCTATAGAACTCAGCCTTATAACCAACAACATAAAACTATATACCCCAACAAAAACTTACTACTTCTCTAACATACTAGGATTTTATTCAACCACTACACACCGCCTAAACCCCCACTCAAGCTTAACCATAAGCCAAAACTTCACATCCACACTACTAGATATATTATGATTAGAAAAAACTATACCAAAAATAGTATCAATAACCCAAATTTCAATCTCCACCTCAACTTCAACCCCAAAAGGCCTAATTAAGCTTTACTTTTTATCATTCCTTATCCCCCCCACTATTGCACTTATCCTAACTATTATGACATATGCTTTATTTTCATTGAGTATTATACTGGTGGTAGGATTTATAGGGTTTTCTTCTAAGCCTTCACCTATTTATGGTGGTTTGGTATTAGTTTTTAGTGGTGCTGTAGGTTGTGCGATTACATTGTATTTAGGGGGATCTTATATGGGGCTTATGGTTTTTTTAATTTATTTGGGTGGGATAATGGTTGTATTTGGTTATACTGCGGCGATAGCAATTGATGAGCATCCTGAGTCATGGTTGTCAAGCATAGATATTTTGGGAACTATGTTGATGGGTCTAATTATGGAATTTACCTTGGTGTTCTTGTTGGGTGGGGATCCTATTAAGACGGTGGAGGGTGTTACTGTCACTGTTAATTATAAGACTGTGGCTAGTTGAATAATTTATGAGGGTGAGGGGCCAGGATTAATTCGTGAAGATCCTACTGGTGCGGCTGCATTGTATAATTATGGGGTTTGAGTTGTTTTAGTTACTTGTTGAGCACTATTTACGGGTATACATATTGCTATTGAACTTACTCGAGGTGGA
>Callimico_goeldii
ATGAACCAAAATTTATTTGCCTCCTTTAACATTCCCACAATCTTAGGGATCCCCCTAGTAATACTAATTATCATATTCCCTACTATTCTCCTCACACCCTCTAAAAACCTAATTAAAAATCGACTTTCTTCTCTTCAACAATGGCTAATTCAACTTACACTAAAACAAATAATAACAACTCATACAACCAAAGGTCGAACTTGATCTCTCATACTTCTTGCTCTGATTACCTTCATTGCCTTAAATAATATTCTTGGACTCACACCCTACGCATTCACACCAACTACTCAACTATCAATAAATTTAGGCATGGCAGTTCCTCTATGAATAGCAACTGTACTCTTAGGCCTGCGACATAAAACAAAATCATCCCTTGCTCACTTTCTACCACAAGGAACACCTGCACCCCTTATTCCAATGTTAATTGTTATCGAAACAATTAGTCTTTTTATTCAACCAGTAGCCCTAGCTGTACGACTAACAGCTAATATTACAGCAGGTCACCTATTAATACATCTACTCGGAGACACTACACTAACCCTTATGTCCATTTACCCAGCCTCCTCCACAATTACTACTATTATTATTGTTTTACTAGTAACTCTAGAACTGGGTGTAGCACTTATTCAAGCTTATGTGTTTACACTCTTAGTAAGCCTGTATCTACACGACAACTCAATGCCTCAATTAAACATTTCACCATGACCAATGGTGATCCTATCAATAGTTGTCACCTTATTCTATATTACCCAACTAAAAATACTTGGTTTCACATTCCACATAATACTATCACCAAAA---CTGACCGAAATACAAAAACATAAAACAACCTGAGAACTAAAATGAACCAAAATTTATTTGCCTCCTTTAACATTCCCACAATCTATGTTCATAAATCGCTGATTATTTTCAACCAATCATAAAGACATCGGAACACTATATTTACTATTTGGCGCATGAGCTGGAGCAGTAGGAACAGCCCTAAGCCTCTTAATCCGAACAGAACTTGGCCAACCAGGAAGCCTAATGGAAGATGACCATGTCTATAATGTTATTGTAACATCCCATGCTTTTGTTATAATCTTTTTTATAGTAATGCCAATTATAATTGGAGGCTTTGGAAACTGACTTGTTCCTCTGATAATCGGTGCTCCAGATATAGCATTCCCCCGAATAAACAATATAAGCTTCTGACTCCTACCACCCTCACTCCTTCTTCTACTCGCATCTTCAACTCTAGAAGCCGGCGCTGGGACTGGCTGGACAGTATACCCGCCCTTAGCAGGAAACATATCGCACCCCGGAGCCTCTGTAGATTTAGCCATTTTTTCACTCCATCTAGCAGGTGTCTCCTCCATCCTAGGAGCTATCAACTTCATTACAACAATTGTTAATATAAAACCCCCAGCTATAACCCAATATCAAACCCCTCTATTCGTGTGATCTGTTTTAATTACAGCAGTTCTACTCCTACTATCTCTCCCAGTTCTAGCCGCCGGAATTACTATACTGTTAACTGATCGTAACCTTAACACCACCTTCTTTGATCCTGCTGGTGGCGGCGATCCTATTCTATATCAACATCTATTCTGATTCTTCGGTCACCCTGAAGTATATATTCTCATCTTACCAGGCTTTGGAATAATCTCACATATTGTAACATACTACTCCAATAAAAAAGAACCATTTGGTTACATGGGCATAGTTTGGGCTATAATATCTATTGGTTTCCTAGGATTTATTGTATGAGCTCACCATATGTTTACAGTAGGCATAGATGTTGATACTCGTGCATATTTTACATCAGCCACTATAATTATTGCTATCCCTACTGGAGTAAAAGTGTTTAGTTGACTAGCTACACTACATGGCGGTAATATCAAGTGATCTCCTGCAATACTATGGGCCTTAGGGTTTATTTTTCTTTTCACCGTAGGCGGGTTAACAGGAATTGTACTAGCCAACTCATCACTAGATATTGTATTACATGATACATACTATGTAGTAGCACACTTTCACTATGTCTTATCAATAGGAGCAGTATTTGCTATTATAGGAGGCTTTATTCACTGATTCCCTCTATTTTCAGGGTATACACTTGATCAAACTTATGCCAAAATCCACTTTACTATTATATTCGTAGGTGTAAACCTAACTTTCTTTCCACAGCACTTTCTTGGCTTATCTGGTATACCTCGACGATACTCAGACTATCCTGATGCATATACTACATGAAATATTGTCTCATCTGTAGGCTCATTTATCTCATTAACAGCAGTTATCCTAATAATTTTTATAATTTGAGAAGCTTTCTCATCAAAACGTAAAGTCTCAACCATCGAACAACTATCTACTAACCTAGAATGGTTATATGGCTGTCCCCCTCCCTACCACACATTCGAAGAAGCCACCTATGTGAAAACTATGGCAACACCAGCCCAATTAGGTTTACAAAACGCTACATCCCCCATCATAGAAGAACTTATTGCCTTCCATGACCATGCCCTTATAATTATTTTTTTAATTAGCTCTTTAGTTTTATATATTATTTCCTTAATACTTACTACAAAACTTACTCACACTAGCACCATAAATGCTCAAGAAATCGAAATAATCTGGACCATTTTACCCGCCGTCATTCTTATTATAATTGCTCTTCCATCTTTACGCATTCTATATATAACAGATGAGTTCAATAAACCTTACTTAACCCTTAAAGCAATTGGTCACCAATGATATTGAAGTTATGAATACTCCGACTATGAAGATCTAGCATTTGACTCCTATATTACGCCAACATACTTCCTAGAGCCCGGGGAATTTCGACTCCTTGAGGTAGATAACCGAACAACCTTACCTATGGAAGCAGACATTCGTGTACTAATTTCATCACAAGACGTCCTACACTCATGGGCCGTACCAGCACTAGGTGTAAAAACAGATGCTATTCCCGGACGCCTAAATCAAGCCATATTAACCTCTACACGACCAGGTTTATATTACGGACAATGCTCAGAAATTTGCGGGTCTAATCACAGCTTTATGCCTATTGTCTTAGAATTCATTTACTTCCAAGACTTCGAAGTATGAGCCTCATATCTATACATTATGACACACCAAACACACGCCTATCACATAGTTAACCCAAGCCCTTGACCATTAACAGGAGCCCTGTCAGCCTTTCTACTTACATCTGGCCTAATTATATGATTTCACTTCCACTTTACCCCTCTCCTTATTGCAGGACTACTGGCCAGCACAATAACAATATTCCAATGATGACGGGACGTAGTCCGAGAAGGCACATACCAAGGCCACCACACCACTCCTGTCCAAAAAGGCCTTCGATATGGAATAATCCTGTTTATTATTTCAGAAGTTTTCTTTTTCGCTGGATTCTTCTGAGCATTTTACCATTCGAGCCTAGCTCCAACCCCACAGACAGGAGGATATTGACCCCCTACAGGTATTTTCCCCCTAAATCCAATAGAAGTTCCACTTCTAAATACAGCTGTACTACTTGCATCAGGGGTCACAATTACCTGAGCACACCACAGCCTAATAGAAGCTAATCGAAAAGAATCAGCCCAAGCATTACTCATAACTATTATGCTAGGAATTTACTTCACCTGCTTACAAATATCAGAATACTCTGAAACCTCATTTACTATCTCCGATGGAGTCTACGGATCAACATTCTTTATAGCTACAGGCTTTCACGGTCTTCATGTAATTATTGGAACTACTTTTCTCATCACATGCTACTTTCGCCAGCAATTATACCACTTTACATCTAACCACCACTTTGGCTTTGAAGCTGCCGCATGATACTGACATTTCGTAGATGTGGTATGACTATTCCTCTATGTTTCTATCTATTGATGAGGATCCATGACCTCTCCCCGTAAAACTCACCCGCTAGCAAAAATTATCAACGAATCATTCATTGATCTCCCTACACCATCAAATATCTCCTCCTGATGAAATTTTGGCTCACTCCTAGGAACCTGTCTAATTATCCAAATCACCACAGGCCTATTCCTAGCAATACATTACACACCAGATACCTCTACTGCCTTTTCCTCAGTTGCCCATATTACTCGAGATGTTAATTACGGATGAATAATCCGTTACTTACATGCTAATGGTGCATCCATATTTTTCATCTGCCTCTTTCTCCACATTGGGCGAGGCCTATACTACGGATCATTTCTTTTTCTGAAGACTTGAAATATCGGTACTATCCTACTACTTACAACCATAGCCACAGCATTCATAGGCTATGTGCTTCCATGAGGACAAATATCATTCTGGGGAGCCACAGTAATTACTAACCTCCTATCAGCCATTCCCTACATTGGGTCCGACTTAGTCCAATGGATTTGAGGCGGATTCTCAGTAGACAAAGCCACCCTAACACGATTCTTTACTTTCCACTTTATCTTGCCTTTCATCATCGCTGCCTTAGCAGCTATTCACCTACTATTTCTGCATGAAACAGGCTCAAGTAACCCATCAGGAATAACTTCAGAACCCGACAAAATCTCATTTCATCCCTACTATACAACTAAAGATATTCTCGGATTGATCTTCCTTATTCTATTCTTAATAAACTTAACTCTATTCACCCCCGATTTATTAACAGACCCGGACAATTATACACTAGCTAATCCCCTAAACACCCCACCCCACATCAAGCCAGAATGATACTTCCTATTCGCATATGCAATCCTACGATCTATCCCCAACAAACTAGGAGGCGTTTTAGCCCTAATACTCTCTATCCTAATTCTAACAATTATTCCCACAATACATCTATCCAAACAGCAAAGTATAACATTTCGACCAATCACTCAAATCCTATTCTGAGCCCTGGTGGCCGATTTATTAACACTAACCTGAATCGGAGGCCAACCAGTTGAATACCCATTTATCACAATTGGTCAAACAGCATCTATTATATACTTTTTAATCATCATCACTCTTATCCCCCTTTCTGCTCTAATCGAAAATAAACTTCTTAAATGA---GTGTTTATAATCAACCTACTCCTATTAATCGTACCAGCCCTAATCGCTATAGCATTTTTAACACTTACAGAACGAAAAATCTTAGGCTATATACAATTTCGAAAAGGCCCCAACATCGTGGGCCCGTATGGAGTACTCCAACCAATCGCTGATGCCATAAAACTTTTCACAAAAGAACCCCTACTACCCACTACCTCTACTACAACCTTATATCTAACTGCCCCAACCTTAGCCCTATCTATCGCCCTTCTTCTATGAACTCCACTCCCCATACCATACCCTCTAATCAACCTTAACTTAGGTCTACTATTTATCCTAGCAACATCAAGCCTAGCTGTATACTCAATTCTATGATCCGGATGAGCATCCAACTCAAACTACGCACTAATTGGCTCATTACGAGCCGTAGCCCAAACAATCTCATACGAAGTTACTCTCGCCATTATCCTCCTATCTACCCTATTAATAAGTGGCTCATTTAACCTACAAACACTCATCACAACACAAGAGCACTATTGACTTCTTCTTCCATCATGACCCCTAGCCATAATATGATTTATCTCCACACTAGCAGAAACCAATCGAGCCCCATTTGACCTAACAGAAGGAGAATCAGAACTAGTCTCAGGCTTTAATATTGAATATGCCGCGGGCTCATTCGCTTTATTCTTTATAGCAGAGTATATAAACATTATTATAATAAACGCCCTAACTACTACTATTTTTCTAGCAACACCCTATAAAATAACCACATCAGAAATTTACACAATTAACTTCATAACTAAAACTCTTTTACTAACCACCCTATTTCTATGAATTCGAACAGCATACCCCCGCTTCCGCTATGATCAATTAATATACTTATTATGAAAAAACTTTTTACCCCTTACACTAGCACTATGCATGTGATATATCTCAATACCTGTTCTAACATCCGGCATTCCACCCCAAACAATCAACCCCCTAGCCTATCTTATCATTTCCTTCACTATCCTAACAGGAACCATAATCACAACTTTAAGCTCACATTGATTTCTAGCCTGAATAGGCCTAGAACTAAATATACTAGCTATCGTACCAATTCTAGCCAAAAATACAAACCCCCGATCTACAGAAGCATCAACCAAATATTTCCTAATTCAAGCAACAGCATCAATAATCCTCCTAATAGCTATTTTCCTCAATAATTTAATCTCCGGACAATGA------ACAATCAATCCACCC------GATAACCAAATCTCATCTATAATAATATTAATTGCCCTAGTAATAAAAATAGGAATAGCCCCCCTACACTTCTGACTCCCAGAAGTAACTCAAGGAACCCCCCTAATCCCAGCTATAGTAATCCTCACATGACAAAAAATTGCCCCCATATCAATTATACTTCAAATTTTTCCATCAATAAACACTACTATTATTCTAACAATTTCAATCCTGTCAATTATAATCGGTAGCTGAGGGGGACTTAACCAAACTCAACTCCGTAAAATTCTAGCCTACTCCTCAATTACCCACATAGGATGAATAACAACAGTATTATACTACAACCCAAATATCACTATTTTAACCCTAATCATTTATATCTTCTTAACAACCTCTACATTCATAATTTTTTTCCTAAATTCAAACGTAACAACCCTATCATTATCACATACCTGAAATAAATTAACATGAGTGATACCTATCATTCCATTAATAATAATATCTTTAGGAGGCTTACCTCCACTAACAGGTTTTTCCCCCAAATGAGCCATTATACAAGAACTTACAAAAAATAATAACTTAATCATTCCACTTACAATAGCCATACTAACACTAATAAACTTATACTTCTATATACGCCTAACATACTCTATCTCAATAACAATATTTCCCACATCTAATAACACAAAAATTAACTGACAACTTAAACACATAAAACCAACCCCACTCCTACCACCACTTATGATACTCTCTACATCACTCTTACCACTAACCCCACTAATACTAGTGATC---ATAAATCTAGCATTAACCCTAACAACTAATACCCTTTTAGCCCTACTTCTAATTACTATTACATTTTGACTCCCACAACTAAATGCATACACAGAAAAACACAACCCCTATGAGTGCGGATTTGATCCTACAACCTCTGCCCACTTACCTTTCTCTATAAAATTTTTCTTAATTGCTATTACATTTCTTTTATTTGATCTAGAAATCGCCCTACTATTACCCTTACCCTGAGCTACTCAAACAAATAACCTAATACTAACAATCAACATAATCCTTGCCCTACTAATCATCTTAGCGTTAGGACTAGCCTACGAATGAACTCAAAAGGGACTAGACTGGGTTGAGATGCTAAAAATTATCTTACCAACAATAATAATATTGCCAATAATATGACTCTCAAAAAATTACACCATATGAATCAATACAATAACCTCTAGCTTATTAATTAGTATTCTCACGCTTTTAATACTATATTCACCAAAT---AATTCATGTAACCTATCGCTAACCTTCTTCTCAGACCCACTAACATCCCCCCTACTAATACTAACAGCCTGACTGCTGCCACTTATAATTTTAGCGACACAACAACACCTCTATAGTAGCCCAATCCCTCGAAAAAAGCTGTACATATCAATACTGATTTTCCTACAAATTTCCCTAATCATAACCTTCTCAGCCACCGAACTAATTTTATTCTATATCCTATTTGAAACCACCCTGATCCCCACCCTAATCATTATTACCCGATGAGGCTATCAACCAGAGCGCCTTAATGCCGGCTCATACTTCCTATTTTATACGCTAGCCGGATCCCTTCCCCTACTAATTACACTCCTATATTATTTAAATAACCTAGGATCCCTAAACATGCTTACAACAACTATAAATACTAAGGAGATACTACTA---TCTTGAACTAATAACATCATGTGACTAGGATGTATAATAGCATTTATAGTAAAAATACCTTTATATGGACTACATCTGTGACTTCCTAAAGCCCATGTAGAAGCACCAATTGCTGGCTCAATAGTACTTGCAGCAGTTCTACTAAAATTAGGCGGCTATGGCATAATACGAATTACTCCCATCCTTAACCCCCTAACAGAAAAAATAAACTATCCTTTCATTATCTTATCACTATGAGGCATAGTAATAACGAGCTCAATTTGTCTACGACAAGCAGACCTAAAATCACTTATTGCTTACTCCTCAGTTAGCCATATAGCACTTGTTATCCTGGCTATCCTCATCCAAACTCCTTGAAGCCTCACTGGTGCAATAGTTCTAATAATCGCCCACGGACTAACCTCATCCTTACTATTCTGCCTAGCAAACTCTAATTACGAACGAATCCACAGCCGAACTATAATATTTACACGAGGCCTTCAAGCATTATTTCCACTATTAACACTATGGTGACTACTAGCTAACCTTGCCAATCTCGCTCTACCCCCGACTATCAATCTAATAGGAGAGCTGCTAACAATTCTAGCTTCCTTCTCCTGATCCAACTTTACTATTATATTTACGGGGTTCAATATATTAATTACAGCCCTATATTCACTTCACATATTCACCTCAACACAACGAGGCCCACTAACCTATAGTACTAGCAATGTAAAACCTCTGTTTACGCGAGAAAACACACTAATATTAATGCATATGGTACCAATTATTCTACTCACTTTAAATCCTAAAGTAATAATAAATTTTACACCCATGCCTTTTATTTTCATTAATGTAATATTAGCGTATTTTATATCACTACTAGGTTTATTAATCTATCGATCCCACCTAATATCATCACTACTATGCTTAGAAGGCATAATACTGTCACTATTTATTATAGCTACACTCACAACTCTAAACATACACTTAATATTAATATGTATAATACCAATTATCCTCCTAGTTTTTGCTGCATGCGAAGCTGCAGTAGGTCTAGCCCTACTGATTTTAATTTCTAACCTCTACGGCTTAGACTATGTTCAAAACCTAAATCTACTCCAATGC------ATACACTCCCCAATAATTTTAATAACAATCATTCCACTCCTAGCACCCATCACAATTACTCTAATCAACCCAAACAAAAAC---TCCCAATACCCCCAATATGTAAAACTAGCTATCATCTATGCTTTCATTGTCAGCACTATGTCTATGATAATATTCATCTTTACAGGCCAAGAATCAACAATTTCAAATTGACATTGGATCACTATCCAAACTATTAAACTATCCCTAAGCTTTAAAATAGACTTCTTCTCCACAATATTCACCCCTGTAGCACTATTCGTAACTTGGTCAATCGTAGAGTTTTCAATATGATATATAAGCTCAGACCCAAATATCAATCAATTTCTCAAGTACCTACTGATCTTCCTTGTAACAATACTAATTCTAATTACTGCCAACAATTTATTTCAACTTTTCATTGGGTGAGAAGGAATAGGCATTATATCATTCCTACTAATTAGCTGGTGATACGGTCGAACAGATGCTAACACAGCAGCCTTACAGGCAATCCTATACAATCGCATTGGAGACATCGGCTTTATTATAGCAATGACATGATTCTTCCTATACTCTAATTCATGGGACTTTCAACAAATATTTATTCTTGACTCTACCATAAACCTCTTTCCCCTAATAAGCCTCCTCCTAGCAGCAACAGGAAAGTCTGCTCAATTCGGCCTACACCCATGACTCCCATCTGCTATAGAAGGGCCCACACCAGTCTCAGCATTACTACACTCTAGCACCATGGTTGTTGCAGGGATCTTTTTAATTATCCGCTTCCACCCTCTAATTGAAAATAGTCCACTCATCCAAACACTTATTCTATCAATAGGCGCTATTACCACCCTATTTACAGCAATCTGTGCTCTAACACAAAATGATTTAAAAAAAATCGTAGCCTTTTCAACCTCAAGCCAACTAGGTCTTATAATAGTAACAATCGGTATTAATCAACCACATTTAGCCTTCCTCCATATCTGCACTCACGCCTTTTTCAAAGCTATATTATTCTTATCCGCAGGCTCCATTATTCATAGCCTAAACAATGAACAAGACATTCGCAAAATAGGGGGCCTATTTAAAACTCTACCCTTCACATCCTCCTCTCTCATTATCGGCAGCTTCGCACTTACAGGTATACCCTTCCTTACTGGCTTCTACTCAAAAGACCTAATCATCGAAACCGCCAATACGTCGTATACCAACGCCTGAGCCCTAACAACAACCCTAGTAGCCACTTCCCTTACAGCTATATACAGCATCCGCATCATCTTCTTTACTCTGACAGGACACCCCCGCTTCACAACTCTCATCCTAATTAATGAAAATAACCACATACTAATAAACCCAATTAATCGCCTAGCAGTGGGCAGTATCTTTGCCGGGTTTCTTATTTCTAATTGCATTCCTCCTACTTCATATCCTCAAGTAACCATACCATATTACCTTAAACTTACAGCTTTAAGTGTAACTATACTAGGATTTATTGTAGCAATAGAACTTAGTTTCATTACTAATAATATAAAATTAAGCACCCCATTAAAAACTTTCTACTTCTCTAACATACTAGGATTTTATTCAACAACTACACACCGACTTAACCCCCATTCAAGCCTAACCATTAGTCAAAACTTTACCTCAGTCCTACTAGACTTATTCTGACTAGAAAAATCCATACCAAAATTAACAACTCAAACCCAAATTCCAATCTCCACAACCTCATCAATTCAAAAAGGCCTAATTAAACTCTACTTCCTATCCTTCTTCATTCCACCAACACTAGCACTACTTTTAACCATCATGACATATGCTTTATTTTTATTGAGTATTATTTTGGTAATAGGTTTTGTAGGTTTTTCTTCTAAGCCTTCGCCTATTTATGGTGGGTTAGTATTAATTTTTAGTGGTGCTGTGGGTTGTCTTATTACCTTGTACTTTGGTGGATCTTATATAGGGCTTATAGTTTTTTTGATTTATTTGGGGGGTATAATGGTGGTTTTTGGTTATACCGCGGCTATAGCAATTGATGAGCATCCTGAAACGTGGGTTTCAAGTACAGATATTTTAGGTATTTTCTTGTTAGGGTTGATGATGGAGATAACTGTTGTGTTTATATTGGGTGGGGATCCTGTTAAAACAGTAGAG---------ATTACAGTTAATTATAATACTGTAGCAAGTTGAATAATTTATGAGGGTGATGGGCCGGGGTTAATTCGTGAAGATCCTACGGGTGCTGCTGCTTTGTATAATTATGGTATTTGGGTTGTTTTAGTTACTTGCTGGGCATTATTTATAGGTATGCATATTGCAATTGAGCTTACTCGAGGTGGA
>Callithrix_geoffroyi
ATGAACCAAAATCTATTCGCTTCCTTCAATATCCCAGCAATCTTAGGAATCCCCCTAGTAATTCTAATCATCATACTCCCTGCCACATTTATTACACCCACTAATAACCTAATTAACAACCGATTCTCCTCTCTTCAACAATGATTAATTCAACTCATACTTAAACAAATGATAATTACCCATTCTACTAAAGGACGAACTTGATCCCTCATGCTTATAGCCCTAATTACATTTATCGCTTTAAATAATCTCCTCGGACTCACACCCTATGCATTCACACCAACTACCCAACTATCAATAAATCTAGGCATAGCAATTCCCCTGTGAGCAGCAACTGTGCTCATGGGGCTGCGATTTAAAACAAAACTAGCTCTAGCCCACTTCCTACCACAAGGAACACCCGTGCCACTCATCCCTATACTAATTATTATCGAAACAATTAGCCTCTTCATCCAACCAGTAGCTTTAGCTGTACGACTTACAGCCAATATTACAGCAGGCCATCTGCTAATGCATCTACTAGGTGACACTACACTGACCCTCATATCCATCTACCTATCTTCCTCCACAATTACCATTATCATTATTATTCTGCTTATCACCCTAGAACTAGGTGTTGCACTCATCCAAGCATACGTATTCACACTCTTAGTAAGCCTATATCTACATGACAACTCAGTGCCACAACTAAACATCTCACCATGACCAATGGTGATTCTATCAATAATTGTGACCTTATTTTTCATCACCCAATTAAAGCTATTAAACTTTACCTTTTACACTACCCCAACACCAAAA---TTAACTAAAACACAAAAACATAAATCAACTTGAGAACTAAAATGAACCAAAATCTATTCGCTTCCTTCAATATCCCAGCAATCTATGTTCATAAATCGATGATTATTTTCAACCAACCACAAAGACATCGGAACTCTATACTTATTATTTGGTGCATGAGCAGGGGCAGTAGGAACAGCCCTAAGCCTCCTAATCCGAGCAGAGCTAGGCCAACCAGGGAGCCTGATAGAAGATGATCATGTTTACAATGTTATCGTCACATCTCACGCATTTATTATAATTTTTTTTATGGTAATACCAATTATAATTGGGGGCTTCGGAAACTGACTTGTCCCCTTAATAATTGGCGCCCCAGACATAGCATTTCCCCGAATAAATAACATGAGCTTTTGACTCCTACCCCCCTCACTACTTCTCCTACTAGCATCCTCTACCCTTGAGGCCGGTGCCGGAACTGGTTGAACAGTCTACCCGCCCTTAGCAGGTAACATATCACACCCAGGAGCTTCTGTAGACCTGACCATCTTTTCATTGCATCTAGCAGGTGTATCTTCCATTTTAGGGGCTATCAACTTTATTACAACAATCATTAACATAAAACCCCCAGCCATGACCCAATACCAAACCCCCCTATTCGTATGATCTGTACTAATTACAGCAGTCCTCCTTCTACTTTCCCTCCCAGTTCTAGCTGCCGGAATTACTATACTACTAACTGACCGCAACCTCAACACTACCTTCTTCGACCCTGCTGGTGGCGGAGACCCAGTTCTATATCAACACCTATTCTGATTTTTCGGCCACCCTGAAGTATATATTCTTATTCTACCAGGTTTCGGAATAATTTCGCACATTGTAACGTACTACTCCAATAAAAAAGAGCCATTTGGCTACATGGGCATGGTCTGAGCTATAATGTCTATTGGCTTCCTAGGCTTTATTGTATGAGCCCACCATATATTCACAGTAGGAATAGATGTAGACACTCGCGCATATTTCACATCAGCCACTATAATCATCGCAATCCCTACCGGAGTGAAAGTATTTAGCTGGTTAGCTACGCTACACGGCGGTAATATTAAATGATCCCCCGCAATATTATGGGCCTTAGGCTTTATCTTTCTTTTCACAGTGGGCGGGTTGACAGGAATCGTATTAGCCAACTCATCATTAGACATTGTATTACACGACACATACTATGTAGTAGCACACTTCCATTATGTGTTATCCATGGGAGCAGTATTTGCTATTATAGGGGGCTTTATCCACTGGTTTCCACTATTTTCAGGCTATACACTTGACCAAACCTACGCTAAAGTTCATTTTACTATTATATTTGTAGGCGTAAATTTAACCTTCTTTCCACAGCACTTCCTTGGTCTATCCGGAATGCCCCGACGATACTCAGATTACCCAGATGCGTACACAACATGAAATATCGTATCATCCGTAGGGTCCTTCATCTCATTAACAGCAGTTATTCTTATAATTTTCATGATTTGAGAAGCATTCTCCTCAAAACGAAAAGTCTCTACCATCGAACAGCTATCCACCAATCTAGAGTGACTATACGGCTGCCCTCCACCCTACCACACATTTGAAGAAGCCACCTATGTAAAAACCATGGCAGCACCAGCCCAATTAGGCCTACAAAACGCCGCATCCCCAATCATAGAAGAACTTATTGCCTTCCATGACCATGCTCTAATAATCATCTTCTTAATTAGCTCACTAGTTCTATATATCATCTCTCTAATACTTACTACAAAACTGACACACACCAGTACCATGAACGCTCAAGAAATCGAAATGATCTGAACTATCCTACCTGCAATAATCCTCATCATAATTGCCCTTCCATCCCTACGCATTTTATATATAACAGACGAGTTTAATAAACCATATCTAACCCTTAAAGCAATCGGCCACCAATGATACTGAAGCTACGAATACTCCGACTATGAAGACTTAGCATTCGACTCCTACATCATACCAACATACTTCCTTGAACCCGGGGAATTCCGACTCCTTGAAGTAGACAACCGAACAACCTTACCTATGGAAGCAGATATCCGTGTATTAATTTCATCACAAGACGTTTTACACTCATGAGCTGTACCTTCACTAGGCGTGAAAACCGATGCAATCCCCGGACGCTTGAATCAAGCCATAGTAGCTTCCATACGACCAGGCCTATACTACGGACAATGCTCAGAAATTTGCGGGTCTAACCACAGCTTTATGCCCATTGTACTAGAATTTATTTATTTCCAAGATTTCGAAGTATGAGCCTCATACTTATACATTATGACACACCAAACACATGCCTACCACATAGTTAACCCAAGCCCTTGACCACTTACAGGAGCCCTATCAGCATTCTTACTTACATCTGGCATAATTATGTGATTCCATTTCTATTATACTACCCTCCTTACTGCAGGGCTACTAGCTAGCACAATAACAATATTTCAATGATGACGAGACATTGTACGAGAAGGCACATATCAAGGCCACCATACCTCTCCTGTGCAAAAAGGTCTTCGATACGGTATAATCCTCTTTATTATCTCAGAAGTATTTTTCTTCGCTGGCTTCTTCTGAGCATTCTATCACTCCAGCTTAGCCCCAACCCCACAAACAGGAGGACACTGACCCCCTACAGGAATTTTTCCTCTTAACCCCATAGAAGTACCTCTACTAAACACAGCTGTATTACTGGCATCAGGAGTCACAATCACTTGAGCACATCATAGCCTAATAGAGGCCAATCGGAAAGAATCAATCCAAGCTCTGTCCATGACCATCGCACTAGGAGTCTACTTTACCTGCCTGCAAATATCAGAATATTCTGAAACCTCATTCACCATCTCAGACGGAATTTATGGGTCCACTTTCTTTATAGCTACAGGCTTCCATGGCCTACACGTTATCATCGGAACTACATTCCTTACCACCTGCTACTTCCGCCAACAACTATATCACTTCACGTCTAGCCACCACTTCGGATTTGAAGCTGCTGCATGATACTGACACTTCGTAGATGTAGTTTGACTATTCCTATACATCTCTATCTACTGATGAGGATCTATGACCTCCCCCCGCAAAACCCACCCACTGGCAAAAATCATCAATGAATCATTCGTCGACCTCCCCACACCATCTAACATCTCCTCTTGGTGGAATTTTGGCTCACTTCTAGGCACCTGCCTAATTATTCAAATCACTACAGGCCTATTCCTAGCAATACACTACACACCAGACACCGCTACCGCCTTCTCCTCAGTTGCCCACATCACCCGAGACGTCAACTACGGCTGAATAATCCGATATCTACATGCTAACGGCGCATCCATATTCTTTATTTGCCTGTTCCTCCACGTCGGTCGAGGGTTATATTACGGATCGTTCCTCTTTCTGAAGACTTGAAACATCGGTACAATCTTACTACTTGCAACCATAGCTACGGCATTCATAGGCTACGTGCTACCATGAGGTCAAATGTCATTCTGAGGCGCCACAGTAATCACAAACCTTCTTTCAGCCATCCCCTACATTGGATCCGACTTAGTCCAATGAATCTGAGGCGGATTTTCAGTAGACAAAGCCACCCTCACACGATTCTTTACCTTCCACTTTATTTTACCTTTCATCATCGCAGCCCTAGCCACCATTCACCTCTTGTTTCTGCATGAGACAGGTTCAAGTAATCCGTCAGGAATTACCTCTGAACCGGACAAAGTCCCCTTCCATCCCTACTATACAACTAAAGATATCCTCGGACTGACTTTCCTATTCCTAGCCCTAACAAGCTTAACCCTATTCACACCCGACCTATTAACTGACCCAGATAACTATACACTAGCAAACCCCCTAAACACCCCACCCCACATTAAACCAGAGTGGTACTTCTTATTCGCATATGCAATCCTGCGATCCATCCCTAATAAGTTAGGAGGAGTACTAGCTTTAGCAATATCCATCCTAGTGCTAATAATTATTCCCATAACACACACATCCAAACAACAAAGCATAGCATTCCGACCAATTACCCAGATCATGTTCTGAACGCTAGTAGCTGACCTATTAACCCTTACATGAATTGGAGGTCAACCAGTAGAACACCCATTTATTGCTATTGGCCAGACAGCTTCAATCATATACTTTCTCATCATCATCACCCTAATCCCCCTCTCCGCTCTCATCGAAAACAAGCTACTGAAGTGA---GTGTTTATAGTTAACTTAATTCTACTAATCGTACCTGCCCTAATCGCTATAGCATTCCTGACACTTATAGAACGAAAAGTCTTAGGCTACATACAACTCCGGAAGGGACCAAACATTGTAGGGCCGTACGGAACACTCCAACCAATCGCCGACGCCATAAAACTTTTCACAAAAGAACCCTTACTACCTACCACTTCTACTACAACCCTATACCTAACTGCCCCAACCTTAGCCCTCTCCATCGCCCTCCTTCTATGAACTCCACTCCCCATACCATACCCCCTAATCAACCTAAATCTAGGCCTTCTCTTTATCCTAGCAACATCAAGCCTAGCTGTTTATTCAATCCTATGATCCGGCTGAGCATCCAACTCAAACTACGCACTAATTGGCGCATTACGAGCCGTAGCACAAACAATCTCATACGAAGTCACCCTCGCCATCATCCTCCTATCCACCCTATTAATAAGCGGCTCATTCAATCTACAATCACTAATTACAACACAAGAACACTACTGACTTCTACTCCCATCATGACCCCTAGCCATGATATGATTTATTTCCACATTAGCAGAAACCAACCGAGCCCCCTTTGATCTCACTGAGGGCGAATCAGAACTAGTTTCAGGCTTCAACATTGAGTACGCCGCAGGCTCATTTGCCCTATTCTTTATAGCAGAGTACATAAATATTATTATAATAAATGCCCTAACCACCACCATCTTTCTAGCAACATCATTCAACATAACCATACCAGAAATATATACAATCAACTTTATAACCAAAACCCTCCTACTAACCACCCTATTCCTATGAATTCGAACAGCATACCCTCGATTCCGCTATGACCAACTAATATATCTCCTGTGAAAAAATTTCTTACCTCTCACACTAGCACTATGTATATGATACATTTCAGTACCCATCTTAACATCCGGCATCCCCCCACAAACAATTAACCCCCTAGCCCACCTTATCATTTCCCTAACCATCCTAACAGGAACTACAATCACTATCCTAAGCTCGCACTGATTTCTAGCCTGAATAGGCCTAGAACTAAATATACTGGCCATCGTACCAATTTTAGCCAAAAACACAAACCCCCGGTCAACAGAAGCCTCCACCAAATATTTTCTAATCCAAGCAACAGCATCAATAATTCTCCTAATAGCCATCTTCCTTAACAACCTAGCCTCCGGACAATGG------ACAATCAACCCTCCC------CATAACCAAACTCTATCTACAATAATACTAATCGCCCTAGTAATAAAAATAGGAATAGCCCCCCTCCACTTCTGACTCCCAGAAGTAACCCAAGGAACCCCCCTAATCCCAGCCATAATCGTCCTCACATGACAAAAACTTGCCCCCTTGTCAATTATATTTCAAATCTTCCCATCAACAAACACGAGTATTATCCTAATGATCTCAATCCTATCAATTATGGCCGGCAGTTGAGGGGGGCTTAACCAAACCCAACTACGAAAAATCCTAGCCTACTCCTCAATCACACACATAGGGTGAATAATAGCCGTACTATACTATGACCCAAACATCACCATTCTAACACTTATTATTTATATTTTCCTAACAATCTCCACATTCATAATTTTTTACCTAAACTCAAATATAACAACCCTATCACTATCACATACCTGAAATAAATTAACATGAATAATACCCATAATCCCACTAATAATAATATCATTAGGAGGCCTACCCCCATTAACAGGATTCTCCCCTAAATGAGCCATTATACAAGAACTTACAAAAAACAACAACCTAATCATCCCACTCACAATAGCCATGCTAACACTAATAAACCTCTACTTCTACATGCGCCTAACATATTCCATCTCAATAACAATATTCCCCACATCAAACAACACAAAAATTAACTGACAACTAAAGCACACAAAACCAATACCACTCCTACCCCCACTCATAACCCTTTCCACATTAATACTACCGCTAACCCCACTAATACTCACAAAC---ATAAATCTGGCACTAGCCCTAACAACCTCCATCCTCCTAGCCCTACTCCTAATTACCATCACATTCTGACTCCCTCAACTAAACACATACACAGAAAAACACAACCCTTATGAATGTGGATTTGACCCCACAACCTCCGCCCACCTACCATTCTCCATAAAATTCTTCTTAATTGCTATTACATTCCTCTTATTTGATCTAGAGATCGCCTTACTACTGCCTCTGCCATGAGCAACCCAAACAAACAACCTAATATTAACTACCAACATGATTTTTACCCTACTTATTATTCTAGCACTAGGATTAGCCTATGAATGGTCTCAAAAGGGGTTGGATTGAACTGAAATGCTAAAAATTATTTTACCAACGATTATAATATTGCCAACTATATGGCTCTCAAAAACCCATATAATATGAATTAATACAATAACATGCAGCCTATTAATCAATATTTTCACCCTTATAATACTATATATACCTAAC---AACTCATGCAATCTGTCACTAAATTTCTTCTCCGACCCATTAACATCACCCCTACTGATACTAACAGCCTGACTATTACCACTAATAATTCTAGCAACACAACAACACTTATACAATAATTCCGCCCCGCGAAAAAAACTATACATCTCAATACTAGTCTTTCTACAAATCTCCCTAATCATAACTTTCTCAGCCACCGAACTAATCTTATTTTATATTTTATTCGAGACCACCCTAATCCCTACCCTAATTATTATCACCCGCTGAGGATACCAACCAGAACGTCTTAATGCCGGCTCGTACTTCCTATTCTATACACTAGCCGGATCCCTCCCCCTACTAATCACACTGCTACACTACTTTAGCAGTTTAGGGTCCCTAAATATCCTCACAATAACCATCAACACCAAAGAAATAATACTG---TCTTGAACCAACAACATTATATGATTGGGGTGTATAATAGCCTTTATAGTAAAAATACCTCTATACGGACTGCACCTATGACTCCCCAAAGCCCATGTTGAGGCCCCAATTGCTGGTTCAATAGTACTTGCAGCTATTCTACTAAAACTGGGCAGCTATGGTATAATACGAGTCACCCCTATACTAAACCCCCTAACAGAAAAAATAAGTTATCCATTTATCGTCTTATCCCTATGAGGCATGGTCATAACAAGCTCAATCTGCCTGCGACAAGCAGACCTAAAATCACTCATCGCCTACTCTTCCGTTAGCCACATAGCACTTGTTATCCTAGCCATTCTTATTCAAACTCCCTGAAGCCTCACCGGCGCTATAATTCTAATAATTGCCCACGGACTCACCTCATCTTTATTATTCTGCCTAGCAAACTCTAACTACGAACGAGTCCATAGCCGAACAATAATATTTACACGAGGCCTTCAGGCACTATTCCCACTACTAGCACTATGGTGATTACTGGCCAATCTCACCAATCTTGCCCTACCCCCAACTATTAATTTAATAGGAGAATTGCTAACAATTCTAGCCTCCTTCTCCTGATCCAATTTCACCATCATATTCACAGGGTTCAACATATTAATTACAGCCCTGTACTCACTTCATATATTTACTTCAACACAACGAGGTCCATTAACATATAGCACTAGCAATGTAAAACCCCTATTTACACGAGAAAACACACTTATACTAATGCACATAGCACCAATCCTCCTACTCACCCTAAACCCTAAGGTAACCATATGTTTTACACCCATGCCTTTCATCTATACCAACGTCACACTAGCATATTTTATATCTCTGCTGGGATTATTAATCTACCGATCCCATCTAATATCATCTCTACTATGTTTGGAAGGCATAATACTATCACTATTTATTATAACCACACTCACAACTCTAAACATACATACAATATTAATGTACATAGTACCCATTACTCTTCTAGTATTTGCCGCATGCGAAGCTGCAGTGGGCCTAGCCCTGCTAATCTTAATCTCCAACCTATACGGCTTAGACTATGTACAAAACTTAAATCTACTACAATGC------ATACACTCTTCAATAATTCTAATAACAATAATTACACTGCTGGCGCCTATCATAATTACTCTAATTAACCCAAACAAAAAC---CTCCTATACCCTCACTATGTAAAATTAGCCATCATTTATGCCTTTACCATCAGCATCCTATCGATAACAATATTTATCTTTACAGGCCAAGAATCCGTAATCTCAAACTGACATTGAATAACAATCCAAACTATCAAATTATCGCTAAACTTTAAGATAGACTTCTTCTCTATTATATTTACCCCTGTAGCATTATTTGTTACTTGGTCTATCGTAGAGTTTTCAATATGATACATAAGCTCAGACCCAAATATCAACCAGTTCCTCAAATATCTACTTATTTTCCTCGTAACAATATTAATTCTAATTACAGCTAACAATTTATTCCAACTTTTTATCGGGTGAGAAGGAATGGGCATTATATCATTTCTACTAATCAGCTGATGGCACGGCCGAACAGACGCAAACACAGCAGCCCTACAAGCAATCCTATACAACCGAATTGGGGATATCGGCTTTATTCTAGCAATGACATGGTTTTTCCTATATTCCAACTCATGAGACTTCCAACAAATATTCATTCTTGATCGAACTCCAAATTCTTTCCCACTAATAAGCCTCCTACTAGCAGCTACAGGAAAATCCGCCCAATTTGGTCTACACCCATGACTTCCATCCGCCATAGAGGGACCCACACCAGTTTCAGCATTACTACACTCCAGCACAATGGTTGTTGCAGGAGTATTCCTAATCATTCGCTTCCACCCCATAATAGAAAATAACCCCTTTATTCAAACACTAACCCTATCAATAGGCGCAATCACCACCCTATTTACAGCAATCTGTGCTCTAACACAAAACGACCTTAAAAAGATCGTGGCATTCTCAACCTCAAGCCAACTAGGCCTCATAATAGTAACAATCGGCATTAATCAACCACACCTAGCATTCCTACACATCTGTACCCATGCCTTCTTCAAAGCAATACTATTCCTATCTGCAGGATCTATCATTCACAGCCTAAACAACGAACAAGACATCCGCAAAATAGGGGGGCTTTTTAAAACCCTGCCCTTCACATCCTCATCCCTTATTATTGGCAGCTTTGCACTCATAGGCATGCCCTTTCTCACGGGCTTCTATTCAAAAGACCTAATCATCGAAACCGCCAACACGTCGTATACAAACGCCTGAGCCCTAACGACTACCTTAGTAGCCACCTCCCTTACAGCTATATACAGTATCCGAATTATTTTCTTTGCCTTAACAGGACACCCTCGCTTTACAACTCTTATCTTAATTAATGAAAACAACCCAAAACTAATAAACCCTATTAATCGCCTAGCACTGGGTAGCATTTTCGCCGGGTTTCTTATTTCCAACTGTGTTCCTCCTACCTCACACCCCCAAGTCACTATACCATGACACCTAAAGCTTACAGCCTTGGGCGTAACAATTCTAGGACTACTTGTAGCAACGGAACTTAGTTTAATAACCAACAGTATAAAATTAAGCACCCCATTAAAAACTTTCTACTTCTCTAACATACTAGGTTTTTACTCAGCCACTACACACCGACTCAACCCACATTCAAGCCTCACCATGAGCCAAAACCTTACCTCAGCCCTACTAGACCTATTCTGATTAGAAAAATCGATGCCAAAGATAACAACACAAACCCAAATTTCAGCATCCACCACCTCATCAACCCAAAAAGGCCTAATCAAACTATACTTCTTATCTTTCTTCATCCCACCAATACTAGCACTTCTACTAACAATTATGACATATGCTTTATTTTCATTAAGTATTATTTTAGTAATAGGATTTGTGGGGTTTTGTTCTAAACCTTCTCCTATTTATGGGGGATTGGTGTTAATTTTTAGTGGTGCTGTAGGTTGTGCTATTACGCTGTATTTTGGTGGGTCTTATTTAGGTCTTATGGTTTTCCTGATTTATTTGGGGGGTATAATGGTGGTTTTTGGCTATACTGCGGCCATAGCAATTGATGAGCATCCTGAAACGTGGGTGTCGAGTGCAGATATTTTCGGTATTTTTGTGCTAGGTTTAATGATAGAGATAACTATGGTATTCTTGTTGGGAGGGGATCCTGTAAAAACGGTGGAG---------ATTGTTGTTAATTATAACACTGTGTCGAGTTGAATGATTTATGAAGGTGACGGGCCGGGGCTGATTCGTGAGGATCCTACAGGTGCTGCTGCTTTATATAATTATGGGTTTTGGGTAGTCTTAGTGACTTGTTGGGCGTTGTTTATGGGAATGCACATTGCAATTGAACTTACTCGGGGAGGG
>Callithrix_jacchus
ATGAACCAAAATCTATTCGCTTCCTTCAATATCCCAGCAATCCTAGGAATCCCCCTAGTAATTCTGATCATCATACTTCCCGCCACATTTATTACACCCACTAATAACCTAATTAACAACCGATTCTCCTCTCTTCAACAATGATTAATTCAACTCATACTAAAACAAATGATAATTACCCATTCTACTAAAGGACGAACTTGATCCCTCATGCTTATAGCCCTAATTACATTTATCGCTTTAAATAATCTCCTCGGACTCACACCCTATGCATTCACACCAACCACCCAACTATCAATAAACCTAGGCATAGCAATTCCACTATGAGCAGCAACTGTACTCATGGGGCTGCGATTTAAAACAAAACTAGCTCTAGCCCACTTCCTACCACAAGGAACACCCGTGCCACTCATCCCTATACTAATTATTATCGAAACAATTAGCCTCTTCATCCAACCAGTAGCTTTAGCTGTACGACTTACAGCCAATATTACAGCAGGCCATCTGCTAATGCATCTACTAGGTGACACTACACTAACCCTCATATCCATCTACCTATCTTCCTCCACAATCACCATTATCATTATTATTCTGCTCATCACCCTAGAACTAGGTGTTGCACTCATCCAAGCATACGTATTCACACTCTTAGTAAGCCTATATCTACATGACAACTCAGTGCCACAACTAAACATCTCACCATGACCAATGGTGATTCTATCAATAATTGTGACCTTATTCTTCATCACCCAATTAAAGCTATTAAATTTTACCTTCTACACTACCCCAACATCAAAA---TTAACTAAAACACAAAAACATAAATCAACTTGAGAACTAAAATGAACCAAAATCTATTCGCTTCCTTCAATATCCCAGCAATCCATGTTCATAAATCGATGATTATTTTCAACCAACCACAAAGACATCGGAACTCTATACTTATTATTTGGTGCATGAGCAGGAGCAGTAGGAACAGCCCTAAGCCTCCTAATCCGAGCAGAGCTAGGCCAACCAGGAAGCCTAATAGAAGATGATCATGTTTACAATGTTATCGTCACATCTCACGCATTTATTATAATTTTCTTTATGGTAATACCAATCATAATTGGGGGCTTCGGAAACTGACTTGTCCCCTTAATAATTGGCGCCCCAGACATAGCATTTCCCCGAATAAATAACATGAGCTTTTGACTCCTACCCCCCTCACTACTTCTCCTACTAGCATCCTCTACCCTTGAGGCCGGTGCCGGAACTGGTTGAACAGTCTACCCGCCCTTAGCAGGTAACATATCACACCCAGGAGCTTCTGTAGACCTGACCATCTTTTCATTGCATTTAGCAGGTGTGTCTTCCATTTTAGGGGCTATCAACTTTATTACAACAATCATTAACATAAAACCCCCAGCCATGACCCAATACCAAACCCCCCTATTCGTATGATCTGTACTAATTACAGCAGTCCTCCTTCTACTTTCCCTCCCAGTTCTAGCTGCCGGAATTACTATACTACTAACTGACCGCAACCTCAACACTACCTTCTTCGACCCTGCTGGTGGCGGAGACCCAGTTCTATATCAACATCTATTCTGATTTTTCGGCCACCCTGAAGTATATATTCTTATTCTACCAGGTTTCGGAATAATTTCGCACATTGTAACGTACTACTCCAATAAAAAAGAACCATTTGGCTACATGGGCATGGTCTGAGCTATAATATCTATTGGCTTCCTAGGCTTTATTGTATGAGCCCACCATATATTCACAGTAGGAATAGATGTAGACACTCGCGCATATTTCACATCAGCCACTATAATCATCGCAATCCCTACCGGAGTGAAAGTATTTAGCTGGTTAGCTACGCTACACGGCGGTAATATTAAATGATCCCCCGCAATATTATGGGCCTTAGGCTTTATCTTTCTTTTCACAGTGGGCGGGTTGACAGGAATCGTATTAGCCAACTCATCATTAGACATTGTATTACACGACACATACTATGTAGTAGCACACTTCCATTATGTATTATCCATGGGAGCAGTATTTGCTATTATAGGGGGCTTTATCCACTGGTTTCCACTATTTTCAGGCTATACACTTGACCAAACCTACGCTAAAGTTCATTTTACTATTATATTTGTAGGCGTAAATTTAACCTTTTTTCCACAGCACTTCCTTGGTCTATCCGGAATGCCCCGACGATATTCAGATTATCCAGATGCATATACAACATGAAATATCGTATCATCCGTAGGGTCCTTCATCTCATTAACAGCAGTTATTCTTATAATTTTCATGATTTGAGAAGCATTCTCCTCAAAACGAAAAGTCTCTACCATCGAACAGCTATCCACCAATCTAGAGTGACTATACGGCTGCCCTCCACCCTACCACACATTTGAAGAAGCCACCTATGTAAAAACCATGGCAGCACCAGCCCAATTAGGCCTACAAAACGCCGCATCCCCAATCATAGAAGAACTTATTGCCTTCCATGACCATGCTCTAATAATTATCTTCTTAATTAGCTCACTAGTTCTATACATCATCTCTCTAATACTTACTACAAAACTGACACACACCAGTACCATGAACGCTCAAGAAATCGAAATGATCTGAACTATCCTACCTGCAATAATCCTCATTATAATTGCCCTTCCATCCCTACGCATTTTATATATAACAGACGAGTTTAATAAACCATATCTAACCCTTAAAGCAATCGGCCACCAATGATACTGAAGTTACGAATACTCCGACTATGAAGACTTAGCATTCGACTCCTACATTATACCAACATACTTCCTTGAACCCGGGGAATTCCGACTCCTTGAAGTAGACAACCGAACAACCTTGCCTATGGAAGCAGATATCCGTGTATTAATCTCATCACAAGACGTTTTACACTCATGAGCTGTACCTTCACTAGGCGTGAAAACCGATGCAATCCCCGGACGCTTAAATCAAGCCATAGTAGCTTCCATACGACCAGGCCTATACTACGGACAATGCTCAGAAATTTGCGGGTCTAACCACAGCTTTATGCCCATTGTACTAGAATTTATCTATTTCCAAGATTTCGAAGTATGAGCCTCATACTTATACATTATGACACACCAAACACATGCCTACCACATAGTTAACCCAAGCCCTTGACCGCTTACAGGAGCTCTATCAGCATTCTTACTTACATCTGGCATAATTATGTGATTCCATTTCTATTATACTACCCTCCTTACTGCAGGGCTATTAGCTAGCACAATAACAATATTTCAATGATGACGAGACATTGTACGAGAGGGCACATATCAAGGCCACCATACCTCTCCTGTGCAAAAAGGTCTTCGATACGGTATAATCCTTTTTATTATCTCAGAAGTATTTTTCTTCGCTGGCTTCTTCTGAGCATTCTATCACTCCAGCTTAGCCCCAACCCCACAAACAGGAGGACACTGACCCCCTACAGGAATTTTCCCTCTTAACCCCATAGAAGTACCTCTACTAAACACAGCTGTATTACTAGCATCAGGAGTCACAATCACTTGAGCACATCATAGCCTAATAGAGGCCAATCGGAAAGAATCAGCCCAAGCTCTGTCCATGACCATCGCACTAGGAATCTACTTTACCTACCTGCAAATATCAGAATATTCTGAAACCTCATTCACCATCTCAGACGGAATTTATGGATCCACTTTCTTTATAGCTACAGGCTTCCATGGCCTACACGTTATCATCGGAACTACATTCCTTACTACCTGCTACTTCCGCCAACAACTATATCACTTCACGTCTAGCCACCACTTCGGATTTGAAGCTGCTGCATGATACTGACACTTCGTAGATGTAGTTTGACTATTCCTATACATCTCTATCTACTGATGAGGATCTATGACCTCTCCCCGCAAAACCCACCCACTGGCAAAAATCATCAATGAATCATTCGTCGACCTCCCCACACCATCTAACATCTCCTCTTGGTGGAATTTTGGCTCACTTCTAGGCACCTGCCTAATTATTCAAATCACTACAGGCCTATTCCTAGCAATGCACTACACACCAGACACCGCTACCGCCTTCTCCTCAGTTGCCCACATCACCCGAGACGTCAACTACGGCTGAATAATCCGATATCTACATGCTAACGGCGCATCCATATTCTTTATTTGCCTGTTCCTCCACGTCGGCCGAGGGTTGTACTATGGATCGTTCCTCTTTCTGAAGACTTGAAATATCGGTACAATCTTACTACTTGCAACCATAGCCACGGCATTCATAGGCTACGTGCTACCATGAGGTCAGATATCATTCTGAGGCGCCACAGTAATCACAAACCTTCTTTCAGCCATCCCCTACATTGGATCCGACTTAGTCCAATGGATCTGAGGCGGATTTTCAGTAGACAAAGCCACCCTCACACGATTCTTTACCTTCCACTTTATTTTACCTTTCATCATCGCAGCCCTAGCCACCATTCACCTCTTGTTTCTGCATGAGACAGGTTCAAGTAATCCATCAGGAATTACCTCTGAACCGGACAAAGTCCCATTCCACCCCTACTATACAACTAAAGATATCCTCGGATTGACTTTCCTACTCCTAGCCCTAACAAGCTTAACCCTATTCACACCCGACCTATTAACTGACCCGGATAACTATACACTAGCAAACCCCCTAAACACCCCACCCCACATTAAACCAGAATGATACTTCTTATTCGCATATGCAATCCTGCGATCCATCCCCAATAAGTTAGGGGGAGTGCTAGCTTTAGCAATATCCATCCTAGTGTTAATAATTATTCCCATAACACACATATCCAAACAACAAAGCATAGCATTCCGACCAATTACCCAAATCATGTTCTGAACCCTAGTAGCTGACCTATTAACTCTTACATGAATTGGAGGTCAACCAGTAGAACACCCATTTATTGCTATTGGCCAAACAGCTTCCATCATATACTTTCTCATCATCATCACCCTAATCCCCCTCTCCGCTCTCATCGAAAACAAGCTACTGAAGTGA---GTGTTTATAGTTAACTTAATTCTACTAATCGTACCTGCCCTAATCGCTATAGCATTCCTGACACTTATAGAACGAAAAGTCTTAGGCTACATACAACTCCGGAAGGGGCCAAACATTGTAGGGCCATACGGAACACTCCAACCAATCGCCGACGCCATAAAACTTTTCACAAAAGAACCCTTACTACCTACCACTTCTACTACAACCCTATACTTAACTGCCCCAACTTTAGCCCTCTCCATCGCCCTCCTTCTATGAACTCCACTCCCCATACCATACCCCCTAATCAACCTAAACCTAGGCCTTCTCTTTATCCTAGCAACATCAAGCCTAGCTGTTTATTCAATCCTATGATCCGGCTGAGCATCCAACTCAAACTACGCACTAATTGGCGCATTACGAGCCGTAGCACAAACAATCTCATACGAAGTCACCCTCGCCATCATCCTCCTATCCACCCTATTAATAAGCGGCTCATTCAATCTACAATCACTAATTACAACACAAGAACACTACTGACTTCTACTCCCATCATGACCCCTAGCCATGATATGATTTATTTCCACATTAGCAGAAACCAACCGAGCCCCCTTTGATCTTACTGAGGGCGAATCAGAACTAGTTTCAGGCTTTAACATTGAGTACGCCGCAGGCTCATTTGCCCTATTCTTTATAGCAGAGTACATAAATATTATTATAATAAATGCCCTAACCACCACCATCTTTCTAGCAACATCATTCAATACAACTATACCAGAAATGTACACAATCAACTTTATAACCAAAACCCTCCTACTAACCACCCTATTTCTATGAATTCGAACAGCATACCCTCGATTCCGCTATGACCAACTAATATATCTCCTGTGAAAAAATTTTTTACCTCTCACACTAGCACTATGTATATGATACATTTCAGTACCTATCTTAATATCCGGCATCCCCCCACAAACAATTAACCCCCTAGCCCACCTTATTATCTCCCTAACCATCCTAACAGGAACTACAATCACTATCCTAAGCTCGCACTGATTTCTAGCCTGAATAGGCCTAGAACTAAACATACTGGCCATCGTACCAATTTTAGCCAAAAACACAAACCCTCGGTCAACAGAAGCTTCCACCAAATATTTTCTAATCCAAGCAACAGCATCAATAATTCTTCTAATAGCCATCTTCCTTAACAACCTAACCTCCGGACAATGG------ACAATCAACCCTCCC------CATAACCAAACTCTATCTACAATAATACTAATCGCCCTAGTAATAAAAATAGGAATAGCCCCCCTCCACTTCTGACTCCCAGAAGTAACCCAAGGAACCCCCCTAATCCCAGCCATAATCGTCCTTACATGACAAAAACTCGCCCCCTTGTCAATTATATTTCAAATCTTCCCATCAACAAACACGAGTATTATCCTAATGATCTCAATCCTATCAATTATAGCCGGCAGTTGAGGGGGACTTAACCAAACGCAACTACGAAAAATCCTAGCCTACTCCTCAATCACCCACATAGGGTGAATAATAGCCGTACTATACTATGACCCAAACATCACCATTCTAACACTTATTATTTATATTTTCCTAACAATCTCCACATTCATAATTTTTTACTTAAACTCAAATATAACAACCCTATCACTATCACATACCTGAAATAAATTAACATGAATAATACCCATAGTCCCACTAATAATAATATCATTAGGAGGCCTACCCCCATTAACAGGATTCTCCCCTAAATGAGCCATTATACAAGAACTTACAAAAAACAACAACCTAATCATCCCACTCACAATAGCCATGCTAACACTAATAAACCTCTACTTCTACATGCGCCTAACATATTCCATCTCAATAACAATATTTCCCACATCAAACAACACAAAAATTAACTGACAACTAAAGCACACAAAACCAATACCACTCCTACCCCCACTCATAACCCTTTCCACATTAATACTACCGCTAACCCCACTAATACTTACAAAC---ATAAACCTGGCACTAGCCCTAACAACCTCCATCCTCCTAGCCCTACTCCTAATTACCATCACATTCTGACTCCCTCAACTAAACACATACACAGAAAAACATAACCCTTATGAATGTGGATTTGACCCCACAACCTCCGCCCACCTACCATTCTCCATAAAATTCTTCTTGATTGCTATTACATTCCTCTTATTTGACCTAGAGATCGCCTTACTACTACCTCTGCCATGAGCAACCCAAACAAACAACCTAATATTAACTATCAACATGATTTTTACCCTACTTATTATTCTAGCACTAGGGTTAGCCTATGAATGGTCTCAAAAGGGGTTGGATTGAACTGAAATGCTAAAAATTATTTTACCAACAATTATAATATTGCCAACTATATGGCTCTCAAAAACCCATATAATATGAATTAATACAATAACATGCAGCCTATTAATCAGTATTTTTACCCTTATAATACTATATTTACCTAAC---AACTCATGCAATCTGTCACTAAATTTCTTCTCCGACCCATTAACATCACCCCTACTGATACTAACAGCCTGACTACTACCACTAATAATTCTAGCAACACAACAACACTTACACAATAATTCCGCCCCGCGAAAAAAACTATACATCTCAATACTAGTCTTTCTACAAATCTCCCTAATCATAACTTTCTCAGCCACCGAACTAATCTTATTTTATATTTTATTCGAGACCACCCTAATCCCCACCCTAATTATTATCACCCGCTGAGGATACCAACCAGAACGTCTTAATGCCGGCTCGTACTTCCTATTCTATACACTAGCCGGATCCCTCCCCCTACTAATCACACTGCTACACTACTTTAGCAGTTTAGGGTCCCTAAACATCCTCACAATAACCATCAACACCAAAGAAATGATACTG---TCTTGAACCAACAACATTATATGATTAGGGTGTATAATAGCCTTTATAGTAAAAATACCTCTATACGGACTGCACCTATGACTCCCCAAAGCCCATGTTGAGGCCCCAATTGCTGGTTCAATAGTACTTGCAGCTATTCTACTAAAACTGGGCAGCTATGGTATAATACGAGTCACCCCTATACTAAATCCCTTGACAGAAAAAATAAGTTATCCATTTATCGTCTTATCCCTATGAGGCATGGTCATAACAAGCTCCATCTGCCTGCGACAAGCAGACCTAAAATCACTCATCGCCTATTCTTCCGTTAGCCACATAGCACTTGTTATCCTAGCCATTCTTATTCAAACTCCCTGAAGCCTCACCGGCGCTATAATTCTAATAATTGCCCACGGACTCACCTCATCTTTATTATTCTGCCTAGCAAACTCTAACTACGAACGAGTCCATAGCCGAACAATAATATTTACACGAGGCCTTCAGGCACTATTCCCACTACTAGCACTATGGTGACTACTAGCCAATCTCACCAATCTTGCCCTACCCCCAACTATTAATTTAATAGGAGAGCTGCTAACAATTCTAGCCTCCTTCTCCTGATCCAATTTCACCATCATATTCACAGGGTTCAATATATTAATCACAGCCCTATACTCACTCCACATGTTTACCTCAACACAACGAGGTCCCCTAACATATAGCACCAGCAATGTAAAACCCCTATTCACACGAGAAAACACACTTATACTAATGCACATAGCACCAATCCTTCTACTTACCCTAAACCCTAAAACAATTATATGCCTTACACCCATGCCTTTCATCTATACCAACGTCACACTAGCATATTTTATATCTCTGCTGGGATTATTAATCTACCGATCCCATCTAATATCATCTCTACTATGTTTGGAAGGCATAATACTATCACTATTTATTATAACCACACTCACAACTCTAAACATACATACAATATTAATGTACATAGTACCCATTACTCTTCTAGTATTTGCCGCATGCGAAGCTGCAGTCGGCCTAGCCCTGCTAATCTTAATCTCCAACCTATACGGCTTAGACTATGTACAAAACTTAAATCTACTACAATGC------ATACACTCTTCAATAATTCTAATAACGATAATTCCACTACTAACACCTATTATTATCACCTTAATTAAACCAAACAATAAC---CTCCTATATCCCCACTACGTAAAATTAGCTATCATTTACGCTTTTACAGTCAGCATACTATCAATAACAATATTCATCTTTACAGGCCAAGAATCTATAATCTCAAACTGACACTGAATAACTATCCAAACCATCGAACTATCACTAAACTTCAAGATAGACTTCTTCTCCATAATATTCACCCCTGTAGCATTATTTGTTACTTGGTCTATCGTAGAATTTTCAATGTGATACATAAGCTCAGACCCAAATATCAACCAGTTCCTCAAATATCTACTTATTTTCCTCGTAACAATATTAATTCTAATTACAGCTAACAATTTATTCCAACTTTTTATCGGGTGAGAAGGAATGGGCATTATATCATTTCTACTAATCAGCTGATGACACGGCCGAACAGACGCAAACACAGCAGCCCTACAAGCGATCCTATACAACCGAATTGGGGATATCGGCTTTATTCTAGCAATGACATGATTTTTCCTATATTCCAACTCATGAGACTTCCAACAAATATTCATTCTTGATCGAACCCCAAATTCTTTCCCACTAATAAGCCTCCTACTAGCAGCTACAGGAAAATCCGCCCAATTTGGCCTACATCCATGACTTCCATCCGCCATAGAGGGGCCCACACCAGTTTCAGCATTACTACACTCCAGCACAATGGTTGTTGCAGGAGTATTCCTAATCATTCGCTTCCACCCCATAATAGAAAATAATTCCCTTATTCAAACACTAACCCTATCAATAGGCGCAATCACCACCCTATTTACAGCAATCTGTGCTCTAACACAAAACGACCTTAAAAAGATCGTGGCATTCTCAACCTCAAGCCAACTAGGCCTCATAATAGTAACAATCGGCATTAATCAACCACACCTGGCATTCCTACACATCTGTACCCATGCCTTCTTCAAAGCAATACTATTCCTATCCGCAGGATCTATCATTCACAGCCTAAACAACGAACAAGACATCCGCAAAATAGGGGGGCTTTTTAAAACCCTGCCCTTCACATCCTCATCCCTTATTATTGGCAGCTTTGCACTTATAGGCATGCCCTTTCTCACAGGCTTCTATTCAAAAGACCTAATCATCGAAACCGCCAACACGTCGTATACAAACGCCTGAGCCCTAACGACTACCTTAGTAGCCACCTCCCTTACAGCTATATACAGTATCCGAATTATTTTCTTTGCCTTAGCAGGATACCCTCGCTTTACAACTCTTATCTTAATTAATGAAAACAACCCAAAACTAATAAACCCTATTAATCGCCTAGCACTGGGTAGCATTTTCGCCGGGTTTCTTATTTCCAACTGTGTTCCTCCTACCTCACACCCCCAAGTCACTATACCATGACACCTAAAACTTACAGCTTTGGGCGTAACAATTCTAGGACTACTTGTAGCAACGGAACTTAGTTTAATAACCAACAGTATAAAATTAAGCACCCCATTAAAAACTTTCTACTTCTCTAATATACTAGGTTTTTACTCAGCCACTACACACCGACTCAACCCACATTCAAGCCTCACCATGAGCCAAAACCTTACCTCAGCCCTACTAGACCTATTTTGATTAGAAAAATCTATGCCAAAGATAACAACACAAACCCAAATTTCGGCATCCACCACCTCATCAACTCAAAAAGGCCTAATCAAACTATACTTCTTATCTTTCTTCATCCCACCAATACTAGCACTTCTACTAACAATTATGACATATGCTTTATTTTCATTAAGTATTATTTTAGTAATAGGATTTGTGGGGTTTTGTTCTAAACCTTCTCCTATTTACGGGGGGTTGGTGTTAATTTTTAGTGGTGCTGTAGGTTGTGCTATTACGCTGTATTTTGGTGGGTCTTATTTAGGTCTTATGGTTTTCTTGATTTATTTGGGGGGTATAATGGTGGTTTTTGGCTATACTGCGGCCATAGCAATTGATGAGCATCCTGAAACGTGGGTGTCGAGTGCAGATATTTTCGGTATTTTTGTGCTAGGTTTAATGATAGAGATAACTATGGTATTTTTGTTGGGAGGGGATCCTGTAAAAACGGTGGAG---------ATTGTTGTTAATTATAACACTGTGTCAAGTTGAATGATTTATGAAGGTGATGGGCCTGGGCTGATTCGTGAGGATCCTACAGGTGCTGCTGCTTTATATAATTATGGGTTTTGGGTAGTCTTAGTGACTTGTTGGGCGTTGTTTATGGGAATGCACATTGCAATTGAACTTACTCGGGGAGGG
>Callithrix_kuhlii
ATGAACCAAAATCTATTCGCTTCCTTCAATATCCCAGCAATCCTAGGAATCCCCCTAGTAATTCTGATCATCATACTTCCCGCCACATTTATTACACCCACTAACAACCTAATTAACAACCGATTCTCCTCTCTTCAACAATGATTAATTCAACTCATACTAAAACAAATGATAATTACCCATTCTACTAAAGGACGAACTTGATCCCTCATGCTTATAGCCCTAATTACATTTATCGCTTTAAATAATATCCTCGGACTCACACCCTATGCATTCACACCAACCACCCAACTATCAATAAACCTAGGCATAGCAATTCCCCTATGAGCAGCAACTGTACTCATAGGGCTGCGATTTAAAACAAAACTAGCTCTAGCCCACTTCCTACCACAAGGAACACCCGTGCCACTCATCCCTATACTAATTATTATCGAAACAATTAGCCTCTTCATCCAACCAGTAGCTTTAGCTGTACGACTTACAGCCAATATTACAGCAGGCCATCTGCTAATGCATCTACTAGGTGACACTACACTAACCCTCATATCCATCTACCTATCTTCCTCCACAATTACCATTATCATTATTATTCTGCTCATCACCCTAGAACTAGGTGTTGCACTCATCCAAGCATACGTATTCACACTCTTAGTAAGCCTATATCTACATGACAACTCAGTGCCACAACTAAACATCTCACCATGACCAATGGTGATTCTATCAATAATTGTGACCTTATTCTTCATCACCCAATTAAAGCTATTAAATTTTACCTTCTACACTACCCCAACACCAAAA---TTAACTAAAACACAAAAACATAAATCAACTTGAGAACTAAAATGAACCAAAATCTATTCGCTTCCTTCAATATCCCAGCAATCCATGTTCATAAATCGATGATTATTTTCAACCAACCACAAAGACATCGGAACTCTATACTTATTATTTGGTGCATGAGCAGGAGCAGTAGGAACAGCCCTAAGCCTCCTAATCCGAGCAGAGCTAGGCCAACCAGGAAGCCTGATAGAAGATGATCATGTTTACAATGTTATCGTCACATCTCACGCATTTATTATAATTTTCTTTATGGTAATACCAATTATAATTGGGGGCTTCGGAAACTGACTTGTCCCCTTAATAATTGGCGCCCCAGACATAGCATTTCCCCGAATAAATAACATGAGCTTTTGACTCCTACCCCCCTCACTACTTCTCCTACTAGCATCATCTACCCTTGAGGCCGGTGCCGGAACTGGTTGAACAGTCTACCCGCCCTTAGCAGGTAATATATCACACCCAGGAGCTTCTGTAGACCTAACCATCTTTTCATTGCATTTAGCAGGTGTATCTTCCATTTTAGGGGCTATCAACTTTATTACAACAATCATTAACATAAAACCCCCAGCCATGACCCAATACCAAACCCCCCTATTCGTATGATCTGTACTAATTACAGCAGTCCTCCTTCTACTTTCACTCCCAGTTCTAGCTGCCGGAATTACTATACTACTAACTGACCGCAACCTCAACACTACCTTCTTTGACCCTGCTGGTGGCGGAGACCCAGTTCTATATCAACACCTATTCTGATTTTTCGGCCACCCTGAAGTATATATTCTTATTCTACCAGGTTTCGGAATAATTTCGCACATTGTAACGTACTACTCCAATAAAAAAGAGCCATTTGGCTACATGGGCATGGTCTGAGCTATAATGTCTATTGGCTTCCTAGGCTTTATTGTATGGGCCCACCATATATTCACAGTAGGAATAGATGTAGACACTCGCGCATATTTCACATCAGCCACTATAATCATCGCAATCCCTACCGGAGTGAAAGTATTTAGCTGGTTAGCTACGCTACACGGCGGTAATATTAAATGATCCCCCGCAATATTATGGGCCTTAGGCTTTATCTTTCTTTTCACAGTGGGCGGGTTGACAGGAATCGTATTAGCCAACTCATCATTAGACATTGTATTACACGACACATACTATGTAGTAGCACACTTCCATTATGTATTATCCATGGGAGCAGTATTTGCTATTATAGGGGGCTTTATCCACTGGTTTCCACTATTTTCAGGCTATACACTTGACCAAACCTACGCTAAAGTTCATTTTACTATTATATTTGTAGGCGTAAATTTAACCTTCTTTCCACAGCACTTCCTTGGTCTATCCGGAATGCCCCGACGATACTCAGATTACCCAGATGCATACACAACATGAAATATCGTATCATCCGTAGGGTCCTTCATCTCATTAACAGCAGTCATTCTTATAATTTTCATGATTTGAGAAGCATTCTCCTCAAAACGAAAAGTCTCTACCATCGAACAGCTATCCACCAATCTAGAGTGACTATACGGCTGCCCTCCACCCTACCACACATTTGAAGAAGCCACCTATGTAAAAACCATGGCAGCACCAGCCCAATTAGGCCTACAAAACGCCGCATCCCCAATCATAGAAGAACTTATTGCCTTCCATGACCATGCTCTAATAATCATCTTCTTAATTAGCTCACTAGTTCTATACATCATCTCTCTAATACTTACTACAAAACTGACACACACCAGTACCATGAACGCTCAAGAAATCGAAATGATCTGAACTATCCTACCTGCAATAATCCTCATCATAATTGCCCTTCCATCCCTACGCATTTTATATATAACAGACGAGTTTAATAAACCATATCTAACCCTTAAAGCAATCGGCCACCAATGATACTGAAGCTACGAATACTCCGACTATGAAGACTTAGCATTCGACTCCTACATTATACCAACATATTTCCTTGAACCCGGGGAATTCCGACTCCTTGAAGTAGACAACCGAACAACCTTGCCTATGGAAGCAGATATCCGTGTATTAATCTCATCACAAGACGTTTTACACTCATGAGCTGTACCTTCACTAGGTGTAAAAACCGATGCAATCCCCGGACGCTTAAATCAAGCCATAGTAGCTTCCATACGACCAGGCCTATACTACGGACAATGCTCAGAAATTTGCGGGTCTAACCACAGCTTTATGCCCATTGTACTAGAATTTATCTATTTCCAAGATTTCGAAGTATGAGCCTCATACTTATACATTATGACACACCAAACACATGCCTACCACATAGTTAACCCAAGCCCTTGACCACTTACAGGAGCTCTATCAGCATTCTTACTTACATCTGGCATAATTATGTGATTCCATTTCTATTATACTACCCTCCTTACTGCAGGGCTATTAGCTAGCACAATAACAATATTTCAATGATGACGAGACATTGTACGAGAGGGCACATATCAAGGCCACCATACCTCTCCTGTGCAAAAAGGTCTTCGATACGGTATAATCCTTTTTATTATCTCAGAAGTATTTTTCTTCGCTGGCTTCTTCTGAGCATTCTATCACTCCAGCTTAGCCCCAACCCCACAAACAGGAGGACACTGACCCCCTACAGGAATTTTTCCTCTTAACCCCATAGAAGTACCTCTACTAAACACAGCTGTATTACTAGCATCAGGAGTCACAATCACTTGAGCACACCATAGCCTAATAGAGGCCAATCGGAAAGAATCAGCCCAAGCTCTGTCCATGACCATCGCACTAGGAATCTATTTTACCTACCTGCAAATATCAGAATATTCTGAAACCTCATTCACCATCTCAGACGGAATTTATGGGTCCACTTTCTTTATAGCTACAGGCTTCCATGGCCTACACGTTATCATCGGAACTACATTCCTTACCACCTGCTACTTCCGCCAACAACTGTACCACTTCACGTCTAGCCACCACTTCGGATTTGAAGCTGCTGCATGATACTGACACTTCGTAGATGTAGTCTGACTATTCCTATACATCTCTATCTACTGATGAGGATCTATGACCTCTCCCCGCAAAACCCACCCACTGGCAAAAATCATCAATGAATCATTCGTCGACCTCCCCACACCATCTAACATCTCCTCTTGGTGGAATTTTGGCTCACTTCTAGGCACCTGCCTAATTATTCAAATCACTACAGGCCTATTCCTAGCAATGCACTACACACCAGACACCGCTACCGCCTTCTCCTCAGTTGCCCACATCACCCGAGACGTCAACTACGGCTGAATAATCCGATACCTACATGCTAACGGCGCATCCATATTCTTTATTTGCCTGTTCCTCCACATCGGTCGAGGGTTATATTACGGATCGTTCCTCTTTCTGAAGACTTGAAACATCGGTACAATCTTACTACTTGCAACCATAGCTACGGCATTCATAGGCTACGTGCTACCATGAGGTCAAATGTCATTCTGAGGCGCCACAGTAATCACAAACCTTCTTTCAGCCATCCCCTACATTGGGTCCGACTTAGTCCAATGGATCTGAGGCGGGTTTTCAGTAGACAAAGCCACCCTCACACGATTCTTTACCTTCCACTTTATTTTACCTTTCATCATCGCAGCCCTAGCCACCATTCACCTCTTGTTTCTGCATGAGACAGGTTCAAGTAATCCGTCAGGAATTACCTCTGAACCGGACAAAGTCCCATTCCACCCCTACTATACAACTAAAGATATCCTCGGACTGACTTTCCTACTCCTAGCCCTAACAAGCTTAACCCTATTCACACCCGACCTATTAACTGACCCGGATAACTATACACTAGCAAACCCCCTAAACACCCCGCCCCACATTAAGCCAGAATGGTACTTCTTATTCGCATATGCAATCCTGCGATCCATCCCCAATAAGTTAGGAGGGGTCCTAGCTTTAGCAATATCCATCCTAGTGTTAATAATTATTCCCATAACACACATATCCAAACAACAAAGCATAGCATTCCGACCAATTACCCAAATCATGTTCTGAACCCTAGTAGCTGACCTATTAACTCTTACATGAATTGGAGGTCAACCAGTAGAACACCCATTTATTGCTATTGGCCAAACAGCTTCCATCATATACTTTCTCATCATCATCACCCTAATCCCCCTCTCCGCTCTTATCGAAAACAAGCTACTGAAGTGA---GTGTTTATAGTTAACTTAATTCTACTAATCGTACCTGCCCTAATCGCTATAGCATTCCTGACACTTATAGAACGAAAAGTCTTAGGCTACATACAACTCCGGAAGGGACCAAACATTGTAGGGCCGTACGGAACACTCCAACCAATCGCCGACGCCATAAAACTTTTCACAAAAGAACCCTTACTACCTACCACTTCTACTACAACTCTATACCTAACCGCCCCAACTTTAGCCCTCTCCATCGCCCTCCTTCTATGAACTCCACTCCCTATACCATACCCCCTAATCAACCTAAACCTAGGCCTTCTCTTTATCCTAGCAACTTCAAGCCTAGCTGTTTATTCAATCCTATGATCCGGCTGAGCATCCAACTCAAACTACGCACTAATTGGCGCATTACGAGCCGTAGCACAAACAATCTCATACGAAGTCACCCTCGCCATCATCCTCCTATCCACCCTATTAATAAGCGGCTCATTCAATCTACAATCACTAATTACAACACAAGAACACTACTGACTTCTACTCCCATCATGACCCCTAGCCATGATATGATTTATTTCCACATTAGCAGAAACCAACCGAGCCCCCTTTGATCTTACTGAGGGCGAATCAGAACTAGTTTCAGGCTTTAACATTGAGTACGCCGCAGGCTCATTTGCCCTATTCTTTATAGCAGAGTACATAAATATTATTATAATGAATGCCCTAACCACCACCATCTTTCTAGCAACATCATTCAACACAACCATACCAGAAATATATACAATCAACTTTATAACCAAAACCCTCCTACTAACCACCCTATTCCTATGAATTCGAACAGCATACCCTCGATTCCGCTATGACCAACTAATATATCTCCTGTGAAAAAATTTCTTACCTCTCACACTAGCACTATGTATATGATACATTTCAGTACCCATCTTAATATCCGGCATCCCCCCACAAACAATTAACCCCCTAGCCCACCTTATCATCTCCCTAACCATCCTAACAGGAACTACAATCACTATCCTAAGCTCGCACTGATTTCTAGCCTGAATAGGCCTAGAACTAAACATACTGGCCATCGTACCAATTTTAGCCAAAAACACAAACCCCCGGTCAACAGAAGCTTCCACCAAATATTTTCTAATCCAAGCAACAGCATCAATAATTCTTCTAATAGCCATCTTCCTTAACAACCTAACCTCCGGACAATGG------ACAATCAACCCTCCC------CATAACCAAACTCTATCTACAATAATACTAATCGCTCTAGTAATAAAAATAGGAATAGCCCCCCTCCACTTCTGACTCCCAGAAGTAACCCAAGGAACCCCCCTAATCCCAGCCATAATCGTCCTTACATGACAAAAACTTGCCCCCTTGTCAATTATATTTCAAATCTTCCCATCAACAAACACGAGTATTATCCTAATGATCTCCATCCTATCAATTATAGCCGGCAGTTGAGGGGGGCTTAACCAAACGCAACTACGAAAAATCCTAGCCTACTCCTCAATCACCCACATAGGGTGAATAATAGCCGTACTATACTATGACCCAAACATCACCATTCTAACACTTATTATTTATATCTTCCTAACAATCTCCACATTCATAATTTTTTACCTAAACTCAAATATAACAACCCTATCACTATCACATACCTGAAATAAATTAACATGAATAATACCCATAATCCCACTAATAATAATATCATTAGGAGGCCTACCCCCACTAACAGGATTCTCCCCTAAATGAGCCATTATACAAGAACTTACAAAAAACAACAACCTAATCATCCCGCTCACAATAGCCATGCTAACACTAATAAACCTCTACTTCTACATGCGCCTTACATATTCCATCTCAATAACAATATTCCCCACATCAAACAACACAAAAATTAACTGACAACTAAAGCACACAAAACCAATACCACTCCTACCCCCACTCATAACCCTTTCCACATTAATACTACCGCTAACCCCACTAATACTCACAAAC---ATAAATCTGGCACTAGCCCTAACAACCTCCATCCTCCTAGCCCTACTCCTAATTACCATCACATTCTGACTCCCTCAACTAAACACATACACAGAAAAACATAACCCTTACGAATGTGGATTTGACCCCACAACTTCCGCCCACCTACCATTCTCCATAAAATTCTTCTTGATTGCTATTACATTCCTCTTATTTGACCTAGAGATCGCCTTACTACTACCTCTGCCATGAGCAACCCAAACAAACAACCTAATATTAACTATCAACATGATTTTTACCCTACTTATTATTCTAGCACTAGGGTTAGCCTATGAGTGGTCTCAAAAGGGGTTGGATTGAACTGAAATGCTAAAAATTATTTTACCAACAATTATAATATTGCCAACTATATGGCTCTCAAAAACCCATATAATATGAATTAATACAATAACATGCAGCCTATTAATCAGTATTTTTACCCTTATAATACTATACATACCTAAC---AACCCATGCAATCTGTCACTAAATTTCTTCTCCGACCCATTAACATCACCCCTACTGATACTAACAGCCTGACTATTACCACTAATAATCCTAGCAACACAACAACACTTATACAATAATTCCACCCCACGAAAAAAACTATACATCTCAATACTAGTCTTTCTACAAATCTCCCTAATCATAACTTTCTCAGCCACCGAACTAATCTTATTTTATATTTTATTCGAGACCACCCTAATCCCCACCCTAATTATTATTACCCGCTGAGGATACCAACCAGAACGTCTTAATGCCGGCTCGTACTTCCTATTCTATACACTAGCCGGATCCCTCCCCCTACTAATCACACTGCTACACTACTTTAGCAGTTTAGGGTCCCTAAATATCCTCACAATAACCATCAGCACCAAAGAAATAGTACTA---TCTTGAACCAACAACATTATATGATTAGGGTGTATAATAGCCTTTATAGTAAAAATACCTCTATACGGACTGCACCTATGACTCCCCAAAGCCCATGTTGAGGCCCCAATTGCTGGTTCAATAGTACTTGCAGCTATTCTACTAAAACTGGGCAGCTATGGTATAATACGAGTCACCCCTATACTAAATCCCTTAACAGAAAAAATAAGTTACCCATTTATCGTCTTATCCCTATGAGGCATGGTCATAACAAGCTCCATCTGCCTGCGACAAGCAGACCTAAAATCACTCATCGCCTACTCTTCCGTCAGCCACATAGCACTTGTTATCCTAGCCATTCTTATTCAAACTCCCTGAAGCCTCACTGGCGCTATAATTCTAATAATTGCCCACGGACTCACCTCATCTTTATTATTCTGCCTAGCAAACTCTAACTACGAACGAGTCCATAGCCGAACAATAATATTTACACGAGGCCTTCAAGCACTATTCCCACTACTAGCACTATGGTGATTACTGGCCAATCTCACCAATCTTGCCCTACCCCCAACTATTAACTTAATAGGAGAGCTGCTAACAATTCTAGCCTCCTTCTCCTGATCCAATTTCACCATCATATTCACAGGGTTCAACATATTAATCACAGCCCTATACTCACTCCACATGTTTACCTCAACACAACGAGGTCCACTAACATATAGCACCAGCAATGTAAAACCCCTATTCACACGAGAAAACACACTTATACTAATGCACATAGCACCAATCCTTCTACTTACCCTAAACCCTAAAACAATTATATGCCTTACACCCATGCCTTTCATCTATACCAACGTCACACTAGCATATTTTATATCTCTGCTGGGATTATTAATCTACCGATCCCATCTAATATCATCTCTACTATGTTTGGAAGGCATAATACTATCACTATTTATTATAACCACACTCACAACTCTAAACATACATACAATATTAATGTACATAGTACCCATTACTCTTCTAGTATTTGCCGCATGCGAAGCTGCAGTGGGCCTAGCCCTGCTAATCTTAATCTCCAACCTATACGGCTTAGACTATGTACAAAACCTAAATCTACTACAATGC------ATACACTCTTCAATAATTCTAATAACGATAATTCCACTACTAGCACCTATTATTATCACCTTAATTAAACCAAACAATAAC---CTCCTATATCCCCACTACGTAAAATTAGCCATCATTTACGCTTTTACAGTCAGCATACTATCGATAACAATATTCATCTTTACAGGCCAAGAATCTATAATCTCAAACTGACACTGAATAACTATCCAAACTATCGAACTATCGCTAAACTTCAAGATAGACTTCTTCTCCATAATATTCACCCCTGTAGCATTATTTGTTACTTGGTCTATCGTAGAATTTTCAATGTGATACATAAACTCAGACCCAAATATCAACCAGTTCCTCAAATATCTACTTATTTTCCTCGTAACAATATTAATTCTAATTACAGCTAACAATTTATTCCAACTTTTTATCGGATGAGAAGGAATGGGCATTATATCATTTCTACTAATCAGCTGATGGCACGGCCGAACAGACGCAAACACAGCAGCCCTACAAGCGATCCTATACAACCGAATTGGGGATATCGGCTTTATTATAGCAATGACATGGTTTTTCCTATACTCCAACTCATGAGACTTCCAACAAATATTTATTCTTGATCGAACTCCAAATTCTTTCCCACTAATAAGCCTCCTACTAGCAGCTACAGGAAAATCCGCCCAATTTGGCCTACACCCATGACTTCCATCCGCCATAGAGGGGCCCACACCAGTTTCAGCATTACTACACTCCAGCACAATGGTTGTTGCAGGAGTATTCCTAATCATTCGCTTCCACCCCATAATAGAAAATAATCCCCTTATTCAAACACTAACCCTATCAATAGGCGCAATCACCACCCTATTTACAGCAATCTGTGCTCTAACACAAAACGACCTTAAAAAGATCGTGGCATTCTCAACCTCAAGCCAACTAGGCCTCATAATAGTAACAATCGGCATTAATCAACCACACCTGGCATTCCTACACATCTGTACCCATGCCTTCTTCAAAGCAATACTATTCCTATCCGCAGGATCTATCATTCACAGCCTAAACAACGAACAAGACATCCGCAAAATAGGAGGACTCTTTAAAACCCTGCCCTTCACATCCTCATCCCTTATTATTGGCAGCTTTGCACTCATAGGCATGCCCTTTCTCACAGGCTTCTATTCAAAAGACCTAATCATCGAAACCGCCAACACGTCGTATACAAACGCCTGAGCCCTAACGACTACCTTAGTAGCCACCTCCCTTACAGCTATATACAGCATCCGAATTATTTTCTTTGCCTTAACAGGATACCCTCGCTTTACAACTCTTATCTTAATTAATGAAAACAACCCAAAACTAATAAACCCTATTAATCGCCTAGCACTGGGTAGCATTTTCGCCGGGTTTCTTATTTCCAACTGTGTTCCTCCTACCTCACACCCCCAAGTCACTATACCATGACACCTGAAACTTACAGCTTTGGGCGTAACAATTCTAGGACTACTTGTAGCAACGGAACTTAGTTTAATAACCAACAGTATAAAATTAAGCACCCCATTAAAAACTTTCTACTTCTCTAACATACTAGGTTTTTACTCAGCCACTACACACCGACTCAACCCACATTCAAGCCTCACCATGAGCCAAAACCTTACCTCAGCCCTACTAGACCTATTCTGATTAGAAAAATCTATGCCAAAGATAACAACACAAACCCAAATTTCAGCATCCACCACCTCATCAACTCAAAAAGGCCTAATCAAACTATACTTCTTATCTTTCTTCATCCCACCAATACTAGCACTTCTACTAACAATTATGACATATGCTTTATTTTCATTAAGTATTATTTTAGTAATAGGATTTGTGGGGTTTTGTTCTAAACCTTCTCCTATTTATGGGGGGTTGGTGTTAATTTTTAGTGGTGCTGTAGGTTGTGCTATTACGCTGTATTTTGGTGGATCTTATTTAGGTCTTATGGTTTTCCTGATTTATTTGGGGGGTATAATGGTGGTTTTTGGCTATACTGCGGCCATAGCAATTGATGAGCATCCTGAAACGTGGGTGTCGAGTGCAGATATTTTCGGTATTTTTGTGCTAGGTTTAATGATAGAGATAACTATGGTATTCTTGTTGGGAGGGGATCCTGTAAAAACGGTGGAG---------ATTGTTGTTAATTATAACACTGTGTCGAGTTGAATGATTTATGAAGGTGATGGGCCGGGGCTGATTCGTGAGGATCCTACAGGTGCTGCTGCTTTATATAATTATGGGTTTTGGGTAGTCTTAGTGACTTGTTGGGCGTTGTTTATGGGAATGCACATTGCAATTGAACTTACTCGGGGAGGG
>Callithrix_penicillata
ATGAACCAAAATCTATTCGCTTCCTTCAATATCCCAGCAATCCTAGGAATCCCCCTAGTAATTCTGATCATCATACTTCCCGCCACATTTATTACACCCACTAACAACCTAATTAACAACCGATTCTCCTCTCTTCAACAATGATTAATTCAACTCATACTAAAACAAATGATAATTACCCATTCTACTAAAGGACGAACTTGATCCCTCATGCTTATAGCCCTAATTACATTTATCGCTTTAAATAATCTCCTCGGACTCACACCCTATGCATTCACACCAACCACCCAACTATCAATAAACCTAGGCATAGCAATTCCACTATGAGCAGCAACTGTACTCATGGGACTGCGATTTAAAACAAAACTAGCTCTAGCCCACTTCCTACCACAAGGAACACCCGTGCCACTCATCCCTATACTAATTATTATCGAAACAATTAGCCTCTTCATCCAACCAGTAGCTTTAGCTGTACGACTTACAGCCAATATTACAGCAGGCCATCTGCTAATGCATCTACTAGGTGACACTACACTAACCCTCATATCCATCTACCTATCTTCCTCCACAATCACCATTATCATTATTATTCTGCTCATCACCCTAGAACTAGGTGTTGCACTCATCCAAGCATACGTATTCACACTCTTAGTAAGCCTATATCTACATGACAACTCAGTGCCACAACTAAACATCTCACCATGACCAATGGTGATTTTATCAATAATTGTGACCTTATTCTTCATCACCCAATTAAAGCTATTAAATTTTACCTTCTACACCACCCCAACACCAAAA---TTAACTAAAACACAAAAACATAAATCAACTTGAGAACTAAAATGAACCAAAATCTATTCGCTTCCTTCAATATCCCAGCAATCCATGTTCATAAATCGATGATTATTTTCAACCAACCACAAAGACATCGGAACTCTATACTTATTATTTGGTGCATGAGCAGGAGCAGTAGGAACAGCCCTAAGCCTCCTAATCCGAGCAGAGCTAGGCCAACCAGGAAGCCTAATAGAAGATGATCATGTTTACAATGTTATCGTCACATCTCACGCATTTATTATAATTTTCTTTATGGTAATACCAATTATAATTGGGGGCTTCGGAAACTGACTTGTCCCCTTAATAATTGGCGCCCCAGACATAGCATTTCCCCGAATAAATAACATGAGCTTTTGACTCCTGCCCCCCTCACTACTTCTCCTACTAGCATCCTCTACCCTTGAGGCCGGTGCCGGAACTGGTTGAACAGTCTACCCGCCCTTAGCAGGTAACATATCACACCCAGGAGCTTCTGTAGACCTGACCATCTTTTCATTGCATTTAGCAGGTGTATCTTCCATTTTAGGGGCTATCAACTTTATTACAACAATCATTAACATAAAACCCCCAGCCATGACCCAATACCAAACCCCCCTATTCGTTTGATCTGTACTAATTACAGCAGTCCTCCTTCTACTTTCCCTCCCAGTTCTAGCTGCCGGAATTACTATACTACTAACTGACCGCAACCTCAACACTACCTTCTTCGACCCTGCTGGTGGCGGAGACCCAGTTCTATATCAACATCTATTCTGATTTTTCGGCCACCCTGAAGTATATATTCTTATTCTACCAGGTTTCGGAATAATTTCGCACATTGTAACGTACTACTCCAATAAAAAAGAACCATTTGGCTACATGGGCATGGTCTGAGCTATAATATCTATTGGCTTCCTAGGCTTTATTGTATGAGCCCACCATATATTCACAGTAGGAATAGATGTAGACACTCGCGCATATTTCACATCAGCCACTATAATCATCGCAATCCCTACCGGAGTGAAAGTATTTAGCTGGTTAGCTACGCTACACGGCGGTAATATTAAATGATCCCCCGCAATATTATGGGCCTTAGGCTTTATCTTTCTTTTCACAGTGGGCGGGTTGACAGGAATCGTATTAGCCAACTCATCATTAGACATTGTATTACACGACACATACTATGTAGTAGCACACTTCCATTATGTATTATCCATGGGAGCAGTATTTGCTATTATAGGGGGCTTTATCCACTGGTTTCCACTATTTTCAGGCTATACACTTGACCAAACCTACGCTAAAGTTCATTTTACTATTATATTTGTAGGCGTAAATTTAACCTTTTTTCCACAGCACTTCCTTGGTCTATCCGGAATGCCCCGACGATACTCAGATTACCCAGATGCATACACAACATGAAATATCGTATCATCCGTAGGGTCCTTCATCTCATTAACAGCAGTTATTCTTATAATTTTCATGATTTGAGAAGCATTCTCCTCAAAACGAAAAGTCTCTACCATCGAACAGCTATCCACCAATCTAGAGTGACTATACGGCTGCCCTCCACCCTACCACACATTTGAAGAAGCCACCTATGTAAAAACCATGGCAGCACCAGCCCAATTAGGCCTACAAAACGCCGCATCCCCAATCATAGAAGAACTTATTGCCTTCCATGACCATGCTCTAATAATCATCTTCTTAATTAGCTCACTAGTTCTATACATCATCTCTCTAATACTTACTACAAAACTGACACACACCAGTACCATGAACGCTCAAGAAATCGAAATGATCTGAACTATCCTACCTGCAATAATCCTCATCATAATTGCCCTTCCATCCCTACGCATTTTATATATAACAGACGAGTTTAATAAACCATATCTAACCCTTAAAGCAATCGGCCACCAATGATACTGAAGTTACGAATACTCCGACTATGAAGACTTAGCATTCGACTCCTACATTATACCAACATACTTCCTCGAACCCGGGGAATTCCGACTCCTTGAAGTAGACAACCGAACAACCTTGCCTATGGAAGCAGATATCCGTGTATTAATCTCATCACAAGACGTTTTACACTCATGAGCTGTACCTTCACTAGGCGTGAAAACCGATGCAATCCCCGGACGCTTAAATCAAGCCATAGTAGCTTCCATACGACCAGGCCTATACTACGGACAATGCTCAGAAATTTGCGGGTCTAACCACAGCTTTATGCCCATTGTACTAGAATTTATCTATTTCCAAGATTTCGAAGTATGAGCCTCATACTTATACATTATGACACACCAAACACATGCCTACCACATAGTTAACCCAAGCCCTTGACCACTTACAGGAGCTCTATCAGCATTCTTACTTACATCTGGCATAATTATGTGATTCCATTTCTATTATACTACCCTCCTTACTGCAGGGCTATTAGCTAGCACAATAACAATATTTCAATGATGACGAGACATTGTACGAGAGGGCACATATCAAGGCCACCATACCTCTCCTGTGCAAAAAGGTCTTCGATACGGTATAATCCTTTTTATTATCTCAGAAGTATTTTTCTTCGCTGGCTTCTTCTGAGCATTCTATCACTCCAGCTTAGCCCCAACCCCACAAACAGGAGGACACTGACCCCCCACAGGAATTTTCCCTCTTAACCCCATAGAAGTACCTCTACTAAACACAGCTGTATTACTAGCATCAGGAGTCACAATCACTTGAGCACATCATAGCCTAATAGAGGCCAATCGGAAAGAATCAGCCCAAGCTCTGTCCATGACCATCGCACTAGGAATCTACTTTACCTACCTGCAAATATCAGAATACTCTGAAACCTCATTCACCATCTCAGACGGAATTTATGGATCCACTTTCTTTATAGCTACAGGCTTCCATGGCCTACACGTTATCATCGGAACTACATTCCTTACCACCTGCTACTTCCGCCAACAACTATATCACTTCACGTCTAGCCACCACTTCGGATTTGAAGCTGCTGCATGATACTGACACTTCGTAGATGTAGTTTGACTATTCCTATACATCTCTATCTACTGATGAGGATCTATGACCTCTCCCCGCAAAACCCACCCACTGGCAAAAATCATCAATGAATCATTCGTCGACCTCCCCACACCATCTAACATCTCCTCTTGATGGAATTTTGGCTCGCTTCTAGGCACCTGCCTAATTATTCAAATCACTACAGGCCTATTCCTAGCAATGCACTACACACCAGACACCGCTACCGCCTTCTCCTCAGTTGCCCACATCACCCGAGACGTCAACTACGGCTGAATAATCCGATATCTACATGCTAACGGCGCATCCATATTCTTTATTTGCCTGTTCCTCCACGTCGGTCGAGGGTTATATTACGGATCGTTTCTCTTTCTGAAGACTTGAAATATCGGTACAATCTTACTACTTGCAACCATAGCTACAGCATTCATAGGCTACGTGCTACCATGAGGTCAGATGTCATTCTGAGGCGCTACAGTAATCACAAACCTTCTTTCAGCCATCCCCTACATTGGATCCGACTTAGTCCAATGGATCTGAGGCGGATTTTCAGTAGACAAAGCCACCCTCACACGATTCTTTACCTTCCACTTTATTTTACCTTTCATCATCGCAGCCCTAGCCACCATTCATCTCTTGTTTCTGCATGAGACAGGTTCAAGTAATCCGTCAGGAATTACCTCTGAACCAGACAAAGTCCCATTCCACCCCTACTATACAACTAAAGATATCCTCGGATTGACTTTCCTACTCCTAGCCCTAACAAGCTTAACCCTATTCACACCCGACCTATTAACTGACCCGGATAACTATACACTAGCAAACCCCCTAAACACCCCGCCCCACATTAAACCAGAATGATACTTCTTATTCGCATATGCAATCCTGCGATCCATCCCCAATAAGTTAGGGGGAGTGCTAGCTTTAGCAATATCCATCCTAGTGTTAATAATTATTCCCATAACACACATATCCAAACAACAAAGCATAGCATTCCGACCAATTACCCAAATCATGTTCTGAACCCTAGTAGCTGACCTATTAACTCTTACATGAATTGGAGGTCAACCAGTAGAACACCCATTTATTGCTATTGGCCAAACAGCTTCCATCATATACTTTCTCATCATCATCACCCTAATCCCCCTCTCCGCTCTCATCGAAAACAAGCTACTGAAGTGA---GTGTTTATAGTTAACTTAATTTTACTAGTCGTACCTGCCCTAATCGCTATAGCATTCCTGACACTTATAGAACGAAAAGTCTTAGGCTACATACAACTCCGGAAGGGGCCAAACATTGTAGGGCCGTACGGAACACTACAACCAATCGCCGACGCCATAAAACTTTTCACAAAAGAACCCTTACTACCTACCACTTCTACTACAACTCTATACCTAACTGCCCCAACTTTAGCCCTCTCCATCGCCCTCCTTCTATGAACTCCACTCCCTATACCATACCCCCTAATCAACCTAAACCTAGGCCTTCTCTTTATCCTAGCAACATCAAGCCTAGCTGTTTATTCAATCCTATGATCCGGCTGAGCATCCAACTCAAACTACGCACTAATTGGCGCATTACGAGCCGTAGCACAAACAATCTCATACGAAGTCACCCTCGCCATCATCCTCCTATCCACCCTATTAATAAGCGGCTCATTCAATCTACAATCACTAATTACAACACAAGAACACTACTGACTTCTACTCCCATCATGACCCCTAGCCATGATATGATTTATTTCCACATTAGCAGAAACCAACCGAGCCCCCTTTGACCTTACTGAGGGCGAATCAGAACTAGTTTCAGGCTTTAACATTGAGTACGCCGCAGGCTCATTTGCCCTATTCTTTATAGCAGAGTACATAAATATTATTATAATAAATGCCCTAACCACCACCATCTTTCTAGCAACATCATTCAACACAACCATACCAGAAATGTATACAATCAACTTTATAACCAAAACCCTCCTACTAACCACCCTATTTCTATGAATTCGAACAGCATACCCTCGATTCCGCTATGACCAACTAATATATCTCCTGTGAAAGAATTTTTTACCTCTCACACTAGCACTATGTATATGATACATTTCAGTACCCATCTTAATATCCGGCATCCCCCCACAAACAATTAACCCCCTAGCCCACCTTATCATCTCCCTAACCATCCTAACAGGAACTACAATCACTATCCTAAGCTCGCACTGATTTCTAGCCTGAATAGGCCTAGAACTAAACATACTGGCCATCGTACCAATTTTAGCCAAAAACACAAACCCTCGGTCAACAGAAGCTTCCACCAAATATTTTCTAATCCAAGCAACAGCATCAATAATTCTTCTAATAGCCATCTTCCTTAACAACCTAACCTCCGGACAATGA------ACAATCAACCCTCCC------CATAACCAAACTCTATCTACAATAATACTAATCGCCCTAGTAATAAAAATAGGAATAGCCCCCCTCCACTTCTGACTCCCAGAAGTAACCCAAGGAACCCCCCTAATCCCAGCCATAATCGTCCTTACATGACAAAAACTTGCCCCCTTGTCAATTATATTTCAAATCTTCCCATCAACAAACACGAGTATTATCCTAATGATCTCAATCCTATCAATTATAGCCGGCAGTTGAGGGGGACTTAACCAAACGCAACTACGAAAAATCCTAGCCTACTCCTCAATCACCCACATAGGGTGAATAATAGCCGTACTATACTATGACCCAAACATCACCATTCTAACACTTATTATTTATATTTTCCTAACAATCTCCACATTCATAATTTTTTACCTAAACTCAAATATAACAACCCTATCACTATCACATACCTGAAATAAATTAACATGAATAATACCCATAGTACCACTAATAATAATATCATTAGGAGGCCTACCCCCATTAACAGGATTCTCCCCTAAATGAGCCATTATACAAGAACTTACAAAAAACAACAACCTAATCATCCCACTCACAATAGCCATGCTAACACTAATAAACCTCTACTTCTACATGCGCCTAACATATTCCATCTCAATAACAATATTCCCCACATCAAACAACACAAAAATTAACTGACAACTAAAGCACACAAAACCAATACCACTCCTACCCCCACTCATAACCCTTTCCACATTAATACTACCGCTAACCCCACTAATACTTACAAAC---ATAAATCTGGCACTAGCCCTAACAACCTCCATCCTCCTAGCCCTACTCCTAATTACCATCACATTCTGACTCCCCCAACTAAATACATATACAGAAAAACATAACCCTTATGAATGTGGATTTGACCCCACAACCTCCGCCCACCTACCATTCTCCATAAAATTCTTCTTGATTGCTATTACATTCCTCTTATTTGACCTAGAGATCGCCTTACTACTACCTCTGCCATGAGCAACCCAAACAAACAACCTAATATTAACTATCAACATGATTTTTACCCTACTTATTATTCTAGCACTAGGGTTAGCCTATGAGTGGTCTCAAAAGGGGTTGGATTGAACTGAAATGCTAAAAATTATTTTACCAACAATTATAATATTGCCAACTATATGGCTCTCAAAAACCCATATAATATGAATTAATACAATAACATGCAGCCTATTAATCAGTATTTTTACCCTTATAATACTATATATACCTAAC---AACTCATGCAATCTGTCACTAAATTTCTTCTCCGACCCATTAACATCACCCCTACTGATACTAACAGCCTGACTATTACCACTAATAATTCTAGCAACACAACAACACTTATACAATAATTCCGCCCCGCGAAAAAAACTATACATCTCAATACTAGTCTTTCTACAAATCTCCCTAATTATAACTTTCTCAGCCACCGAACTAATCTTATTTTATATTTTATTCGAGACCACCCTAATCCCCACCCTAATTATTATCACCCGCTGAGGATACCAACCAGAACGTCTTAATGCCGGCTCGTACTTCCTATTCTATACACTAGCCGGATCCCTCCCCCTACTAATCACACTGCTACACTACTTTAGCAGTTTAGGGTCCCTAAATATCCTCACAATAACCATCAACACCAAAGAAATAATACTG---TCTTGAACCAACAACATTATATGATTAGGGTGTATAATAGCCTTTATAGTAAAAATACCTCTATATGGACTGCACCTATGACTCCCCAAAGCCCATGTTGAGGCCCCAATTGCTGGTTCAATAGTACTTGCAGCTATTCTACTAAAACTGGGCAGCTATGGTATAATACGAGTCACCCCTATACTAAATCCCTTAACAGAAAAAATAAGTTATCCATTTATCGTCTTATCCCTATGAGGCATGGTCATAACAAGCTCCATCTGCCTGCGACAAGCAGACCTAAAATCACTCATCGCCTATTCTTCCGTTAGCCACATAGCACTTGTTATCCTAGCCATTCTTATTCAAACTCCCTGAAGCCTCACCGGCGCTATAATTCTAATAATTGCCCACGGACTCACCTCATCTTTATTATTCTGCCTAGCAAACTCTAACTACGAACGAGTCCATAGCCGAACAATAATATTTACACGAGGCCTTCAGGCACTATTCCCACTACTAGCACTATGGTGACTACTAGCCAATCTCACCAATCTTGCCCTACCCCCAACTATTAATTTAATAGGAGAGCTGCTAACAATTCTAGCCTCCTTCTCCTGATCCAATTTCACCATCATATTCACAGGGTTCAACATATTAATCACAGCCCTATACTCACTCCACATGTTTACCTCAACACAACGAGGTCCACTAACATATAGCACCAGCAATGTAAAACCCCTATTCACACGAGAAAACACACTTATACTAATGCACATAGCACCAATCCTTCTACTTACCCTAAACCCTAAAACAATTATATGCCTTACACCCATGCCTTTCATCTATACCAACGTCACACTAGCATATTTTATATCTCTGCTGGGATTATTAATCTACCGATCCCATCTAATGTCATCTCTACTATGTTTGGAAGGCATAATACTATCACTATTTATTATAACCACACTCACAACTCTAAACATACATACAATATTAATGTACATAGTACCCATCACTCTTCTAGTATTTGCCGCATGCGAAGCTGCAGTCGGCCTAGCCCTGCTAATCTTAATCTCCAACCTATACGGCTTAGACTATGTACAAAACTTAAATCTACTACAATGC------ATACACTCTTCAATAATTCTAATAACGATAATTCCACTACTAACACCTATTATTATCACCTTAATTAAACCAAACAATAAC---CTCCTATATCCCCACTACGTAAAATTAGCTATCATTTACGCTTTTACAGTCAGCATACTATCAATAACAATATTCATCTTTACAGGCCAAGAATCTATAATCTCAAACTGACACTGAATAACTATCCAAACCATCGAATTATCGCTAAACTTCAAGATAGACTTCTTCTCCATAATATTCACCCCTGTAGCATTATTTGTTACTTGGTCTATCGTAGAATTTTCAATGTGATACATAAGCTCAGACCCAAATATCAACCAGTTCCTCAAATATCTACTTATTTTCCTCGTAACAATATTAATTCTAATTACAGCTAACAATTTATTCCAACTTTTTATCGGGTGAGAAGGAATGGGCATTATATCATTTCTACTAATCAGCTGATGACACGGCCGAACAGACGCAAACACAGCAGCCCTACAAGCGATCCTATACAACCGAATTGGGGATATCGGCTTTATTCTAGCAATGACATGATTTTTCCTATATTCCAACTCATGAGACTTCCAACAAATATTCATTCTTGATCGAACTCCAAATTCTTTCCCACTAATAAGCCTCCTACTAGCAGCTACAGGAAAATCCGCCCAATTTGGCCTACATCCATGACTTCCATCCGCCATAGAGGGGCCCACACCAGTTTCAGCATTACTACACTCCAGCACAATGGTTGTTGCAGGAGTATTCCTAATCATTCGCTTCCACCCCATAATAGAAAATAATTCCCTTATTCAAACACTAACCCTATCAATAGGCGCAATCACCACCCTATTTACAGCAATCTGTGCTCTAACACAAAACGACCTTAAAAAGATCGTGGCATTCTCAACCTCAAGCCAACTAGGCCTCATAATAGTAACAATCGGCATTAATCAACCACACCTGGCATTCCTACACATCTGTACCCATGCCTTCTTCAAAGCAATACTATTCCTATCCGCAGGATCTATCATTCACAGCCTAAACAACGAACAAGACATCCGCAAAATAGGGGGGCTTTTTAAAACCCTACCCTTCACATCCTCATCCCTTATTATTGGCAGCTTTGCACTTATAGGCATGCCCTTTCTCACAGGCTTCTATTCAAAAGACCTAATCATCGAAACCGCCAACACGTCGTATACAAACGCCTGAGCCCTAACGACTACCTTAGTAGCCACCTCCCTTACAGCTATATACAGTATCCGAATTATTTTCTTTGCCTTAACAGGATACCCTCGCTTTACAACTCTTATCTTAATTAATGAAAACAACCCAAAACTAATAAACCCTATTAATCGCCTAGCACTGGGTAGCATTTTCGCCGGGTTTCTTATTTCCAACTGTGTTCCTCCTACCTCACACCCCCAAGTCACTATACCATGACACCTAAAACTTACAGCCTTGGGCGTAACAATTCTAGGACTACTTGTAGCAACGGAACTTAGTTTAATAACCAACAGTATAAAATTAAGCACCCCATTAAAAACTTTCTACTTCTCTAACATACTAGGTTTTTACTCAGCCACTACACACCGACTCAACCCACATTCAAGCCTCACCATGAGCCAAAACCTTACCTCAGCCCTACTAGACCTATTTTGATTAGAAAAATCTATGCCAAAGATAACAACACAAACCCAAATTTCAGCATCCACCACCTCATCAACTCAAAAAGGCCTAATCAAACTATACTTCTTATCTTTCTTCATCCCACCAATACTAGCACTTCTACTAACAATTATGACATATGCTTTATTTTCATTAAGTATTATTTTAGTAATAGGATTTGTGGGGTTTTGTTCTAAACCTTCTCCTATTTACGGGGGGTTGGTGTTAATTTTTAGTGGTGCTGTGGGTTGTGCTATTACGCTGTATTTTGGTGGGTCTTATTTAGGTCTTATGGTTTTCCTGATTTATTTGGGGGGTATAATGGTGGTTTTTGGCTATACTGCGGCCATAGCAATTGATGAGCATCCTGAAACGTGGGTGTCGAGTGCAGATATTTTCGGTATTTTTGTGCTAGGTTTAATGATAGAGATAACTATGGTATTTTTGTTGGGAGGGGATCCTGTAAAAACGGTGGAG---------ATTGTTGTTAATTATAACACTGTGTCGAGTTGAATGATTTATGAAGGTGATGGGCCTGGGCTGATTCGTGAGGATCCTACAGGTGCTGCTGCTTTATATAATTATGGGTTTTGGGTAGTCTTAGTGACTTGTTGGGCGTTGTTTATGGGAATGCACATTGCAATTGAACTTACTCGGGGAGGG
>Callithrix_pygmaea
ATGAACCAAAATTTATTCGCCTCCTTCGACATCCCGATAATCCTAGGAGTCCCCCTAGTGATTTTAATCATTATATTTCCCGCCACATTAATTACACCCAACAATAACCTAATTAACAACCGTTACTCCTCTCTTCAACAATGACTAATTCAACTCGTACTAAAACAAATGATAATCTCCCATTCAACTAAAGGACGAACTTGATCCCTCATACTTACAGCCCTAATTACATTTATCGCTTTAAATAATCTCCTCGGACTCACACCCTATGCATTCACACCAACCACCCAATTATCAATAAATCTAGGTATAGCAATTCCCCTATGAGCAGCAACTGTACTCATAGGGTTGCGATTCAAAACAAAATCAACTCTCGCCCACTTCCTACCACAAGGAACACCTGTCCCACTAATCCCCATACTAATTATTATCGAAACAATCAGCCTATTTATTCAACCAGTAGCTCTAGCTGTACGACTTACAGCTAACATCACAGCAGGTCACCTGTTAATACATCTACTTGGTGACACTACACTAACTCTCATATCCATCTATCTATCCTCCTCCACAATTACTATTATCATCATTATTCTACTCATCACCCTAGAACTGGGTGTGGCACTCATCCAAGCATATGTATTCACACTTTTAGTTAGCCTATACCTACATGACAACTCAGTGCCCCAACTAAACATCTCACCATGACCAATGGTGATCCTATCAATAATTGTAACACTATTTTATATTATTCAGTTAAAAGTATTAAATTTTACTTTCCATACTACCCCATCACTAAAA---CTAACTAAAACACAAAAACATAAAACAACTTGAGAACTAAAATGAACCAAAATTTATTCGCCTCCTTCGACATCCCGA------ATGTTCATAAATCGCTGATTATTTTCAACCAATCACAAAGACATCGGAACTCTATACTTACTATTTGGTGCATGAGCAGGAGCAGTGGGGACAGCCTTAAGCCTCCTAATCCGAGCAGAATTAGGCCAGCCAGGAAGCCTAATGGAGGATGATCATGTTTATAATGTTATTGTTACATCTCACGCATTCATTATAATCTTCTTCATGGTAATACCAATCATAATTGGGGGCTTTGGAAACTGACTTATCCCTTTAATAATTGGCGCTCCCGATATAGCATTCCCCCGAATAAATAACATAAGCTTCTGACTTTTACCTCCTTCACTCCTCCTCCTACTCGCATCCTCTACCCTTGAAGCTGGCGCTGGAACTGGCTGAACGGTTTACCCGCCCTTAGCAGGTAACATATCACACCCAGGGGCTTCTGTAGACCTAACTATTTTTTCATTACATTTAGCAGGCATCTCGTCCATCCTAGGGGCTATTAACTTCATTACAACAATCATCAACATAAAACCCCCAGCCATAACACAATACCAAACTCCTCTATTCGTATGATCCGTCCTAATTACAGCAGTTCTTCTCCTACTTTCCCTACCAGTCCTAGCTGCCGGAATTACTATACTGCTAACTGACCGTAATCTCAATACTACCTTCTTCGACCCTGCTGGTGGCGGAGATCCCGTTCTATATCAACACCTGTTCTGATTTTTTGGTCACCCCGAAGTATATATTCTCATTCTACCAGGTTTCGGAATAATTTCACACATTGTAACATACTACTCCAATAAAAAAGAACCATTTGGCTATATAGGCATGGTCTGAGCTATAATATCCATCGGTTTCCTAGGGTTCATTGTATGGGCCCACCATATATTCACGGTAGGAATAGATGTAGACACCCGCGCATATTTCACATCAGCCACTATAATCATCGCAATCCCGACCGGGGTAAAAGTATTTAGCTGACTAGCTACGCTACACGGCGGCAATATTAAGTGATCCCCTGCAATACTATGAGCCCTGGGCTTTATCTTTCTTTTCACCGTGGGCGGATTGACAGGAATTGTACTAGCCAATTCATCATTAGACATTGTATTACATGATACATATTATGTCGTAGCACACTTCCATTACGTGCTATCTATGGGAGCAGTATTCGCTATTATAGGGGGCTTTATTCACTGATTCCCACTATTTTCAGGCTACACACTCGACCAAACCTATGCTAAAGTCCATTTTACTATTATATTTGTAGGGGTAAATTTAACCTTCTTCCCACAGCACTTCCTGGGCCTATCAGGAATACCTCGACGATACTCAGATTACCCAGATGCATACACCACATGAAACATCATCTCATCCGTAGGGTCCTTCATCTCACTAACAGCAGTTATCCTCATAATTTTCATGATTTGAGAAGCATTCTCCTCAAAACGAAAAGTCTCTACCATCGAACAACTATCTACTAACCTAGAATGGCTACATGGCTGCCCTCCACCCTACCACACATTTGAAGAAGCAACCTATGTAAAAGCCATGGCAGCACCAGCTCAATTAGGCCTACAAAACGCCGCATCCCCAATCATAGAAGAACTTATCGCCTTCCATGACCACGCTCTAATAATCATTTTCTTAATTAGCTCCCTAGTTTTATACGTTATTTCTCTGATACTCACTACAAAATTGACCCACACTAGTACCATAAATGCTCAAGAAATCGAAATAATCTGAACTATCCTACCCGCTATAATCCTCATTATAATTGCCCTTCCATCCCTACGCATTTTATATATAACAGACGAATTTAATAAACCGTACCTAACTCTCAAAGCGATTGGTCACCAATGATATTGAAGCTATGAATACTCTGACTATGAAGACCTAGCATTCGACTCTTATATTATGCCAACATATTTCCTTGAACCCGGGGAATTTCGACTCCTTGAAGTGGACAACCGAACTACCCTGCCCATAGAAGCAGATATTCGCGTATTAATCTCATCACAAGACGTTCTACACTCATGAGCTGTACCATCATTAGGTGTAAAAACAGATGCAATCCCCGGACGCTTGAATCAGGCTATAGTAGCTTCCATACGACCAGGCCTATACTACGGACAGTGCTCAGAAATCTGTGGATCAAACCACAGCTTCATGCCCATTGTACTAGAATTTATCTACTTCCAAGATTTCGAAGTATGAGCCTCATACCTATACATTATGACACACCAAACACATGCCTATCACATAGTCAACCCAAGCCCTTGACCACTAACGGGAGCTCTATCAGCATTCCTACTAACATCCGGCATAATCATATGATTTCACTTCTACTATATACCCCTCCTTGCTGCAGGACTACTAGCAAGCACAATAACAATGTTTCAATGATGACGAGACATCGTACGAGAAGGTACGTATCAAGGCCACCACACCTCTCCTGTACAAAAAGGACTTCGATATGGTATGATCCTTTTCATTATTTCAGAAGTATTCTTCTTCGCTGGCTTCTTCTGAGCATTTTATCACTCCAGCTTAGCCCCAACCCCTCAAACGGGAGGACACTGACCCCCTACAGGCATTTTCCCACTTAACCCCATGGAAGTTCCACTACTTAATACAGCCGTACTACTAGCATCAGGAGTTACAATTACTTGAGCACACCATAGCCTAATAGAGGCCAATCGAAAAGAATCAGCCCAATCCCTCTCCATGACCATCGCACTAGGAATCTACTTTACCTATCTACAAATATCAGAGTATTCTGAAACCTCATTCACCATTTCCGACGGCATTTACGGCTCCACTTTCTTTATAGCCACAGGCTTCCATGGCCTGCACGTTATCATCGGAACCACATTCCTCATCACCTGCTACTTCCGCCAACAACTATTCCACTTCACATCTAGCCACCACTTCGGATTTGAAGCCGCCGCATGATACTGACATTTCGTAGATGTAGTATGACTATTCCTGTACATCTCTATCTACTGATGAGGATCCATGATTCCTCCCCGTAAAACCCACCCACTGGCAAAAATCATAAATGAATCATTCATTGACCTTCCCACACCATCCAACATCTCCTCTTGATGAAATTTTGGCTCACTCCTAGGTACCTGCCTAATTATTCAAATCACTACAGGCCTACTCCTAGCAATACACTACACACCAGACACAGCTACCGCCTTCTCCTCAGTCGCCCATATCACCCGAGACGTCAATTACGGATGAATAATTCGATACTTACATGCTAATGGCGCATCCATATTTTTTATTTGCCTATTCCTCCACATCGGCCGAGGCTTATACTACGGATCGTTCCTTTTTCTGAAGACTTGAAACATCGGTACAATCCTACTACTTACAACCATAGCCACAGCATTTATAGGCTACGTACTACCATGGGGCCAAATATCATTCTGAGGGGCCACAGTAATTACAAATCTTCTATCAGCCATCCCCTACATTGGATCCGACCTAGTCCAATGGATCTGAGGCGGGTTTTCAGTAGATAAAGCCACTCTCACACGATTCTTCACCTTCCACTTTATCCTACCTTTCATTATCGCAGCCCTAGCTACCATCCACCTTCTATTCCTGCATGAAACAGGTTCAAGTAACCCATCAGGAATCACCTCTGAACCAGATAAAATTCCATTCCACCCATACTATACAACTAAAGATATCCTTGGACTTACATTCCTCCTCCTAATACTAACAAGTCTAACCCTATTTACACCCGACCTACTAACAGACCCAGACAACTACACACTAGCAAACCCCTTAAACACCCCGCCCCACATCAAGCCAGAATGATACTTCCTATTTGCATATGCAATCCTACGATCCATCCCCAACAAATTAGGAGGAGTTCTAGCTCTAGCAATGTCTATCCTAATCCTAATATTTGTCCCCATAACACACCTGTCCAAACAACAAAGCATAGCATTCCGACCAATTACTCAAGTCATATTCTGAACACTAGTAGCTGACCTATTCACTCTCACATGAATTGGAGGCCAACCAGTCGAACACCCATTCATCGCCATTGGCCAAACAGCTTCTATTATATATTTTCTTATCATTATTACCTTAATCCCCCTTTCCTCCCTCATTGAAAACAAACTACTAAAATGA---GTGTTTATAATTAACTTAATCCTACTAATCGTACCCGCCCTAATTGCTATAGCATTCCTGACACTTACAGAACGAAAAGTCTTAGGTTATATACAATTCCGAAAAGGACCCAACATTGTAGGACCTTACGGAATACTCCAACCAATCGCCGACGCCATAAAACTTTTCACAAAAGAACCCCTACTACCTACCACTTCTACTACAACTCTATACCTGACCGCCCCAACTTTAGCCCTCTCCATCGCCCTACTTTTATGGACCCCACTCCCTATACCATACCCCCTAATAAACCTAAACCTAGGCCTCCTATTTATTCTAGCAACGTCAAGCCTAGCTGTTTATTCAATTTTATGGTCCGGCTGAGCATCCAACTCAAACTATGCACTAATCGGCGCATTACGAGCCGTAGCCCAAACAATCTCATATGAAGTAACCCTTGCCATCATTCTCCTATCCACTCTACTAATAAGCGGCTCATTCAATTTACAATCACTCATTACAACACAAGAACACTACTGACTCCTACTTCCATCATGACCTCTAACCATAATATGATTTATTTCCACACTAGCAGAAACCAACCGAGCCCCGTTTGACCTAACAGAAGGTGAATCAGAATTAGTATCAGGCTTTAATATTGAATATGCCGCAGGCTCATTCGCCTTATTCTTTATAGCAGAATATATGAACATTATCATAATAAATGCCCTAACCACCACCATTTTCCTAGCAGCATCATTCAACATAGCCATGCCAGAAATATATACAATCAACTTTATAACTAAGACCCTCCTACTAACCACCCTATTTTTATGAATTCGAACAGCATATCCTCGATTCCGCTATGATCAACTAATGTACCTCCTATGAAAAAATTTCTTGCCTCTCACACTAGCACTATGCATGTGATATATTTCAATACCCATCTTAATGTCTGGCATCCCTCCACAAACAATCAACCCCCTAGCCCACCTCATTATCTCCTTAACTATCCTAACAGGAACCACAATTACAATTCTAAGCTCGCACTGATTTCTAGCCTGAATGGGCTTAGAACTAAACATGTTGGCCATCGTACCAATTCTAGCCAAAAGTACAAATCCCCGATCCACAGAAGCTTCTACCAAATATTTTCTAATCCAAGCAACAGCATCAATAATCCTCCTAATGACCATCTTCCTCAACAACTTAACCTCCGGACAATGA------ACAATTAACCCACCC------CATAATCAAACTTTATCAACAATAATGCTAATCGCACTCATAATAAAAATGGGAATAGCCCCCCTACACTTCTGACTTCCAGAAGTAACCCAAGGAATTCCCCTAATCCCAGCCATAATTGTCCTCACATGACAAAAACTTGCTCCCTTGTCAATTATATTTCAAATCTTCCCATCAATAAACACGAACATTATCCTAATGGTCTCAATCCTATCAATTATAGCCGGCAGCTGAGGGGGACTAAACCAAACACAACTACGAAAAATCCTAGCCTACTCCTCAATTACCCATATAGGATGAATAGTAGCAGTACTACACTACAACCCAAACATCACCATTCTAACCCTTATTATCTATATTTTCCTGACAATCTCCACATTCATAATCTTCTACCTAAACTCAAACATAACAACCCTATCACTATCACACACCTGAAACAAACTAACATGAATAATACCCATAATTCCACTAATAATGATATCATTAGGAGGCCTACCCCCACTAACAGGCTTCTCCCCTAAATGAGCTATTATACAAGAACTTACAAAAAATAACAGCCTAATTATCCCACTCACAATAGCCATACTAACACTAATAAACCTATATTTCTATATACGCCTAACATATTCCATCTCAATAACAATATTTCCTACATCAAACAATACAAAAATTAACTGACAACTAAAGCACGTAAAACCAATGCCACTCCTACCACCACTCATAGCCTTTTCCACATTATTGCTACCTCTAACCCCACTAATACTTACAAAC---ATTAATTTAGCACTAACCCTAACAACCACCATTCTCCTAGCCCTACTCCTGATTACCATCACATTTTGACTCCCCCAACTAAACACATATACAGAAAAACACAACCCCTATGAGTGTGGATTTGACCCCACAACCTCCGCCCACCTACCATTCTCTATAAAATTCTTCTTAATTGCTATCACATTCCTCCTGTTTGATCTAGAAATCGCCTTACTATTGCCTCTGCCATGGGCAACCCAAACAAACAACTTAACACTAACTATTAACATAATTTTTACCCTACTTGTCATTCTAGCACTAGGACTAGCCTATGAATGATCCCAAAAGGGATTGGACTGAGTTGAGATGCTAAAAATTATTTTACCAACTATCATAATATTGCCTACAATATGCTTCTCAAAAACATACATAATATGAATTAACACAATAACATGCAGCCTATTAATTAGTATTTTTACCCTCATAGTACTATATGCACCCAAC---AACTCATGCAACCTATCACTAACCTTCTTCTCAGACCCATTAACATCACCCTTACTAATACTAACAGCCTGGCTACTACCACTAATAATCTTGGCAACACAACAACACCTACTCAACAACCCCATTCCACGAAAAAAACTATACATCTCCATACTAGTTCTTCTACAAATCTCCCTAATCATAACCTTCTCAGCCACCGAACTAATCTTATTTTATATCTTATTCGAAACTACACTAATCCCTACCCTAATTATTATTACCCGCTGAGGGTATCAACCAGAACGCCTTAATGCCGGCTCATATTTCCTATTCTATACACTAGCAGGATCCCTCCCCCTATTAATTACACTCCTATACTACTCTAGCAGTTTAGGATCCCTAAATATTATTACAATAACCATCAACACTAAAGAAATTATACTA---TCTTGAACCAACAACATTATATGACTAGGATGTATTATAGCCTTTATAGTCAAAATACCTCTATACGGACTGCATCTATGACTACCTAAAGCCCATGTTGAAGCCCCAATCGCTGGTTCAATAGTACTTGCAGCTATTTTACTAAAACTAGGTGGTTATGGTATAATACGAATTATCCCTATACTAAATCCTCTAACAGAAAAAATAAGTTATCCATTTATCATTCTATCCTTATGAGGTATAGTCATAACAAGCTCCATCTGCCTACGACAAGCAGATCTAAAATCACTCATTGCCTACTCCTCCGTAAGCCACATAGCACTTGTTATTCTTGCCATTCTTATCCAAACCCCCTGAAGTCTTACCGGCGCTATAATTCTAATAATTGCCCACGGACTCACCTCATCCTTATTATTCTGCCTAGCAAACTCTAACTATGAACGTATCCACAGCCGAACCATAATATTTACACGAGGCCTTCAAGCACTATTCCCACTACTAGCACTATGATGATTACTAGCTAACCTCACCAATCTCGCTCTACCCCCAACTATCAACTTAATGGGAGAACTACTAACAATTTTAGCCTCCTTCTCCTGATCTAACTTCACTATTATATTCACAGGATTCAACATGCTAATCACTGCCCTATACTCACTTCACATATTTACCTCAACACAACGAGGCCCACTGACATATAGTACCAGCAACGTAAAACCCCTATTTACACGAGAAAATACACTTATACTAATGCACATAGCACCAATCCTTCTGCTTACACTAAACCCCAAAACAATTATATGTCTTACGCCCATGCCTTTCATCTATATCAACATCACACTAGCATACTTCATATCGCTACTGGGATTACTAATCTACCGATCCCATCTAATATCATCTTTACTATGTTTGGAAGGCATAATATTATCACTATTTATTATAACCACACTTACAACTCTAAATATACATTCGATACTAATGTATATGATACCAATTGCTCTTCTAGTATTCGCCGCATGCGAAGCTGCAGTAGGCCTAGCCCTACTAATTTTAATCTCCAACCTATATGGCTTAGACTATGTACAAAACTTAAATCTACTCCAATGC------ATACACTCCTCAATAATTCTAATAACAATTATCCCACTACTAGCACCCATTATAATCACCTTAATTAATCCAAACAAAAAT---CTCCTATACCCATACTATGTAAAACTGTCCATCATCTACGCCTTTACCACCAGCATACTATCAATAACAATATACATCTTCACAGGACAAGAATCTATAATCTCAAACTGACATTGAATAACAATCCAGACCATCGAACTGTCACTAAACTTTAAAATAGACTTCTTCTCCGTAATATTCACCCCTGTAGCATTATTTGTTACCTGGTCTATTGTAGAATTTTCAATGTGGTATATAGACTCAGACCCAAACATCAACCAATTCCTCAAATATCTACTCATTTTCCTAGTAACAATATTAATCCTAATCACAGCTAATAATTTATTACAACTTTTTATTGGGTGGGAAGGAATAGGCATTATATCATTCCTACTAATTAGCTGATGGCACGGCCGAACAGACGCAAACACAGCAGCCCTGCAAGCAATCCTATACAACCGCATTGGCGACATCGGCTTTATCCTAGCAATAACATGATTTTTCCTGCATTCAAACTCATGAGACTTACAACAAATATTTATCCTTAACCCAACTCCAAATTCTTTCCCCCTAATAAGCCTCCTACTAGCAGCTACAGGAAAATCTGCCCAATTCGGCCTACACCCATGACTTCCATCCGCCATAGAAGGGCCTACACCAGTTTCAGCATTACTTCACTCCAGCACAATAGTCGTTGCAGGGATCTTCCTAATCATTCGTTTCTACCCTATAATAGAAAATAACCCCTTTATCCAAACACTAGCCCTATCAATAGGAGCAATCACCACTCTATTCACTGCAATCTGCGCTCTAACACAAAATGACCTAAAAAAAATTGTAGCCTTCTCAACCTCAAGCCAACTAGGTCTCATAATAGTAACAATTGGTATTAACCAACCACACCTAGCCTTTCTTCACATCTGCACCCATGCCTTCTTCAAAGCCATACTATTCCTATCCGCAGGATCTATCATCCACAGCCTAAGCAATGAACAAGACATCCGTAAAATAGGAGGACTATTTAAAACCCTGCCCTTTACATCCTCCTCCCTTATTATTGGCAGCTTTGCACTTATAGGAATGCCCTTCCTCACAGGCTTCTACTCAAAAGACTTAATCATCGAAACCGCCAACACGTCGTATACAAACGCCTGAGCCCTAACGACTACCTTAGTAGCCACCTCCCTAACAGCGATATACAGTATCCGAATTATTTTCTTTGCCTTAACAGGATACCCTCGCTTTACAACTCTCATCTTAATTAATGAAAACAACCCAAAATTAATAAACCCTATCAATCGCCTAGCAGTAGGTAGCATCTTCGCCGGGTTTCTTATTTCCAATTGCGTTCCCCCTACCTCACACCCCCAAGTCACTATACCATGATACCTAAAACTTATAGCCTTAAGCGTAACAATTCTAGGACTTCTTGTAGCAATGGAACTTAGTTTAATAACTAACAATATAAAATTAAGCACCCCATTAAAAACTTTCTACTTCTCTAACATGCTAGGTTTTTACTCAACCACTACACACCGACTCAACCCACATTCAAGCCTAACCACAAGCCAAAACCTCACCTCAACTCTACTAGACCTGTTCTGGTTAGAAAAATCCATGCCAAAAATGACAACACAAACCCAAATCTCAATATCCACCACCTCATCAACTCAAAAGGGCCTAATTAAACTGTACTTCCTATCTTTTTTAATCCCACCAATACTAGCACTTCTACTAATAATTATGACATATGCTTTATTTTCATTAAGTATTATTCTGGTAATAGGTTTTGTGGGGTTTTCTTCTAAACCCTCTCCTATTTATGGGGGGTTGGTGCTAATTTTTAGTGGTGCTGTAGGTTGTGCTATTACGTTGTATTTTGGTGGGTCTTATATAGGTCTTATGGTTTTCTTGATTTATTTAGGGGGCATGATGGTGGTTTTTGGTTATACTGCGGCTATAGCAATTGATGAGCATCCTGAAACGTGGGTGTCGAGTGCAGATATTTTTGGTATTTTTGTACTAGGTTTAATGATAGAGACGACTATAATATTTTTGTTAGGTGGGGATCCTGTTAAAACGGTGGAG---------ATTGTTGTTAATTATAACACTGTGTCAAGTTGAATAATTTATGAGGGTGATGGGCCGGGGTTAATTCGTGAGGATCCTACAGGTGCTGCTGCCTTATATAATTATGGGTTTTGAGTAGTTTTAGTGACTTGTTGGGCGTTGTTTATGGGAATGCATATCGCAATTGAACTGACTCGTGGGGGT
>Cebus_albifrons
ATGAACCAAAATCTATTTGCCTCTTTCAATATACCAATAATCCTGGGAATCCCCCTAGTAGCACTATTTATTTTATTTCCCACTATACTAATTACACCCTCTAACAACCTAAACAATAACCGATCCTCCTCCCTTCAACAATGACTAATCCAACTTGTACTAAAACAAATAATGACAAACCATACCACCAAAGGACAAACCTGATCCCTTATACTTTTAACCCTAATTACCTTTATTACCCTGAACAACCTTCTCGGAATTACACCCTACGCATTTACACCTACCACACAACTATCATTAAATCTAGGCATGGCAATTCCCCTATGAATAGCAACCGTACTTATAGGACTTCGATTTAAAACAAAAGCAACCCTTGCTCACCTCTTACCTCAAGGAACACCTATCCCACTCATCCCTATACTTATTATTATTGAGACTATCAGCCTCTTCATTCAACCTATGGCACTAGCCGTACGATTAACAGCCAACATCACAGCAGGCCACCTATTAATGCATCTACTAGGAGACACTATATTAATTCTTCTTTCTATTTACCTCTCTTCCTCCGTAATCACCGTTATCGTTATTATTCTATTAATTACCCTAGAACTAGGCGTAGCCCTAATCCAAGCCTATGTATTCACACTCCTAGTAAGTCTCTATTTGCACAATAACTCAGTGCCACAACTAGACATCTCACCATGACCAATGGTGACTTTATCAATGATTTTAACCCTGTTTTATGCTATACAACTAAAAATATTAAAATTTATTTTCCACACTACCCCACTATCAAAA---TTAACTAAAATTCAAAACCAAAAAACAACCTGAGAACTAAAATGAACCAAAATCTATTTGCCTCTTTCAATATACCAA------ATGTTCATAAATCGCTGACTATTTTCAACTAACCATAAAGATATTGGTACACTGTATTTAATATTTGGTGCATGAGCCGGAGCAACAGGAACAGCCTTAAGTCTTCTAATTCGAGCTGAGCTGGGCCAACCAGGAAGCCTAATAGAAGACGACCATGTTTACAATGTTATTGTTACCTCTCACGCATTTATTATAATCTTCTTCATGGTCATACCAATTATAATTGGCGGCTTCGGGAATTGATTAGTGCCTCTAATAATCGGCGCCCCCGATATAGCTTTTCCTCGTATAAATAATATAAGCTTCTGACTCCTCCCCCCATCCCTTCTTCTCCTACTTGCCTCTTCAACTCTAGAGGCTGGTGTTGGAACTGGCTGAACAGTCTACCCTCCCCTGGCAGGAAATATATCACACCCTGGAGCCTCTGTAGACTTAACTATCTTTTCACTGCATCTAGCGGGTATTTCCTCTATTCTAGGGGCTATTAACTTTATTACAACAATTATTAATATAAAACCACCAGCCACAACCCAATATCAAACACCCCTATTTGTATGATCCGTACTCATTACAGCAATCCTTCTACTTCTCTCCCTCCCAGTCCTAGCTGCTGGAATTACTATACTATTAACCGACCGTAACCTTAACACCACTTTCTTCGACCCTGCTGGTGGTGGTGACCCCATTCTATATCAACACCTATTTTGATTTTTTGGTCACCCCGAAGTTTATATCCTTATTTTACCAGGGTTTGGGATAATCTCACATATTGTAACATATTACTCTAACAAAAAAGAGCCATTTGGGTATATAGGAATAGTTTGAGCCATAATATCCATTGGCTTCCTAGGCTTTATCGTATGAGCTCACCATATATTCACAGTAGGAATAGATGTGGATACACGCGCGTATTTTACATCAGCTACCATAATCATTGCCATCCCCACTGGGGTCAAAGTATTTAGCTGGTTGGCTACACTACATGGAGGCAACATCAAGTGATCTCCTGCAATACTATGAGCCCTGGGTTTTATTTTTCTCTTCACTGTGGGTGGATTGACAGGAGTTGTATTAGCTAACTCATCATTAGATATTGTCCTACATGATACATACTACGTGGTAGCCCATTTCCATTACGTCTTATCAATAGGAGCAGTGTTTGCCATTATAGGAGGCTTCATTCACTGATTTCCATTATTTTCAGGCTATACACTCGACCAAACTTACGCTAAAATCCACTTTACTATTATATTTGTAGGTGTAAACATAACCTTCTTTCCACAACACTTTCTCGGCCTATCTGGAATACCTCGACGGTACTCAGACTACCCCGATGCATATACTGCATGAAATATTATCTCATCCGTAGGCTCATTTATTTCACTGGCAGCAGTCATTCTAATAATCTTCATAATTTGAGAAGCCTTCTCTTCAAAACGAAAAGTTCTAACCATCGAACAAATATCTACCAACCTAGAGTGGTTATATGGCTGCCCCCCTCCTTATCACACATTTGAAGAGGCTACCTACGGTAAAACTGTGGCAACACCAGCTCAACTAGGCCTACAAAACGCTACATCCCCCATTATAGAAGAACTCATTGCCTTCCACGACCACACCCTTATAATTATTTTCCTAATTAGTTCACTAGTCCTATACATTATCTCTTTAATGCTTACCACAAAACTAACTCATACCAGCACTATAAATGCCCAAGAAATCGAAACAATTTGAACTATCCTACCCGCAATTATTCTTATTATAATTGCCCTTCCATCCCTACGCATTTTATATATAACAGATGAATTTAATAAGCCCTACTTAACCCTTAAAGCAATTGGCCACCAATGGTATTGAAGCTATGAGTACTCAGACTATGAGGACCTATTCTTTGATTCCTACATTATGCCAACCTACTACCTCCAACCAGGCGAATTCCGACTTCTTGAAGTGGACAATCGAACAACCTTACCAATAGAAGCAGATATTCGATATCTAATCTCATCACAAGATGTATTACACTCATGAACCGTCCCATCATTAGGCGTTAAAGCAGATGCAATTCCAGGCCGATTGAACCAAGCCATACTAGCCTCAATACGACCAGGACTATTTTACGGGCAATGCTCAGAAATTTGCGGGTCAAATCACAGCTTTATACCTATTGTCCTAGAATTTATCTATTTCCAAGATTTCGAAGTATGGGCTTCATACTTATATATTATGACACACCAAACACACGCTTATCATATAGTAAATCCAAGCCCCTGACCACTAACAGGAGCTCTATCAGCTTTCCTATTAACCTCCGGCCTAGTTATATGGTTCCATTTCTACTACACCCCCCTATTTAATGCAGGCTTACTAGCCAGTGCAATAACAATAGCTCAATGATGACGCGACGTAGTGCGAGAAAGTACATATCAAGGCCACCACACTATGCCCGTTCAAAAAGGCCTTCGGTATGGAATAATCCTATTTATTATTTCAGAAGTTTTCTTCTTCGCCGGATTCTTCTGGGCATTCTATCACTCAAGCCTAGCTCCAACCCCTCAAACAGGAGGACATTGACCTCCCACAGGTATCTTTCCCCTAAACCCAATAGAAGTACCACTTCTAAATACAGCTGTCTTACTCGCATCAGGAGTCACAATTACCTGAGCACATCATAGCCTAATAGAAGCCAACCAAGAAAATTCAACCCAAGCATTGTCCTTAACTATCGCACTAGGAATTTACTTTACCTATCTTCAAGTATCAGAGTACTCTGAAACACCCTTCTCCATCTCCGACGGAATTTACGGCTCCACATTCTTTATAGCCACAGGCTTCCATGGTCTTCATGTTATTATCGGAACCACCTTCCTTGCCACATGCTATATTCGCCAACAATTATATCACTTTACACCTAATCACCACTTTGGATTTGAAGCCGCCGCATGATACTGACATTTTGTAGATGTGGTATGACTATTCCTCTACATCTCTATCTACTGGTGAGGATCCATGACCTCTCCCCGCAAAACACACCCATTAATAAAAATTATTAATAGTTCATTTATTGATCTGCCCACACCATCCAACATCTCCTCCTGATGAAACTTCGGATCACTTCTAGGCGCCTGCCTAATAATTCAAATTACCACAGGCCTATTCTTAGCGATACACTATACGCCAGACACCTCAACCGCCTTCTCCTCAGTAGCACATATTACCCGAGATATTAATTACGGTTGAATAATCCGCCTCCTACACGCCAATGGTGCCTCCATATTTTTTGTGTGCTTATTTCTCCACACTGGCCGAGGCCTCTACTACGGATCTTTTCTCTTTCTAAACACCTGAAATATTGGTACAATCCTATTATTAATAACAATAGCCACAGCCTTTATAGGCTATGTCTTACCGTGAGGCCAAATATCATTCTGAGGAGCCACAGTTATTACAAATCTTCTATCAGCCATCCCCTATACCGGACATAACCTTGTACAATGAATCTGAGGTGGCTTTTCAGTAGATAAACCCACCCTCACACGATTCTTTACCTTTCACTTTATTTTACCTTTTATTATCACAGCCCTAGCAACTATTCACCTTTTATTTCTACATGAAACAGGCTCAAATAATCCATCAGGAATAGCATCTAGCCCCGATAAAATTATATTCCATCCCTACTACACAACCAAAGATATTTTTGGATTAACCCTTCTTCTCCTACTCCTTACAAGCCTAACCCTATTTACCCCCGACCTTTTAACTGACCCAGATAACTACACACTAGCCAACCCCCTTAATACTCCACCCCATATTAAGCCAGAGTGATACTTTCTATTCGCATACACAATTTTACGATCTATTCCAAATAAACTAGGAGGTGTTCTAGCTCTTCTATTATCTATTATAATCCTAACAATTATCCCTGCCACTCACCTATCCAAACAACAAAGTATAATATTCCGACCAATCACCCAAATCCTATTCTGAACCCTAGCAGCCGATCTACTTACACTTACATGAATTGGAGGCCAACCAGTAGAATACCCCTTTGAAGCCATTGGCCAAACCGCATCTATTGCTTACTTCCTT---ATTATTACTCTAATTCCTCTATCAGCCCTAACTGAAAATAAGCTACTTAAATGA---ATGTTTATAATCAACCTACTCTTATTAATTACCCCAGCCCTAGTTGCTATAGCATTTTTAACACTTACAGAACGAAAAATCTTAGGCTATATACAACTCCGCAAAGGCCCCAACATTGTAGGCCCATATGGGGTACTCCAACCAATCGCCGATGCAATAAAACTCTTTACAAAAGAACCTCTACTACCTATCACATCTACCACAACCCTATATATAATCGCCCCAACCCTAGCCCTAACCATTTCCCTTCTTCTATGGAGTCCCCTCCCTATACCGTACTCCCTAGTTAACTTCAATCTAGGCCTCCTATTTATACTGGCAACATCAAGTCTAGCCGTTTACTCAACCCTATGATCCGGATGAGCATCAAACTCTAACTACGCATTAATTGGCGCACTACGAGCCGTAGCCCAAACCATTTCATACGAAGTTACCCTAGCCATTATTCTACTATCAACACTACTAATAAGTGGCTCCTTTAATCTACAATCACTAATTACAACACAAGAACAATCTTGACTTCTACTCCCATCATGACCCCTAACGATAATATGATTTATCTCCACACTAGCAGAAACCAATCGAGCCCCCTTCGACCTAACAGAAGGTGAATCAGAACTAGTCTCAGGCTTCAATATTGAATATGCCGCAGGTTCATTCGCCCTGTTCTTTATGGCAGAATATATAAACATTATTATAATAAATGCTCTAACTACTACCATCTTTACAGCAACATCCTACAATATAATCACAACAGAACTTTATACTTTAAACTTCACAACTAAAACACTTCTACTAACCACCCTATTTTTATGAATCCGTACGGCATACCCCCGTTTTCGCTACGACCAATTAATGTATCTCCTATGAAAAAAATTCCTACCACTCACACTGGCACTATGTATATGATATATTTCAATACCTATATTATTATCCGGCATCCCACCCCAAACAATTAATCCCCTAGCCCACCTAATTATCTCCCTAACCATTCCAATAGGAACCATAATCACAATCCTAAGCTCACACTGATTCCTAGTATGAACAGGCTTAGAACTGAACATATTAGCTATTATACCCATACTCGCTAAAAATATAAATCCCCGCTCCACAGAAGCATCCACTAAGTATTTCCTAACACAAGCATCCGCGTCCATAATCCTTCTAATAACTATTTTTCTCAACAATTTACTCTACGGCCAGTGA------ACAATTAATCCACCT------TCTAATCAAGTTCTATCCACAATAATATTAATGGCTCTCGTATTAAAATTAGGTATAGCTCCCCTCCACTTCTGATTGCCAGAAGTAACCCAAGGCATTCCCCTAATTCCCACTATACTTATCCTTACATGACAAAAACTAGCCCCCATGTCAATTATTATTCAAATCTTCCCATCTATCAACTCAAGTGCCCTACTAATAATCTCACTTATATCAATCATAATTGGCAGCTGAGGAGGACTTAACCAAACACAACTACGCAAAAGCCTAGCCTATACCTCAATCACCCATATAGGGTGAATAATGGCAGTACTATTCTATAACCCAAACATTACCGCCTTAAGTTTACTTATCTACATCTTCCTAACAATTTCCACACTTATAACTTTCTACTCAAACTCAAACACAACAACCTTATCATTATCCCACACTTGAAATAAACTCACATGAGTTATACCAATAATCCCAATAATAATAATATCCTTAGGAGGCCTCCCCCCACTAACAGGCTTCTCCCCCAAATGAGCTATTATACAAGAAATTACAAAAAACAACAGCCTTATTCTCCCCCTCACCATAACAATACTTACACTAATAAACTTATATTTCTACATACGCCTAACATACTCAATCTCGATAACAATATTTCCTACATCCAACAACACAAAAATTAGCTGACAACTAAAACATCTAAAACCAATACCACTTCTACCTCCCCTCATAATTTCTTCCTCCCTCCTACTACCAATCACACCACTAATGCTAATGACC---ATTAACTTAATATTAACCCTAGCAACCAGTACCCTACTAGCCCTACTACTAATTACTATTACATTCTGAATACCACAATTAAATAAATACACAGAAAAACACAACCCCTATGAATGCGGATTTGATCCTACAACCTCCGCCCACCTACCCTTTTCTATAAAATTTTTCCTAGTAGCTATCACATTCCTCCTATTTGACCTAGAAATTGCCCTACTCCTACCCTTACCGTGAGCTACCCAAACAGATAACTTAATACTGATAACTAACATAGTCTTTACTCTACTTATTATTCTAGCACTAGGACTAGCCTACGAGTGGACCCAAAAGGGATTAGACTGAGTTGATATGCTAAAAATTATTCTCCCGACAATCATAATAATCCCAACAATATATCTATCAAAAAACCATATAATATGAATCAATACAATAATCTGCAGCCTATCAATTAGCGCCCTAACCCTTATAATTCTACATATACCCAAC---AACCCATGCAACTTATCGCTAACTTTCTTCTCAGACCCATTAACATCACCACTTTTAGCTCTAACAACCTGACTACTGCCACTAATAATCTTAGCAACACAACAACATATTTACAGCAACTCCCTTCCCCGAAAAAAATTATACACTTCAATACTAATTATCCTACAAATTTCCCTAATTATAACATTTGCAGCTACAGAACTAATCCTATTCTACATTTTATTTGAAACTACTCTAATTCCAACCCTAATTATTATTACCCGCTGAGGATACCAGCCAGAGCGCCTCAACGCCGGCTCGTACTTTCTATTCTACACACTAGCTGGATCACTTCCACTACTCATTACACTCCTTTACTGCCTCAACAACTTAGGAACCCTAAATATCCTAACAATGACAATTAACACCAAAGAATTACTAACA---TCTTGAACTAATAATATTATATGACTAGGATGCACGATAGCCTTCATAGTAAAAATACCTCTGTACGGCCTTCACCTATGACTCCCCAAAGCCCATGTAGAAGCCCCAATTGCCGGCTCAATAGTACTTGCAGCAATCCTGCTAAAACTAGGTAGCTATGGCATAATACGAATCATTCCTACCCTCAACCCCTTAACAGAAAAAATAAGCTACCCCTTCCTCATCCTATCCCTATGAGGCATGGTAATAACAAGCTCCATCTGCTTACGACAGGCCGACCTAAAATCATTAATTGCCTACTCTTCCATCAGCCATATGGCGCTTATTACCCTGGCTATTCTTATCCAAACCCCCTGAAGCCTTACCGGTGCAATACTACTAATAGTCGCACATGCATTTACCTCATCCCTACTATTCTGTCTAGCAAACTCCAATTACGAACGTATTCACAGCCGAACTATAATATTTACCCGAGGCCTCCAAGCACTATTTCCACTCCTAACTCTCTGATGACTTCTAGCAAACCTTGCCAATCTTGCTCTACCTCCAACTATTAATCTACTAGGAGAATTATCTACAATTTTAGCCGCCTTCTCCTGATCTAATTTTACCATCGCATTTACAGGATTCAATATACTTATCACAGCACTATACTCACTACATATATTTACCTCAACACAACGAGGACCATTAACACACAGCACCAGCAATGTAAAACCCCTATTTACACGAGAAAATACACTAATACTAATACATATAGCACCAATCCTTCTTCTCACTTTAAACCCCAAAATAATGATAGGCCTAATACCAATGCCTTTTATCTATATCAACACCGCACTGGCATACTCTATATCTCTACTAGGACTGTTAATTTACCGATCCCACCTAATATCGTCCCTATTATGCTTAGAAGGTATGATACTATCACTATTTATTATAATAACAACCATAACCTTAAATATACACCTAATATTAATATACATACTACCCATTATTCTACTGGTATTCGCCGCATGTGAAGCTGCAGTAGGCCTAGCCTTATTAATTTTAATCTCCAACTTATATGGCTTAGACTACGTACAAAACCTAAACTTACTCCAATGC------ATGCACTTTTCTATTACTCTAATAACACTAATTCCCTTACTAGTACCTATCATAACTACCCTAGTTAAATCTAACAAAAAT---CCCCTATATCCACACTATGTAAAACTAGCCATTATTTATGCCCTTATTACTAGCACCTTGTCTATAACAATATTTATTCTCACAGGCCAAGAATCAATAATTTCAAACTGACATTGAGCGACAATCCAAACTATCAAACTATCACTAAACTTTAAACTAGACTTCTTCTCCATAATATTCACGCCTGTAGCACTATTCGTTACCTGATCAATTGTAGAATTCTCAATATGATATATAAACTCAGACCCAAATATTAATCAATTCCTCAAGTACTTACTTATATTCCTCATCACAATATTAATCTTAATTACCGCTAATAACTTATTCCAACTATTTATCGGGTGAGAAGGAATAGGTATTATATCCTTTCTACTAATTAGCTGGTGGTATGGCCGAACAGAAGCTAACACAGCAGCCTTACAAGCAATCTTATATAACCGTATTGGAGATATTGGCCTTATCCTTGCAATAGCATGATTTTTTTTACACTCCAACTCATGAGATTTCCAGCAAATATTTATTCTTAACCCCACTACAAACTTTTTTCCCCTGATAAGCCTTCTCCTAGCAGCAACAGGAAAATCAGCCCAATTTGGTCTCCACCCATGACTTCCCTCCGCCATAGAAGGACCCACCCCAGTCTCAGCACTACTTCACTCCAGTACAATAGTCGTCGCAGGTGTCTTCCTAATTATCCGCTTTCATCCTCTAATAGAAAACAACTTACTCATCCAAACACTTACCTTATCGCTAGGGGCCATTACCACCCTATTCACATCAATCTGTGCTCTAACACAAAATGACATAAAAAAAATTGTGGCCTTCTCAACCTCAAGCCAACTAGGCCTTATAACAGTAACAGTCGGTATTAACCAACCACATTTAGCCTTTCTACACATCTGTACTCATGCCTTTTTCAAAGCTATATTATTTCTATCCGCAGGATCCATTATCCACAATCTCAACAACGAACAAGACATTCGAAAAATAGGAGGCCTATTTAAAACCATACCTTTCACTGCCTCCTCCCTCATTATTGGCAATCTTGCACTTATAGGAACACCATTTCTTACAGGTTTCTACTCAAAAGATCTAATTATCGAAACCATCAACACGTCATATACCAACGCCTGAGCCCTTACAACTACCCTCGTAGCCACCTCCCTTACAGCAATATACAGTGGCCGCATTATATTTTTTACCTTAACAGGATACCCTCGCTTTACAACTTCCACCCTAATCAACGAAAATAACAATCTCCTAATAAATCCAATTAGCCGCCTAGCAGTAGGTAGTATCCTTGCCGGGTTTCTTATTTCTAATTGCTTACCCCCTACTATATACCCCCAAATAACCATACCTTTCCACCTTAAGCTTACAGCTCTAAGTGTAACCACCCTAGGACTCCTTATAGCAATAGAACTTAACTCTTTAACTAACAACATAAAACTATATACCCCAGTAAAAATTTACTACTTCTCTAATATACTAGGCTTCTACTCAATTACTACTCACCGCCTCAACCCCCATTTAAACCTAACCACAAGTCAAAATTTCACCTCCACTTTACTAGACCTATTCTGACTAGAAAAATCTATACCAAAATTAACAACACAAACACAAATTTCAATAGCTACAATTACATCAACTCAAAAAGGCCTAATTAAACTCTACTTCTTTACCTTCTTTATTCCACTCATCCTAACGCTTTTTCTTACAATTGTGATGTATATTTTATTTTTGCTAAGTATTATATTGGTAACAGGGTTTGTGGGATTTTCCTCTAAACCTTCACCTATTTATGGGGGGTTGGTGTTGGTTTTTAGTGGTGCTGTGGGTTGTGTACTTATACTGTATCTTGGTGGATCTTATATAGGGCTTATAGTTTTTTTAATTTATTTGGGTGGTATAATGGTTGTTTTTGGTTATACTGCAGCGATAGCAGTCGATGAATACCCTGAGACATGGGTATCGAGTGTTGATATTTTAGGGATGCTTGTATTGGGTTTAGCAATGGAGGTAGTGGTGGTATTATTACTGGGGGGTAGTCCTAATAAAACGGTGGAG---------ATTGCTGTTAATTATGATACTGTGGCAGGTTGAATGATTTATGAGGGTGAGGGGCCGGGTTTGATTCGTGAGGATCCTGCAGGTGCTGCTGCTTTATATGATTATGGTGTTTGAGTTGTTTTAGTTACTTGTTGGGCGTTATTTATGGGTATACATATTGCAATTGAGTTAACTCGGGGAGGG
>Cebus_xanthosternos
ATGAACCAAAATCTATTTGCCTCTTTCAATATGCCAATAATCTTAGGAGTCCCCCTAGCAACACTATTTATCTTATTCCCTACCATACTAATTACACCCTCTAACAACCTAAACAACAACCGATTTTCCTCTCTTCAACAATGACTAATCCAACTTACACTAAAACAAATAATGATAAACCATACCACCAAAGGACAAGCCTGATCCCTTATACTTTTAACTCTAATCACCTTTATTACCCTAAATAATCTTCTCGGGATTATACCCTATACATTCACACCCACTACGCAACTATCAATAAACCTAGGCATGGCAATTCCCCTGTGAATAGCAACCGTACTTATAGGACTTCGATTTAAAACAAAAGCAACCCTTGCTCATTTTCTACCCCAAGGAACACCTACTCCACTTATCCCTATACTTATTATTATTGAGACTATCAGCCTCTTCATCCAACCAGTAGCACTAGCCGTACGATTAACAGCCAACATCACAGCAGGCCACCTATTAATGCACCTACTAGGAGACACTACTTTAACTCTTCTCTCTATTTACCTCTCATCCTCCGTAATCACCATTATCGTCATCATTCTATTAATTACCCTAGAACTAGGTGTAGCCCTAATTCAAGCCTATGTATTTACACTCCTAGTTAGTCTCTACTTGCACAATAATTCAATGCCTCAACTAGATATCTCACCATGACCAATGGTGACTTTATCAATAATTTTATCCCTGTTTTATGCTATACAACTAAAAATACTAAACTTCACTTTCCACACTACCATACTATCAAAA---CTAACTAAAACACAAAACCAAAAAACAACCTGAGAACTAAAATGAACCAAAATCTATTTGCCTCTTTCAATATGCCAA------ATGTTCATAAATCGTTGACTATTTTCAACTAACCATAAGGATATTGGTACACTGTATTTAATATTCGGTGCATGAGCTGGAGCAACAGGAACAGCCCTAAGTCTTCTAATTCGAGCTGAGCTGGGCCAACCAGGAAGCCTAATAGAAGACGACCATGTCTACAATGTTATTGTCACCTCTCACGCATTCATTATAATTTTCTTCATGGTAATACCTATCATAATTGGTGGCTTCGGGAATTGATTAGTACCCCTAATAATCGGCGCCCCCGATATAGCATTTCCTCGTATAAATAATATAAGCTTCTGACTCCTCCCCCCATCCCTTCTTCTCCTACTTGCCTCCTCAACCCTAGAGGCTGGTGTCGGAACTGGCTGGACAGTCTACCCTCCCCTGGCAGGAAATATATCACACCCCGGAGCCTCTGTAGATCTAACTATCTTTTCACTGCACTTAGCAGGCATTTCCTCTATTCTAGGAGCTATTAACTTTATTACAACAATTATTAATATAAAACCACCAGCCACAACACAGTACCAAACACCCCTCTTTGTATGATCTGTGCTTATTACAGCAGTCCTTCTACTTCTTTCTCTCCCAGTCCTAGCTGCTGGAATTACTATACTACTAACTGACCGCAACCTTAATACTACTTTCTTTGACCCTGCTGGTGGTGGTGACCCCATTCTATATCAACACTTATTTTGATTTTTTGGTCACCCAGAGGTATACATCCTTATTTTACCAGGATTCGGGATAATTTCACACATTGTAACATACTACTCTAACAAAAAAGAACCATTTGGGTATATAGGGATAGTCTGAGCCATAATATCCATTGGCTTCCTAGGCTTTATCGTATGAGCCCACCATATATTTACAGTAGGGATAGATGTAGATACACGCGCGTATTTCACATCAGCTACCATAATTATTGCTATCCCCACTGGAGTTAAAGTATTCAGCTGATTAGCTACACTACATGGAGGCAACATTAAGTGATCTCCTGCAATACTATGAGCCCTAGGTTTTATTTTTCTTTTTACTGTGGGCGGATTAACAGGAATTGTGTTAGCTAACTCATCATTAGATATTGTCCTACACGACACATACTACGTAGTAGCCCATTTCCATTACGTCTTATCAATAGGGGCAGTATTTGCCATTATAGGAGGCTTTATCCACTGATTTCCATTATTCTCAGGCTATACACTTGACCAAACCTATGCTAAAATCCATTTTACTATTATATTTGTAGGTGTAAATATAACCTTCTTTCCACAACACTTTCTCGGCTTATCCGGAATACCTCGGCGGTACTCAGATTACCCAGATGCCTATACTGCATGAAATATTATCTCATCCGTAGGCTCATTTATTTCACTAACAGCAGTTATTCTAATAATTTTTATAGTTTGAGAAGCCTTTTCTTCAAAACGAAAAGTTCGAACTATTGAACAAATGACTACTAATCTAGAGTGATTATATGGCTGCCCCCCTCCCTACCACACATTTGAAGAAGCTGCCTACGTAAAACTCGTGGCAACACCAGCTCAACTAGGCCTACAAAACGCTACATCCCCCATTATAGAAGAACTAATTACCTTCCATGACCACACGCTTATAATTATTTTCCTAATTAGTTCATTAGTTCTATACATTATCTCTTTAATGCTTACTACAAAACTAACCCATACCAGCACTATAAACGCCCAAGAAATCGAAATAATCTGAACTATTCTGCCCGCAATTATTCTTATTATAATTGCCCTTCCATCCCTGCGCATTTTATATATAACAGATGAATTCAATAAACCCTACTTAACCCTTAAAGCAATTGGCCACCAATGATATTGAAGCTATGAATACTCAGACTATGAAGACCTATTCTTTGACTCTTATATTATACCAACCTACTACCTCCAACCAGGCGAATTCCGACTTCTTGAAGTAGATAATCGAACAACTTTACCAATAGAAGCAGACATCCGTATACTAATCTCATCACAAGATGTACTACACTCATGAACCGTCCCATCATTAGGTGTTAAAGCAGATGCAATCCCAGGCCGATTAAACCAAGCCATACTAGCCTCAATACGACCAGGGTTATTTTACGGACAATGCTCAGAAATTTGCGGGTCAAACCATAGCTTTATACCTATTGTCCTAGAATTTATCTATTTCCAAGATTTTGAAGTATGGGCTTCATACTTATACATTATGACACACCAAACACATGCTTATCATATAGTAAACCCAAGCCCCTGACCACTAACAGGAGCTCTATCAGCTTTCCTACTAACCTCCGGCCTAATTATATGATTCCATTTCTACTATACTACCCTACTTAATGCAGGCTTATTGGCCAGTGTAATAACAATATATCAATGATGACGCGACGTGGTGCGAGAAAGTACATATCAGGGCCACCACACTACACCCGTTCAAAAAGGCCTTCGGTACGGAATAGTTCTGTTTATTGTTTCAGAGGTTTTCTTTTTCGCTGGATTTTTCTGGGCATTCTATCACTCAAGCCTAGCTCCAACCCCCCAAACAGGAGGACACTGACCCCCCACAGGCATCTTACCCCTAGATCCAATAGAAGTGCCACTTCTAAATACAGCCGTCCTACTCGCATCAGGAGTCACAATTACCTGAGCACATCACAGCCTAATAGAAGCTGACCAAGAAAATTCAACCCAAGCATTATCCTTAACTATTGCACTAGGAATCTACTTCACCTACCTTCAAATATCAGAGTATTCTGAAACACCCTTTACCATCTCCGACGGAATTTACGGCTCCACATTCTTTATGGCCACAGGCTTCCATGGCCTTCATGTTATTATCGGAACCACCTTCCTTGCTACATGCTACATTCGCCAGCAATTATGCCACTTTACACCTAGCCACCATTTCGGCTTTGAAGCCGCCGCATGATACTGACATTTCGTAGATGTAGTATGACTATTCCTCTACATCTCTATCTACTGATGAGGATCCATGACCTCTTCCCGCAAAACACACCCACTAATAAAAATTATTAATAGCTCATTTATTGACCTTCCTACACCATCCAACATCTCCTCCTGATGAAACTTCGGATCACTTCTAGGCGCCTGCCTAACAATTCAAATCACCACAGGCCTATTCTTAGCAATACACTACACGCCAGACACCTCAACCGCCTTCTCTTCAGTAGCACATATCACCCGAGATATTAACTACGGCTGAATAATCCGCCTCCTACACGCCAATGGTGCCTCCCTATTTTTTGTATGCTTATTCCTCCACATCGGCCGAGGCCTCTACTACGGATCTTTTCTCTCTCTAAAGACCTGAAACATCGGTACAATCCTACTGTTAACAACAATAGCCACAGCCTTTATAGGTTACGTATTGCCATGAGGCCAAATATCATTCTGAGGGGCCACAGTTATTACAAACCTTTTATCAGCCATCCCCTATACCGGACATGACCTTGTACAATGAATCTGAGGTGGCTTCTCAGTGGATAAGCCCACCCTCACACGATTCTTTACCTTCCACTTTATTCTACCTTTCATTATCATGGCTCTAACAACCATCCACCTATTATTTCTGCATGAAACAGGCTCAAATAACCCATCAGGAATAACATCCAACCCCGATAAAATTACATTCCACCCCTACTACACAGCCAAAGATATTTTTGGACTAACTCTTCTTCTCTTGCTCCTTATAAATCTAACCCTATTTACCCCCGACCTTTTAATCGACCCGGACAACTTCACGCTAGCTAACCCCCTAAATACCCCACCCCATATTAAGCCAGAGTGATACTTTCTATTCGCATACGCAATCTTACGGTCTGTTCCAAATAAACTAGGAGGTGTCCTAGCCCTCCTACTATCTATTCTAATTCTAACAATTATCCCCACGACCCACGCATCCAAACAACAAAGTATAATATTCCGACCAATCACCCAAATCCTATTTTGAACCCTTGTAGCCGACCTACTAACACTTACATGAATTGGAGGCCAACCAGTAGAACACCCCTTTGAGACCATTGGCCAAACCGCATCCATTACCTACTTCCTT---ATTATCATCCTAATTCCTCTATCAGCCCTAACTGAAAATAAACTACTTAAATGG---ATGTTTACAATTAACCTGCTCCTACTAATTACCCCAGCCCTAATTGCTATAGCATTCTTAACACTTATAGAACGAAAAATCTTAGGCTATATACAACTCCGCAAAGGCCCCAACACTGTAGGCCCGTATGGAGTACTCCAACCAATCGCCGACGCAATAAAACTCTTTACAAAAGAACCCCTACTACCCAGCGTATCTACTACAACCCTATATATAGCCGCCCCAACCCTAGCCCTAACCATTGCCCTTCTTCTATGAACCCCCCTCCCTATACCGTACTCCCTTATTAATTTTAATCTAGGTCTTTTATTTGTACTGGCAACATCAAGCCTAGCTGTTTACTCAATTCTATGATCCGGATGAGCATCCAACTCAAATTACGCATTAATTGGCGCACTACGAGCCGTAGCCCAAACCATTTCATACGAAGTCACCCTAGCCATTATTCTACTATCAACACTACTAATAAGCGGCTCCTTTAATCTACACTCACTAATTACAACACAAGAACAATCCTGACTTCTACTACCATCATGACCCCTAGCCATAATATGATTTATTTCCACACTAGCAGAAACCAATCGAGCTCCCTTTGATCTAACAGAAGGTGAATCAGAACTAGTCTCAGGCTTTAATATTGAATATGCCGCAGGTTCATTCGCCCTATTTTTCATAGCAGAATATATAAATATTATTATAATAAATGCTCTAACTACCACCATCTTTACAGCAACACCCTACAATATACTCACAACAGAACTTTACACTATAAACTTCATAACTAAAACACTTCTACTAACCATCCTATTTTTATGAATTCGTACAGCATACCCTCGTTTCCGCTACGACCAACTAATGTATCTCCTATGAAAAAAATTTCTACCACTTACACTAGCACTATGCATATGATATATTTCAATGCCTATACTACTATCCGGTGTCCCACCCCAAACAATTAACCCCTTAGCCCACCTAATTATTTCCCTAACTATTCTAATAGGAACTATAATCACAACTCTAAGCTCACACTGATTCCTAGTATGAGTAGGCTTAGAACTAAATATATTAGCCATCGTACCCATACTCGCTAAAAACATAAGCCCTCGCTCCACAGAAGCATCCACTAAATATTTCCTAACACAAGCATCCGCATCCATAATCCTTCTAATAGCTATATTCCTTAATAACTTACTCTACGGACAATGA------ACAATTAATCCACCT------TCTAATCAAATCTTATCTACAATAATACTAATCGCCCTCACACTAAAACTAGGAATAGCACCCCTTCACTTCTGACTACCAGAAGTAACCCAAGGCGTCCCCCTAATTCCTACTATACTCATCCTTACATGACAAAAACTAGCCCCCATATCAATTATTATTCAAATCTTCCCATCCATCAACTCAAACACCCTACTAATAATCTCACTTATATCAATTATAACTGGCAGCTGAGGAGGACTAAACCAAACACAACTACGCAAAATCCTAGCCTACTCCTCAATTACCCACATAGGATGAATAATAGCAGTACTATATTATAACCCAAACATTACCACCTTAAGTTTACTTATTTATATCCTCCTAACAATTTCCACACTTACAACTCTCTACTTAAACTCAAACACAACAACCCTATCACTATCCCATACTTGAAATAAACTCACATGGATACTGCCAATAATCCCAATAATAATAATATCCCTAGGAGGCCTCCCCCCACTAACAGGCTTCTCCCCCAAATGAGCTATCATACAAGAAATTACAAAAAATAACAGTCTTATTTTCCCCCTTACCATAGCTATACTCACACTAATAAACCTATACTTCTATATACGCCTAACATACTCAATTTCAATAACAATATTTCCCACATCCAACAATACAAAAATTAACTGACAACTAAAATATCTAAAACCAACACCACTTCTATCCCCCCTAATAACTTCCTCCTCCCTCCTACTACCAATCACACCACTAATGCTTATAACC---ATTAACTTAACATTAACCCTAATAATCAACACCTTACTAGCCCTACTACTAATTACTATTACATTCTGAGTACCACAATTAAATAAATACACAGAAAAACATAACCCCTATGAATGCGGATTTGACCCTACAACTTCCGCCCACCTACCCTTTTCCATAAAATTTTTCCTAGTAGCTATCACGTTTCTTCTATTTGACCTAGAAATTGCTCTACTCCTACCCCTACCATGAGCTATCCAAACAGATAACCTAATACTAACAACTAACACAGTCCTCACCCTACTTATTATCCTAGCACTAGGACTAGCCTACGAATGAACCCAAAAGGGGTTAGACTGAGTTAATATGCTAAAAATTATCCTCCCAACGACCATAATAATCCTAACAACATATCTATCAAAAAGCCATATAATATGAATCAATACAATAATCTGCAGCCTATCAATTAGCGCCTTAACCCTTACAATCCTATATATACCCAAC---AACCCATGCAATCTATCACTAACCTTCTTCTCAGACCCATTAACATCACCACTTTTAGCTTTAACAACCTGACTACTGCCACTAATAGTCTTAGCAACACAACAACATATCTACAACAACTCCTTCCCCCGAAAAAAACTATATATCTCAATACTAATTACCCTACAAATTTCCTTAATTATAACATTTGCAGCCACAGAACTAATTCTATTCTACATTTTATTCGAAACCACTCTAATCCCAACTCTAATTATTATTACCCGCTGAGGGTACCAGCCAGAGCGCCTCAACGCCGGCTCGTACTTTCTATTCTATACATTAACTGGATCACTCCCATTACTCATTACACTCCTTTATCACTCTAACAACTTAGGGACCCTAAACATCCTAACAATAACAACTAATACTAAAGAATTACTAACA---TCCTGAACCAATAATATTATATGACTAGGGTGCATGATAGCTTTTATGGTAAAAATACCTCTATACGGACTACACCTATGACTTCCCAAAGCCCATGTAGAAGCCCCAATTGCCGGCTCAATAGTACTTGCAGCAATTTTGCTAAAACTAGGTAGCTACGGCATGATACGAGTCATTCCTACTCTTAATCCCCTGACAGAAAATATAAGCTACCCCTTCCTCATCTTATCTCTATGGGGCATAATTATAACAAGCTCTATCTGCTTACGACAAGCCGACCTAAAATCATTAATTGCCTACTCTTCCGTTAGCCATATAGCGCTCGTCACCCTGGCTATTCTTATCCAAACCCCCTGAAGTATTACCGGCGCAATACTACTAATAGTTGCACATGCATTTACCTCATCCCTACTATTCTGTCTAGCAAACTCAAATTACGAACGCATTCACAGCCGAACCATAATATTCACCCGAGGCCTCCAAGCACTATTTCCACTCCTAGCCCTCTGATGACTTTTAGCAAACCTCGCCAATCTTGCTTTACCTCCAACTATTAATCTACTAGGAGAGCTATTTACAATTTTAGCCACCTTCTCCTGATCCAACTTTACCATTATACTTACAGGATCCAACATACTTATCACAGCACTATACTCACTACATATATTTACCTCAACACAACGAGGACCATTAACACACAGCACCAGCAATACAAAACCTCTATTTACACGAGAAAATACACTAATACTAATACACACGGCACCAATTCTTCTTCTCACCCTAAACCCCAAAGTGATAATAGGCCTAACACCAATGCCTTTTATCTATATCAACACCACACTGGCATACTCCCTATCTCTACTAGGATTATTAATTTACCGATCCCACCTGATATCCTCCCTACTATGTTTAGAAGGTATAATACTATCATTATTTATTATAATAACAACTATAACCTTAAATATACACCTAATATTAACATATATACTACCTATTACTTTACTAGTAATAGCCGCATGCGAAGCTGCAGTAGGTTTAGCTTTATTAATTTTAATCTCCAACTTATATGGCCTAGACTACGTACAAAACTTAAATCTACTCCAATGC------ATGCACTTTTCTATTACTCTAATAACACTAATTCCCCTACTAATACCTATTTTAATCACCCTAGTTAAATCCAACAAAGAC---CCCCTGTACCCTCACCACGTAAAACTAGCCATTATCTATGCCCTCATTACTAGCACTTTATCTATAATAATGTTTATTTTCACAGACCAAGAATCAATAATTTCAAACTGGCATTGAGTAACAATCCAAACCATCAAACTATCACTAAACTTTAAACTAGACTTCTTTTCCATAATATTCACACCCGTAGCACTATACGTTACCTGATCAATCGTAGAGTTCTCAGTATGATATATAAGCTCAGATCCAAACATTAATCAATTTCTTAAGTACTTACTTATATTCCTTATCACAATATTAATCTTAATCACTGCCAATAATTTACTCCAACTATTCATTGGGTGAGAAGGAATAGGCATTATATCCTTTCTACTAATTAGCTGGTGATACGGTCGAACAGAAGCCAACACAGCAGCCCTACAAGCAATCTTATACAATCGCATTGGAGACATTGGCTTCATCCTTGCAATAGCATGATTTTTCCTATACTCCAATTCATGAGATTTCCAACAAATATTTATTCTTAATTCTACTACAAGCCTTTTCCCCTTGATAAGCCTTCTCCTAGCAGCAACAGGAAAATCAGCCCAATTTGGTCTCCACCCATGACTTCCCTCCGCTATAGAAGGACCTACCCCAGTTTCAGCACTACTTCACTCCAGCACAATAGTTGTCGCAGGTATTTTCCTAATCATTCGCTTTCACCCCCTAATTGAAAACAACTTGCTTATCCAAACACTTACCCTATCACTAGGAGCCATTACCACCCTATTCACGGCAATCTGTGCTCTAACACAAAATGACATAAAAAAAATTGTGGCCTTCTCAACCTCAAGCCAATTAGGCCTTATAACAGTAACAGTCGGCATTAATCAACCACACTTAGCCTTTCTCCATATCTGTACCCACGCCTTTTTCAAGGCTATACTATTTTTATCCGCAGGGTCCATTATCCACAACCTCAATAACGAACAAGATATCCGAAAAATAGGAGGCCTATTTAAAACTATACCTTTCACTGCCTCCTCCCTTATTATTGGTAACCTTGCACTTATAGGAACACCATTTCTTACAGGCTTCTACTCAAAAGATCTAATTATCGAAGCCATCAACACATCATACACCAACGCCTGAGCCCTCACAACTACTCTCGCAGCCACCTCCCTTACAGCGATATACAGCATCCGCATTATATTCTTTACCTTAACAGGACACCCTCGCTTTACAACTTCCACCTCAATTAACGAAAATAACAACCCCCTAATAAACCCAATTTATCGCTTAGCAGTAGGTAGTGTCCTTGCTGGGTTTCTTATCTCCAACTGTATCCCTCCTACTACATACCCTCAAATAACCATACCCCTCCACCTTAAGCTTACTGCCCTAAGTGTAACCACCCTAGGACTCCTTATAGCAATAGAACTTAACCTTTTAACTAACAACATAAAACTAAGCACCCCAGTAAAAACTTACTATTTCTCTAATATACTAGGCTTCTACTCAATCACCACTCACCGTCTCAATCCCCATTTAAACCTAACCACAAGCCAAAACCTCATTTTCACCTTACTAGACCTATTCTGACTAGAAAAATCTATACCAAAAACAACAATACAGATACAAACTTCAATAGCTACAATCACATCAACTCAAAAAGGCCTAGTCAAACTCTATTTCTTAACCTTCTTTATTCCACCCATTCTAGCACTTCTTCTTACAATTATGACATATGCTTTATTTTTATTGAGTATTATATTGGTAATGGGGTTTGTGGGATTTTCTTCTAAGCCTTCACCTATTTATGGGGGGTTGGTATTAGTTTTTAGTGGTGCTGTAGGTTGTGTACTTATATTATATTTTGGTGGATCTTATATAGGGCTTATAGTTTTTTTAATTTATTTGGGTGGTATGATGGTTGTTTTTGGTTATACTGCAGCAATAGCAGTTGATGAGTATCCTGAGACGTGGGTATCAAGTGTTGATATTTTAGGGATGCTTGTGTTGGGTTTAGTAATGGAGATAATGGTAGTATTATTGTTGGGGGGTGATCCTAATAAAACAGTAGAG---------GTTGTTGTTAATTATAATACTGTGGCGGGTTGAATGGTTTATGAGGGTGAGGGGCCGGGTTTAATTCGTGAAGATCCTATAGGTGCTGCTGCTTTATATGATTATGGTATTTGGGTTATTTTAGTTACTTGTTGAGCATTATTTATGGGTATACACATTGCAATTGAATTGACTCGGGGAGGG
>Cercocebus_atys
ATGAACGAAAATCTATTTACCCCATTCTCAACTCCAATAGTACTAGGCCAACCCGCTACAATCCCTATCATCTTATTTCCCATACTACTAATTCCAACCTCCAAGTACCTTATTAACAATCGACTAACCACCATCCAACAAAACCTAACCCAAATCACTCTAAAACAAATAATAATAACTCATAATACCAAAGGACAAACTTGATCTCTAATACTAATATCTCTAATTATCTTCATCACCATAACTAACCTTCTAGGACTCCTACCCCATTCATTTACACCAACCACCCAACTTTCTATAAATCTGGCCATAGCAATCCCCCTATGAGCAGGCACAGTAATCACAGGACTGCGCCTTAAAACCAAAAATTCCCTAGCCCACCTTCTACCACAAGGCACACCTACACCACTCATTCCCATACTAGTAGTGATCGAAACTATTAGCCTACTTATTCAACCAGTAGCCCTGGCCGTACGACTAGCCGCTAACATTACAGCTGGTCACTTACTAATGCACCTGACTGGAAACGCTGTACTAGCACTATCAACCATTAGCTCCTCTGCCACCCTCCTAACCTTTACACTCCTAACACTATTAACTATCCTAGAAATTGCAGTTGCCCTAATTCAAGCCTACGTTTTTACGCTCCTGATTAGCCTTTATTTACATAACAACACCATGCCCCAACTAGACACATCAACATGATTTATTACCATCACAGCCATACTCCCCACACTATATCTCATTATACAATTAAAACTACTAAATATAAACTACTACCGACCCCCCCTTACAAAA---AAACCCAACCCACAAATCCACAATAACCACCAACAATCAAAATGAACGAAAATCTATTTACCCCATTCTCAACTCCAA------ATGTTCATCGACCGTTGGCTCTTTTCAACAAACCATAAAGACATTGGAACCCTGTACCTACTATTTGGTGCATGAGCCGGAGTCATAGGCACAGCCCTAAGCCTTCTCATTCGAGCTGAGCTAGGCCAACCCGGTACTCTACTGGGCAATGATCATATTTACAACGTTGTCGTAACGGCCCATGCATTCGTTATAATCTTCTTCATAGTTATACCCATTATGATCGGGGGCTTTGGAAACTGACTAGTACCCCTAATAATTGGCGCTCCCGACATAGCATTCCCTCGTTTAAATAACATAAGCTTCTGACTCCTTCCCCCTTCCTTTCTACTACTAGTAGCATCAACTATACTAGAAGCCGGTGCTGGAACAGGCTGAACAGTATACCCCCCCTTAGCAGGAAACTTCTCACACCCAGGAGCCTCCGTAGACCTAGTCATTCTTTCCCTTCACCTAGCAGGCATTTCTTCTATCCTAGGAGCTATTAATTTCATTACTACTATTGTCAACATAAAACCTCCCGCAATATCCCAATATCAAATTCCCCTATTCGTCTGATCAATCTTAATCACAGCAATCCTTCTACTCCTCTCACTACCAGTCCTGGCCGCCGGCATCACCATACTACTAACAGATCGTAACCTCAACACTACTTTCTTTGATCCAGTCGGAGGGGGAGATCCTATTCTATATCAGCACTTATTCTGATTCTTTGGTCACCCCGAAGTCTATATTCTTATTCTTCCCGGATTTGGAATAATTTCCCACATTGTAACTTACTATTCAGGCAAAAAGGAACCATTCGGATATATGGGCATAGTCTGGGCCATAATATCAATTGGATTCTTAGGCTTCATTGTATGAGCCCACCACATATTCACAGTAGGCATAGACGTAGACACACGAGCCTATTTTACCTCAGCTACCATAATTATTGCAATCCCCACTGGCGTAAAAGTTTTTAGCTGACTCGCCACACTCCACGGAGCCAATATCAAATGGTCCCCCGCAATACTTTGAGCCCTAGGCTTTATCTTTCTATTTACCGTAGGAGGCCTAACTGGTATTATCCTAGCAAACTCATCCCTAGACATCGTGCTACACGACACATACTACGTCGTCGCCCACTTCCACTATGTCCTATCAATAGGAGCTGTTTTCGCCATTATAGGGGGCTTTATCCATTGATTCCCCTTATTTTCAGGCTACACATTAGACCAAACCTGTGCTAAAATTCACTTTATCGTTATATTTACAGGTGTAAATCTAACCTTTTTCCCACAACACTTCCTAGGCCTATCTGGAATACCCCGACGCTATTCTGACTACCCCGATGCCTACACCACATGAAACATCTTATCATCTATAGGTTCCTATATCTCACTGATAGCAGTTATCTTGATAATTTATATGATCTGAGAAGCCTTTACCTCAAAACGTAAAGTACTATCAATCGAACAACCCTCTACTAATCTGGAGTGGTTAAACGGCTGCCCCCCACCCCATCATACATTTGAAGAACCAACCTACATTAAACTAATGGCTCATCCAACACAACTAGGTCTACAAGACGCTACATCCCCTGTCATAGAAGAACTAATTACCTTCCATGACCATGCTCTTATAGCCATATCCTTAATCAGCCTCCTAGTCCTATATGCCCTGTTCTCAACGCTTACAACAAAACTAACCAATACCAATATTACAGATGCTCAAGAAATAGAAATCATCTGAACCATCCTACCAGCAATTATCTTAACCCTAATTGCTTTCCCATCCCTACGTATCCTATACTTAACAGATGAAGTTAACAACCCCTCCTTTACCATCAAATCAATCGGACACCAATGGTACTGAACTTACGAGTATACAGACCATGGAGGCCTAATCTTTAACTCCTATATACTACCCCCATTATTCCTAAATCCAGGAGACCTTCGACTCCTAGAAGTTGACAATCGAGTAGTACTCCCAATTGAAGCTCCCGTTCGTATAATAATTACATCTCAAGATGTGTTACATTCATGAACCATCCCCACACTAGGCCTAAAAACCGATGCAGTGCCCGGACGTCTAAACCAAACTGTATTCACCGCCACACGACCAGGCGTCTATTACGGACAATGCTCAGAAATCTGCGGTGCAAACCACAGCTTTATACCAATCGTTGCAGAACTAATTCCACTAAAAATCTTTGAAATGGGGCCCGTATTTACCCTA---ATGACCCACCAACTTCATGCCTATCACATAGTTAAATCTAGCCCCTGACCACTAACAGGAGCCCTATCAGCCCTCCTAATAACATCCGGCTTAATCATATGATTTCACTTTTATTCTACTACCCTATTAATACTAGGCCTGCTAACTAACTCACTGACCCTATATCAATGATGACGTGACATCGTACGAGAAAGCACCTATCAAGGCCACCACACAATATCTGTCCAAAAAGGCCTTCGATATGGAATAACATTATTTATCATCTCAGAAGTCTTCTTCTTCATAGGCTTCTTCTGGGCATTTTACCACTCAAGCCTCGCTCCAACACCCTATTCAGGAGGCTACTGACCACCAACAGGCATCACCCCCTTAAATCCCCTAGAAGTACCTCTCCTAAATACCTCTGTACTACTCGCATCAGGAGTTACAATTACCTGAGCCCACCATAGCCTCATAAGTAGTAACCGAAAACAAACAATCCAAGCCCTACTTATCACAATCTCACTAGGAGTCTACTTCACCCTGTTGCAAGCTTCAGAATACTTCGAAGCACCCTTTACTATCTCCGACGGTATTTATGGCTCAACATTTTTCGTCGCTACAGGCTTCCATGGACTCCACGTTATCATTGGATCTACATTCCTCTTTATCTGCCTCATCCGCCAACTACTATACCATTTCACGTCAAACCACCACTTTGGCTTCGAAGCCGCCGCCTGATACTGACACTTCGTAGACGTTATCTGACTATTCCTCTATATCTCCATCTATTGATGAGGATCAATGATTCCAGTACGTAAATCTAGTCCAATCATAAAAATAATCAACCACTCCCTCATTGACTTACCAACCCCATCCAATATCTCCATATGATGAAACTTTGGCTCACTTCTCGCAACCTGCCTAACCCTACAAATTATTACAGGTTTATTCTTAGCAATACACTACTCACCAGACACCTCCTCTGCATTCTCCTCAATTGCACACACCACTCGAGACGTAAATTATGGCTGGATCATCCGTTACCTCCACGCCAATGGCGCCTCCATACTTTTTATCTGTCTTTTTCTACACGTAGGCCGAGGCCTCTACTATGGCTCATACCTCCTCTTAAAAACCTGAAATACTGGCGTCATGCTTCTCCTCACAACTATAGCAACAGCCTTCATGGGCTACGTACTCCCATGAGGCCAGATATCATTCTGAGGGGCAACAGTAATCACAAACCTACTATCAGCAGTACCATACATCGGAACCAATCTTGTCCAATGAATTTGAGGCGGGTACGCTATTGGCAACCCTACCCTCACACGATTCTTTACCCTACACTTTATCCTACCTTTCATTATAGTCGCCCTTACAGCCGTACACTTACTATTTCTACACGAAACAGGATCAAACAACCCCTGTGGAATCCCTTCTAACTCAGATAAAATTGCCTTCCACCCCTATTTCACAATCAAAGATATCCTAGGCCTAGCCCTCCTCCTCTTCATCCTAATAACACTAGTACTATTCTCACCCGATCTCCTAAGCGACCCAGACAACTACACTCCAGCCAACCCATTAAGTACCCCTCCACACATCAAACCAGAATGATACTTCCTATTCGCATACACAATCCTACGATCTATTCCCAACAAACTAGGGGGCGTATTAGCACTCTTCCTATCGATTCTCATCCTAATAATCATCCCTATACTCCATAAATCCAAACAACAAAGTATAATATTCCGCCCACTTAGCCAACTCCTATTCTGACTCCTAACCACAACTCTACTAACCTTAACCTGAATCGGAAGCCAACCAATAATCCAACCCCTTATCACCATTGGCCAAATAGCATCAGCAACATACTTCATCACTATCTTAATCTTAATACCACTAACCTCCCTAATTGAAAATAACTTACTAAAATGAACCATGACTACAATAAATCTCCTACTCCTCGTTATATCTACACTGGCTGCCATAGCATTTCTCACACTCGTCGAACGAAAACTACTAGGTTATATACAACTGCGAAAAGGACCCAACATTGTAGGCCCCTACGGACTACTACAACCCTTCGCTGACGCAATAAAACTTTTCACCAAAGAACCCCTAAAACCCTCAACATCCACCACCATTCTCTATATTACCGCACCCGCCCTAGCCTTCTCTATTGCCCTCCTCCTATGAACCCCCCTCCCCATACCCAACGCCCTAGTCAACTTTAATCTAGGACTCCTATTTATCCTAGCCACATCCAACCTAACCGTCTACTCTATCCTATGATCAGGATGAGCATCAAATTCAAACTACGCCCTAATCGGAGCCCTACGAGCCGTTGCCCAAACAATCTCCTACGAAGTCACCCTCGCCATCATCCTACTATCAGTCTTACTAATAAGCGGCTCATTCAACCTTAATACACTCATTACAACACAAGAACATCTATGACTCCTCCTACCATCATGACCCTTAGCTATAATATGGTTTACCTCCACACTAGCAGAAACGAACCGAACCCCCTTCGACCTCATAGAAGGCGAATCAGAACTAGTATCAGGCTTTAACATCGAATACGCTGCAGGCCCATTCGCCCTATTCTTCATGGCTGAATACATAAATATTATCATAATAAACGCTCTTACAACCACAATTTTTCTAGGTACATTCTACCCCATCCACTCACCAGAACTATTCACAGCATGCTTCACCACCAAAACACTCCTCACAACCTCCCTCTTCCTATGAACCCGAGCAACATACCCCCGATTCCGTTATGATCAACTTATACACCTACTATGAAAAAACTTCCTCCCACTCACACTAGCACTACTCATATGAAACACCTCAACACCCATCGCTATTTCCAGCATTCCTCCTCAAACCATTAACCCACTAGCCCAACTCATCATCTATACCACAATAATTATAGGCACACTTATTACAATACTAAGCTCACATTGATTCCTCGCCTGAACAGGCCTGGAAATAAATATATTAGCCTTCATCCCAATCTTAATCAAAAAAACAAACCTCCGCTCCACAGAAGCCACCACCAAATACTTCCTAGTACAATCTACTGCAGCTATAATTCTTATAATAGGAATCATCTCCAACACTCTACTATCAGGACACTGA------ATAATAACAAACTAC------ACTAGTCAACTCCCATCCCTAATGATAACCACCGCCCTCATTATAAAACTAGGAATAACCCCCTTCCACTTTTGAATCCCAGAAGTTACCCAAGGAACACTTCTAACCTCCGGCCTACTTCTCCTCACATGACAAAAACTAGCCCCCATCTCAATCATATATCAAATTCACCCATCAATTAACACACACATCCTCCTAACTCTCTCGATCCTATCCATTATGGTAGGCAGCTGAGGAGGCCTAAACCAAACACAATTACGCAAAATCCTAGGGTACTCTTCAATCACCCATATAGGCTGAACAATAATAACACTAACATATAACCCAACCATCACAATTCTTTACCTTATTGTATATATCACCCTAACAACCACTATTTTCCTGACCCTTAGCCTAAACTCAAACACTACAACTCTCATATTATCCCACACCTGAAATAAATCAACCCACCTAATGCCACTAATAGCATCCACTCTCCTATCCCTAGGAGGACTACCCCCCCTAACTGGCTTCCTACCCAAATGAATTACCATTCAAGAACTAACAATAAACGACAACTTTCTCGTCCCCTCCATCATAATTATCATAACTCTGCTTAACCTATATTTCTATATACGCCTAATCTATGCTACCTCCCTAACACTGTTCCCCACATCCAACAACACAAAAATAATATGACAATTCGAAAACACAAAACCCATACTTCTTATTTCCCCCCTCATCATCACTTCCACCCTACTACTACCAATTTCTCCCCTAATTTTAGCTATCTACATTAACCTAGCATTAGCCTTAACAATCAACACCCTTCTGACCCTACTACTAATAATTATCATACTCTGACTACCCCAACTTAACTCCTATACAGAAAAAACTAACCCCTACGAGTGCGGATTCGATCCCCTAAACCCCGCTCGTATTCCATTCTCAATAAAATTCTTCTTAGTCGCAATCACCTTCCTATTATTCGACCTAGAAATCGCTTTACTACTAGCCCTCCCATGAGCCCTCCAAACAACAAATCTCCCAGTGATAATTAAATCATCCATAGCTTTCATCATCATTTTAATTCTTGGCTTAGCCTACGAATGAACCCAAAAAGGACTAGACTGAACCGAAATGCTAAAAATAATTACCCCCACAATCATACTATTACCTATAACATGATTATCCAAAAACAACACCATCTGAATTAACCTAACCACACATAGCCTAATCATCAGCCTGATTCCCCTACTATTCTTTAACCAAACTAACAACAACCTTTTTAGCCACTCAACCCACTTATCCTCCGACCCACTAACAACACCCCTCCTAATGCTAACCGCCTGACTTTTACCCCTTATAATCATGGCAAGCCAATATCACCTACACAATGAACCCCCCTCACAAAAAAAACTCTATCTTTCCATAATAATCTTCCTACAAATTACCCTAATCCTAACATTCATGGCTACCGAACTAATGATATTCTATATCCTATTCGAAACTACTCTCATCCCCACCCTAATTATCATTACTAAATGAGGTAATCAAGCAGAACGTATCAACGCAAGTACATATTTCCTATTCTACACATTAACTGGCTCTCTACCCCTGCTCATCATACTAATTTATACACACAACAACACAGGCTCATTAAACACTATATTACTAACACTTATAAATCAAAAACTAACAACC---ACTTGATCTCACAGCCTTACCTGACTAGCATGCATATTAGCCTTCATAACAAAAATACCCCTATACGGCCTACACCTATGGCTCCCCAAAGCCCACGTTGAAGCCCCCATCGCAGGTTCAATAGTCCTCGCCGCAGTGCTCCTAAAACTAGGTGGCTATGGCATGATACGACTCACTTCCATCCTTAACCCCTTAACAGAATACATAGCCTACCCATTTCTTATACTATCCCTATGAGGTATAATCATAACAAGTTTAATCTGCCTCCGACAGACAGACCTAAAATCACTCATCGCATACTCTTCTGTAAGCCACATAGCCCTTGTAATCATGGCCGCCCTTATCCAAACCCCCTGAAGCTTCTCCGGCGCAATCATCCTTATAATTGCCCATGGGCTCACCTCCTCTATATACTTCTGCCTAGCTAACTCAAACTATGAACGTACCCACAGCCGTATTATACTACTATCTCGAGGACTTCAAGTCCTATTCCCACTAATAACCTTCTGATGGTTCATAGCAAACCTTACTAACCTTGCCCTACCCCCCACCATCAACCTACTAGGCGAAATCTTCGTAATCACAGCCTCATTTTCCTGATCCCATATCACCATCGCATTAACGGGACTTAATATATTAATTACAGCTCTCTACTCTCTCCACATATTCATTACAATACAACGAGGAACACTCACACATCACATAACCAACATAAAACCCCCCTTTACACGAGAAAATACACTAATATTTATACACCTCGCCCCAACCATCCTCCTATCACTTAACCCTAGCATTATCATGGGGTTCACTCCTATGACTCCCATCTATATAAATATTGCGTTGGCATTTATTATCTCACTCCTAGGCATATTAACCTACCGTTCACACCTAATAACCTCTCTCCTTTGCCTAGAGGGAATAATAATATCACTCTTCATGATAATAACCCTTATCGCCTCAAACATACACTCCCCCTTAATTAACATTATACCCATCATCCTGTTAGTATTTGCCGCCTGTGAGGCGGCAGTAGGCCTCGCCCTACTAATCTCAATCTCCAATACATATGGACTAGACTACATTCAAAACCTAAACCTGCTTCAATGC------ATGCCTGCTTCCATTACAATAACAACCCTTATCTCCCTAACCCTTCCAATCCTCGCCACTCTCATCAACCCCAACAAAAAA---CATTCATACCCAAATTATGTAAAAACAACTGTAATATGCGCTTTCATCACTAGCCTTCTTGCAACAACTCTGTTTATCTTCTCAAACCAAGAAACAATCATTTGAAGCTGACATTGAACGATAACCCAAACACTAGACCTAACACTAAGCTTCAAACTAGACTACTTTTCCATAATATTTACCCCAATCGCACTATTTATCACTTGATCCATTATAGAATTCTCACTATGATATATAAGCTCAGATCCAAATATCAACCAATTCTTCAAATATCTCCTTATCTTTCTTACCGCTATACTAATCCTAACTACCGCCAACAACCTTTTTCAACTCTTCATTGGTTGAGAAGGCGTAGGAATCATATCCTTCCTTCTAATCAGCTGATGGCATACCCGAACAGATGCCAACACAGCAGCTATCCAAGCAATCCTATACAACCGCATTGGCGACATTGGTCTTATCCTAGCTATAACATGATTCCTCCTACATTACAACTCATGAGACTTCCAACAAATACTAGCCCTAAACTCCAACTCAAACCTCCTTCCATTAGCCGGCCTCCTCCTAGCAGCAATAGGAAAATCAGCTCAATTTGGCCTTCACCCCTGACTTCCCTCTGCCATAGAAGGCCCAACTCCGGTCTCAGCTCTACTTCACTCTAGCACTATAGTCGTCGCCGGAGTATTCCTACTTATCCGACTTCACCCTCTAATAGAAAATAACACATTAATCCAAAACTTCATACTATGCCTAGGAGCCATTACCACCCTATTCACAGCCATCTGTGCCCTTACACAAAATGACATTAAAAAAATTGTAGCCTTCTCCACCTCAAGTCAACTAGGCCTAATAATAGTTACAATTGGTATCAACCAACCATACCTAGCATTCCTACATATCTGCACCCACGCTTTCTTCAAAGCCATACTCTTCATTTGCTCTGGATCTATTATCCACAACCTAAACAACGAACAAGACATTCGAAAAATAGGAGGCCTATTTAAAACAATACCCCTAACCTCAACCTCCCTAACTATTGGTAACCTAGCACTCACAGGAATACCTTTCCTCACAGGCTTCTACTCCAAAGATCTTATCATCGAAGCCACAAATACGTCATATACCAATGCCTGAGCCCTATTCACTACTCTCATCGCCACTTCCCTAACAAGCGCCTACAGCACTCGAACTATTCTCCTCACTCTAACAGGACAACCACGCTTTCCAGCCTTAACAAACATTAATGAAAATCACCCCGCCTTACTAAATCCAATCAAACGCCTCACAATGGGCAGCATAATTGCAGGATTCCTTATTACCAATAACATCCCCCCTATCTCACTTCCCCAACCAGCAATACCCCTACATCTAAAACTCTCAGCCCTATATGCAACTACCCTAGGCTTCCTAATAGCCCTAGACCTCATCCTCATAACAAATAATCTGAAAATAAAAAATCCACCACAAACATTTAAATTTTCCAACATATTAGGGTACTACCCAACTACAATTCACCGTACAATCCCATACCAAAACCTACTTACAAGCCAAAACCTAGCTCTCCTCCTATTAGACTCAATATGACTAGAAAAATCTATACCCAAAATAATCTCACAAACACATATCACTGCTTCCACAACTGTAACCTCCCAAAAAGGTATAATTAAACTTTACTTCCTCTCCTTCCTCATTCCTCTTATTCTAATTACACTCCTAATAATAATGATGTATGTTTTGTTTGCATTAAGTGTACTATTGGTTATGGGGTTTGTAGGTTTTTCTTCTAAGCCTTCTCCTATCTATGGGGGTTTAGCGTTGGTTATTAGTGGTGTTGTTGGTTGTGTAATTACTTTAAGTTGTGGAGGGGCTTATATGGGTTTAATGATGCTTTTAGTTTATTTAGGGGGTATAATAGTTGTTTTTGGTTATACTACAGCAATAGCTATTGAAGAGTACCCTGAGACATGGGGTTCAGGGTTTGAGGTATTCGGGATTTTTTTAATAGGGTTGGTGATGGAAGTGGGGTTGGTTTTATGGGTT---TTAGACTTGGATGAGGTA---------------GTAGTAGTTAATTTTAATGATATGGGTGATTGAGTGATTTTTGAGGGAGAGGGGTCAGGGTTAGTTCGGGGCGATTCTATTGGTGCGGGTGCTTTGTATGATTATGGACGTTGATTGGTGGTGGTTGCTGGTTGGACGTTGTTTGTTGGTGTGTATATCGTGATTGAGATTACTCGGGGTAAC
>Cercocebus_chrysogaster
ATGAACGAAAATCTATTTACCCCATTCTCAACTCCAATAGTACTAGGTCAACCCGCTACGATCCCTATTATCTTATTCCCCATACTACTAATTCCAACCTCCAAACACCTTATTAACAACCGACTAACCACTATCCAACAAAACCTAACCCAATTCACCCTAAAACAAATAATAATTACCCATAACACCAAGGGACAAACTTGATCTCTAATACTAATATCTCTAATTATTTTCATCACCATAACTAACCTTCTAGGACTCCTACCCTACTCATTCACACCAACAACCCAACTTTCTATAAACCTAGCCATAGCAATCCCCCTATGAGCAGGCACAGTAATCACAGGACTGCGCCTCAAGACTAAAAATTCTCTAGCCCACCTTCTACCACAGGGCACACCCACACCACTTATTCCCATACTAGTAATGATCGAAACTATTAGCCTGCTTATTCAACCAGTAGCCCTAGCCGTACGACTAACCGCTAACATTACTGCTGGTCACCTACTAATACACCTGACTGGAAACGCTGCACTAGCACTATCAACCGTCAGCTCCTCTGCCACCCTCCTAACCTTTACACTCCTAATACTGCTAACCATTCTAGAAATTGCAGTTGCCCTAATTCAAGCCTACGTTTTTACACTCCTAACTAGCCTTTATTTACATAACAACACCATGCCCCAACTAGACACATCAACATGATTCACTACCATCACAACTATACTCCCTACACTGTATCTCATCATACAATTAAAACTACTAAATATAAACTACCACCGACCCCCATTCACAAAA---AACCCCAACCCACAAACCCACAATAACTACCAACAATCAAAATGAACGAAAATCTATTTACCCCATTCTCAACTCCAA------ATGTTCATCAACCGTTGGCTCTTTTCAACAAACCATAAAGACATTGGAACCCTATACCTACTATTCGGTGCATGAGCAGGAGTTATGGGCACAGCCCTAAGCCTTCTCATTCGAGCTGAACTAGGCCAACCCGGTAATCTACTGGGCAATGATCACATTTACAACGTTATCGTAACAGCCCATGCATTCGTCATAATCTTCTTCATAGTCATACCCATTATAATCGGAGGCTTTGGAAACTGGCTAGTACCCCTAATAATTGGCGCTCCTGACATAGCATTCCCTCGCTTAAATAACATAAGCTTCTGACTCCTTCCCCCCTCCTTCCTACTACTAATAGCATCAACTATACTAGAAGCCGGTGCTGGGACGGGTTGAACAGTATACCCCCCTTTAGCAGGAAACTTCTCCCACCCAGGAGCCTCCGTAGACCTAGTTATTTTTTCCCTTCACCTAGCAGGCATTTCTTCTATTCTAGGGGCTATCAACTTCATTACTACTATTATCAACATAAAACCTCCCGCAATATCTCAATATCAAACTCCCCTGTTCGTCTGATCAATCTTAATCACAGCAATCCTTCTACTCCTCTCACTACCAGTCCTGGCCGCCGGCATCACCATGCTACTAACAGATCGTAACCTTAACACTACTTTCTTCGATCCAGTTGGAGGAGGAGATCCTATTCTATACCAACACTTATTCTGATTCTTTGGTCACCCCGAAGTCTACATCCTCATTCTCCCCGGATTCGGAATAATCTCCCACATTGTAACCTACTATTCAGGCAAAAAAGAACCATTCGGATATATAGGTATAGTCTGAGCCATAATATCAATTGGGTTCCTAGGCTTCATTGTATGAGCCCACCACATATTTACAGTCGGCATAGATGTAGACACACGAGCCTATTTCACTTCAGCTACCATGATTATTGCAATTCCCACTGGCGTGAAAGTTTTTAGCTGACTCGCCACACTTCACGGGGCCAATATCAAATGATCTCCTGCAATACTTTGAGCCCTAGGCTTTATCTTTCTATTTACCGTAGGAGGCCTAACTGGTATTATCCTAGCAAACTCATCCCTAGATATTGTGCTACACGACACATACTACGTCGTCGCCCACTTCCACTATGTCCTATCAATAGGAGCTGTCTTCGCTATTATAGGAGGCTTCATCCATTGATTCCCTTTATTTTCAGGTTACACATTAAACCAAACCTGCGCTAAAGTTCACTTTATCATTATATTCATAGGTGTAAACCTAACCTTTTTCCCACAGCACTTCCTAGGCCTATCTGGAATACCCCGACGCTATTCTGACTACCCCGATGCCTATACCACATGAAACATCCTATCATCCATAGGCTCTTACATCTCACTAGTAGCAGTAATCTTAATAATTTATATAATCTGAGAAGCCTTTACCTCAAAACGTAAAATATTGCTAATCGAACAACCCTCCACTAACCTGGAATGATTAAACGGCTGCCCCCCACCCTATCACACATTTGAAGAACCAACCTATATTAAACTAATGGCTCATCCAGCACAACTAGGTCTACAAGACGCTACATCCCCTGTTATAGAAGAACTAATCACCTTTCATGACCATGCTCTTATAGCCATATCTTTAATCAGTCTTCTAGTTCTATATGCCCTATTCTCAACGCTTACAACAAAAATAACCAATACCAACATTACAGATGCTCAAGAAATAGAAATCATCTGAACCATCCTACCAGCAATTATCTTAGTCCTAATTGCTTTCCCATCCCTACGTATCCTATACTTAACAGACGAAGTCAACAACCCCTCCTTTACCATTAAATCAATCGGACATCAATGGTACTGAACTTACGAGTACACAGACTATGGAGGCCTAATCTTCAACTCCTATATACTACCCCCATTATTCCTAAATCCAGGAGACCTTCGACTCCTAGAAGTCGACAATCGAGTAGTACTTCCAATTGAAGCCCCCGTTCGTATAATAATTACATCTCAAGACGTATTACATTCATGAACCATCCCCACACTAGGCCTAAAAACCGATGCAGTACCCGGACGTCTAAACCAAACCGTATTCACCGCCACACGACCAGGCGTCTATTACGGACAATGCTCAGAAATCTGCGGTGCAAACCACAGCTTCATGCCAATCGTCGCAGAACTAATCCCATTAAAAATCTTTGAAATAGGACCCGTATTCACCCTA---ATGACCCACCAACTCCATGCCTATCACATAGTTAAACCTAGCCCCTGACCACTAACAGGAGCCCTATCAGCCCTCCTAATAACATCCGGCCTAATTATATGATTTCACTTTTACTCCACTACCCTGTTAATACTAGGCCTGCTAACCAACTCACTAACCATATACCAATGATGACGTGACATTGTACGAGAAAGCACCTATCAAGGCCACCATACAATATCCGTCCAAAAAGGCCTTCGATACGGAATAACATTATTTATCATCTCAGAGGTCTTCTTCTTCATAGGCTTCTTCTGAGCATTCTACCACTCAAGCCTCGCTCCAACACCCCATTTAGGAGGCTACTGACCACCAACAGGCATCACCCCCCTAAACCCCCTAGAAGTGCCTCTCCTAAACACCTCTGTACTACTCGCATCAGGAGTTACAATCACCTGAGCCCACCATAGCCTCATAAGTAGTAACCGAAAACAAACAACCCAAGCCCTACTTATCACAATCTCACTAGGCATCTACTTCACCCTACTACAAGCTTCAGAATACTTCGAAGCACCCTTTACCATCTCCGACGGCATCTATGGCTCAACATTTTTCGTCGCCACAGGCTTCCACGGACTTCACGTTATCATTGGATCCACATTTCTCTTTGTCTGTCTCATCCGCCAACTACTATACCATTTTACGTCAAACCACCACTTCGGCTTTGAAGCCGCCGCCTGATACTGACACTTCGTAGACGTTATCTGACTATTCCTCTATATTTCTATCTATTGATGAGGATCAATGATTCCAACACGTAAATCTAACCCAATCATAAAAATAATCAATCAATCCCTCATTGACTTACCAACTCCATCCAACATCTCCATGTGATGAAACTTTGGTTCACTTCTCGCAACCTGTCTAATCCTACAAATTATTACAGGCCTATTCTTAGCAATACATTACTCACCAGACATCTCCTCTGCATTCTCCTCAATCGCACATATTACTCGAGACGTAAATTATGGCTGGACCATCCGCTACCTCCACGCCAACGGCGCCTCCATACTCTTTATCTGTCTTTTCCTACACGTAGGCCGAGGCCTCTACTATGGCTCATACCTCCTCCTAAAAACCTGAAATATTGGCATCACACTTCTTCTTACAACTATAGCAACAGCCTTTATGGGCTACGTACTCCCATGAGGCCAAATATCATTCTGAGGGGCAACAGTAATCACAAATCTACTATCAGCAGTCCCGTACATCGGAGTCGATATCGTCCAATGAATCTGAGGCGGACACGCCATTGGCAACCCCACCCTCACACGATTCTTCACCCTGCACTTCACCCTACCTTTCATCATAGTCGCCCTTACAGTCGTACACTTACTATTTCTACATGAAACAGGATCAAACAACCCCTGCGGAATCTCCTCTAACTCAGATAAAATCACCTTCCACCCTTACTTCACAATTAAGGATATCCTAGGCCTAGCCCTTCTTCTCCCCATCCTAATAACGTTAGTATTATTCTCACCAGACCTCCTAAGTGATCCAGACAACTATACCCCAGCCAACCCGCTAAATACCCCTCTACACATCAAACCAGAGTGGTACTTCCTATTCGCATACGCAATCCTACGATCCATCCCCAACAAATTAGGAGGCGTATTAGCACTCTTCCTATCAATTCTCATCCTAGCAATCATCCCTATACTCCACAAATCCAAACAACAAAGCATAATATTCCGCCCACTTAGCCAACTCCTATTCTGACTCCTAATTACAACCCTACTAACCTTAACCTGAATTGGAAGCCAACCAATAGTTCAACCCCTCATCACCATCGGTCAAGTAGCATCCATAATTTACTTCATTACAATCCTAATCCTAATACCACTAACCTCCCTAATTGAAAATAACTTACTAAAATGAACCATGACCACAATAAATCTCCTGCTCCTCATTATATCCACACTGGCTGCCATAGCATTCCTCACACTCGTTGAACGAAAACTACTAGGCTATATACAACTACGAAAAGGACCCAACGTTGTAGGCCCCTACGGACTACTACAACCCTTCGCTGACGCAACAAAACTTTTCACCAAAGAACCTCTAAAACCCTCAACATCCACCACCGTTCTATATATTACCGCACCTGCCCTAGCCTTCTCCATCGCCCTCCTCCTATGAATTCCCCTCCCCATACCCAACGCCTTAGTCAATTTTAACCTAGGACTCCTATTCATCCTAGCCACATCAAGCCTAACCGTCTACTCTATCCTATGATCAGGATGAGCATCAAACTCAAACTACGCCCTGATCGGGGCCCTACGAGCCGTTGCTCAAACAATCTCATACGAAGTCACCCTCGCCATCATCCTACTATCAGTTCTACTAATAAGCGGCTCGTTTAACCTTAATATACTCATTACAACACAAGAATACTTCTGGCTTCTCCTACCATCATGACCCCTAGCTATAATATGATTTACTTCCACACTAGCAGAAACAAACCGAACCCCATTCGACCTCATAGAAGGCGAATCAGAGCTAGTATCAGGCTTTAACATCGAATACGCCGCAGGCCCATTCGCCTTATTCTTTATGGCCGAATACATAAATATTATCATAATAAACGCCCTTACAACCACAATCTTTCTAGGTACATTCTACCCCATCCACTCACCAGAGCTATTCACAACATGTTTCACCACCAAAACGCTCCTTATAACCTCCCTTTTCCTATGAACCCGAGCAACATACCCCCGATTCCGCTATGATCAACTCATATATCTACTATGAAAAAATTTCCTCCCACTTACACTAGCATTACTCATATGAAATACCTCAACGCCCATCGCAATTTCCAGCATTCCTCCTCAAACCATCAACCCATTAGCCCAACTCATCATCTACACCACAATAATTATAGGCACGCTCATTACAATACTAAGTTCACATTGATTTCTCGCCTGAGCAGGCCTGGAAATAAATATATTAGCCTTTATCCCAATTTTAATCAAAAAGACAAACCTCCGCTCCACAGAAGCCGCCACCAAATATTTCCTGATGCAATCTACCGCAGCTATAATTCTTATAATAGGAATTATCTCCAACACCCTACTAACAGGTCACTGA------ATAATAACAAACTAC------ACCAGCCAGCTCCCATCTCTAATAATAACCATCGCTATTATCATAAAACTAGGAATAACCCCCTTCCACTTTTGAGTCCCAGAAGTTACCCAAGGAACACCCTTAACCTCCGGCCTACTCCTCCTTACATGACAAAAACTAGCCCCCATCTCAATCATATACCAAATCCACATATCAGTTAACACACATATCCTTCTAACTCTCTCCACCCTATCCATTATAGTAGGCAGTTGAGGAGGCCTCAACCAGACACAATTGCGCAAAATCCTAGGGTACTCCTCAATTACCCACACGGGCTGAACAATAATAACACTAACATACAATCCAACCATCACAATTCTTTACCTAATTGTGTACATCATCCTAACAACTACTATATTCCTGACCCTCAACCTAAACTCAAACACTACAACTCTCATATTATCCCATACCTGAAACAAATCAACCCACCTAACACCACTAATAGCATCCACCCTCCTATCCCTAGGAGGACTACCCCCCCTAACTGGCTTCCTACCAAAGTGAATCACCATTCAAGAACTAACAATAAACGACAATTTTCTCGTCCCCTCTATCATAATTGCCATAACCCTACTCAACCTATACTTCTACATACGCCTAATCTATGCCATCTCCCTAACACTATTCCCCATACCCAACAACACAAAAATAACATGACAATTCGAAAACACAAAATCCACACTCCTTATTCCTCCCCTTATCATTACTTCCACTCTACTACTACCAATCTCTCCCTCAATTTTAGCTATCCACATTAACCTAATACTAGCCTTAACAATCAACACCCTCCTGACCCTACTATTAATAATTATTATACTCTGACTACCCCAACTCAACTCCTATGCAGAAAAAACTAACCCCTACGAGTGCGGATTTGATCCCCTAAACCCTGCTCGTATTCCATTCTCAATAAAATTCTTCTTAGTCGCAATCACCTTCCTACTATTTGATCTAGAAATCGCTTTACTACTATCCCTACCGTGAGCCCTCCAAACAACTAATCTCCCAATAATAATCAAATCATCCATGGCTTTCATCATTATTTTAATTCTCAGCCTAGCCTACGAATGAACTCAAAAAGGACTAGACTGAACCGAGATGCTAAAGATAATTATCCCCACAACCATATTATTACCTATAACATGACTGTCCAAGAATAATACCATCTGAATTAATCTAACCACACACAGCCTAATCATCAGCCTAATTCCCCTACTATTCTTTAACCAAATTAACAACAACCTCTTCAGCCACTCAACCTACTTATCCTCCGACCCACTAACAACACCCCTCCTAACACTAACTGCCTGACTTTTACCCCTCATAATCATGGCAAGCCAACATCATTTACACAACGAACCCCACTCACAAAAAAAACTCTATCTCTCCATAATAATCTTCCTACAAATTACCCTAGTCCTAACATTTATAGCCACCGAACTAATTATATTCTATATCCTATTCGAAACCACCCTCATCCCTACCCTAGTTATCATCACCAAATGAGGTAACCAAGCAAAACGCATTAACGCAAGTACATACTTTCTATTCTACACACTAGCCGGCTCTCTACCACTACTTATTATACTAATTTACACACACAACAACACAGGCTCACTAAACACTCCACTACTAACACTTACAGACCAAAAACTAACAACC---ACCTGATCTCACAGCCTTACATGACTAGCGTGCATAATAGCCTTCATAACAAAGATACCTCTATATGGCCTACACCTATGACTCCCCAAAGCCCATGTTGAAGCCCCCATCGCAGGTTCAATAGTCCTCGCCGCAGTACTCCTAAAACTAGGCGGATACGGCATGATACGACTCACTTCCATCCTTAACCCCTTAACAGAATATATAGCCTACCCATTCCTTATATTATCCCTATGAGGTATAGTCATAACAAGTTCAATCTGCCTCCGACAAACAGACCTAAAATCACTCATTGCATACTCTTCTGTAAGCCACATAGCCCTGGTAATCATAGCCACCCTTATCCAAACCCCCTGAAGCTTCTCTGGCGCAATCATCCTTATAATCGCCCATGGACTTACCTCCTCTATATATTTCTGCCTGGCCAACTCAAACTATGAACGCACCCACAGCCGCATTATATTACTATCCCGAGGACTTCAAATCCTATTCCCGTTAATAACCTTCTGATGATTCACAGCAAACCTCACTAACCTTGCCCTACCTCCTACCATCAACTTACTAGGCGAACTCTTCACAATCGCAGCCTCATTTTCCTGATCCCATATCACCATCACATTAACAGGACTCAATATACTAATTACAGCCCTCTATTCTCTTCATATATTCATTACAATGCAACGAGGAGCACTCACACATCATATAACAAACATAAAACCCCCCTTTACACGAGAAAATACACTAATACTCATACATCTCGCCCCAATCATCCTCCTATCACTTAACCCCAGCATCATTATAGGATTCACTCCTATGACTCCTATCTACATAAACATTGCACTTGCATTTACTATCTCACTCCTAGGCATACTAACCTACCGTTCACATCTAATAACCTCCCTCCTCTGCCTAGAGGGAATAATAATATCACTCTTCATGATAATAACCCTTATCGCCTCAAACACACACTCCCCCTTAATCAACATTATACCCATTATCCTACTAGTATTTGCCGCCTGTGAAGCGGCAGTAGGCCTCGCCCTACTAATCTCAATCTCCAACACATACGGACTAGATTATATTCAAAATCTAAACCTGCTTCAATGC------ATGCCCGCCTCTATTATAATAACAACCCTTACCTCCCTAACTCTTCCAATCGTTGCCACTCTCATCAACCCCAACAAAAAA---CACTCATACCCAAACTATGTAAAAACAACTGTAATATATGCTTTTATCACTAGCCTCTTTCCAACAACCCTATATATTTTCTCAAACCAAGAAACAATCATTTGAAGCTGACATTGGATAATGACCCAAACACTAGACCTAACATTAAGCTTCAAACTAGACTACTTTTCCATAATATTCATCCCAATCGCACTATTCATTACTTGATCCATTATAGAATTCGCACTATGATATATAAACTCAGATCCAAATATTAACCAATTCTTCAAATACCTCCTTATCTTTCTCATTGCTATACTAGTCCTAGTTACCGCTAATAATCTTTTCCAACTCTTCATTGGTTGAGAGGGCGTGGGAATCATATCCTTCCTTCTAATCAGCTGATGATATGCTCGAACAGATGCCAACACAGCAGCCATCCAAGCAATTCTATATAACCGTATCGGCGACATTGGTCTTATCCTAGCTATAGCATGATTCCTCCTACATTATAACTCATGAGACTTTCAACAAATACTAGCCCTAAACTCCAACTCAAACCTCCTTCCATTAACCGGTCTCCTCCTAGCAGCAATGGGAAAATCAGCTCAATTTGGCCTTCACCCCTGACTACCCTCTGCCATAGAAGGCCCAACCCCAGTCTCAGCTCTACTTCACTCCAGCACTATAGTCGTCGCCGGAGTATTCTTACTCATTCGATTCTATCCTCTAATAGAAAACAATACATTAATCCAAAACCTCATATTATGCCTAGGAGCCACTACCACCCTATTTACAGCCATCTGTGCCCTCACACAAAACGACATTAAAAAAATTGTAGCCTTCTCCACCTCAAGTCAACTAGGCCTAATAATAGTTACAATTGGCATCAACCAACCATACCTAGCATTCATACACATCTGCACCCACGCCTTCTTCAAAGCCATGCTCTTCATTTGCTCCGGATCCATTATTCATAATCTAAATAACGAACAAGACATTCGAAAAATAGGAGGCCTATTTAAAACAATACCCCTAACCTCAACCTCCTTAACTATCGGCAACCTGGCACTCACAGGAATACCTTTCCTCACAGGCTTCTACTCAAAAGATCTTATTATCGAAGCCACAAATACGTCATATACCAACGCCTGAGCCCTATCTATTACTCTCATCGCTACCTCCCTAACAAGCGCCTACAGCACTCGAACTATTATCCTTACCCTAACAGGACAACCACGCTTCCCAGCCTTAACAAACATTAATGAAAATACCCCCGCCCTACTAAACCCAATTAAACGCCTCACAATAGGCAGCATAATTACAGGGTTTCTTATCACCAATAGCATCCCCCCTACCTCACTCCCCCAACCAACAATACCCCTACACCTAAAACTCTCAGCCCTATACGCAACTGCTCTAGGCTTCCTAATAGCCCTAGACCTCACTCTCATAACTAATAATACTAAAATAAAAACCCCATCACAAATATTCAAGTTCTCCAACATACTAGGATATTATCCAACCACAATCCACCGTACAATTCCCTATCAAAACCTACTTACAAGCCAAAACCTAGCTCTCCTTCTACTAGACTCAATATGATTAGAAAAATCAATACCCAAAACAATCTCACAAACACATATCACTGCCTCCACAACTGTAACCTCCCAAAAAGGCATAATTAAACTCTATTTCCTCTCTTTCCTTATTCCTCTTGTTCTAACTATACTTCTAATAATAATGACATATGTTTTGTTTACATTGAGTGTATTATTGGTTATGGGATTTGTAGGTTTTTCTTCTAAGCCTTCTCCTATTTATGGGGGTTTGGCGTTGGTTGTTAGTGGTGTTATTGGTTGTGTAATTGTTTTAAGTTATGGGGGGGCTTATATGGGTTTAATGATGTTTTTAGTTTATTTGGGGGGTATAATAGTTGTTTTTGGTTATACTACAGCAATAGCCATTGAAGAATATCCTGAGACGTGGGGTTCGGGGCTTGAGGTAGTGGGAAGTTTTTTAGTAGGGTTAGTGATGGAAGTGGGATTAATTTTATGGGTT---TTAGATTTGGATGAA---GTGGTA---------GTAATGGTTAATTTTAATGATATGGGTGGTTGGGTGATTTTTGAGGGAGAGGGGTCGGAACTAATTCGGGGTGATTCTATCGGTGCGGGTGCTTTGTATGATTACGGGCGTTGATTAGTGGTGGTTGCTGGTTGGACGTTGTTTGTTGGTGTATATATTGTGATTGAAATTACTCGGGGTAAT
>Cercocebus_torquatus
ATGAACGAAAATCTATTTACCTTATTCTCAACTCCAATAGTATTAGGCCAACCCGCCACAATCCCTATTATCTTATTCCCTATACTACTGATCCCAACTTCCAAATATCTTATTAAGAATCGACTAACCACCATCCAACAAAACCTAACCCAACTCACTCTAAAACAAATAATAACAACCCATAATACCAAAGGACAAACTTGATCTCTAATACTAATATCCCTAATTATTTTTATCACCATAACTAACCTTCTAGGACTCCTACCATACTCATTTACACCAACCACCCAACTTTCTATAAACCTAGCCATAGCAATTCCCCTATGAGCAGGCACAGTAATTATAGGACTGCGCTTTAAGACCAAAAATTCCCTAGCCCATCTTCTACCACAAGGCACGCCCACACTGCTCATTCCCATACTAGTAGTAATCGAAACTATTAGCCTGCTTATTCAACCAGTAGCCCTAGCCGTACGACTAACCGCTAACATCACAGCTGGTCATCTATTAATGCACCTGATTGGAAACACTGCACTAGCACTATCAACCGTTAACTCCTCTGCCACCCTCCTAATCTTTACGCTCCTAATACTATTAACTATCCTAGAAATTGCAGTCGCCCTAATTCAAGCCTACGTTTTTACACTCCTAACCAGCCTTTATTTACATAACAACACCGTGCCCCAACTAGATACATCAACATGATTCACCACTATCACAACCACCCTCCCCACACTGTATCTTATCATACAATTAAAACTACTAAATATAAACTACTACCGACCCCCCCTTACAAAA---AATCTCAACCTACAAACCCACAATAACCACCAACAATCAAAATGAACGAAAATCTATTTACCTTATTCTCAACTCCAA------ATGTTCATCAATCGTTGACTATTTTCAACAAACCACAAAGACATTGGAACCCTATACCTACTATTTGGTGCATGAGCCGGAGTTATAGGCACAGCCCTAAGCCTCCTTATTCGAGCTGAACTAGGCCAACCCGGTAGTCTACTGGGCAATGATCATATTTATAACGTTATCGTAACGGCCCATGCATTTGTCATAATTTTCTTCATAGTTATACCCATCATGATCGGAGGTTTTGGAAACTGACTAGTGCCCCTTATAATTGGCGCCCCCGATATAGCATTCCCCCGTTTGAATAATATAAGCTTCTGACTCCTTCCCCCTTCCTTTCTACTACTAATGGCATCAACTATACTAGAAGCCGGCGCTGGGACAGGCTGAACAGTATACCCTCCTTTAGCAGGAAACTTCTCTCACCCAGGAGCCTCCGTAGACCTAGTCATTTTTTCTCTTCACCTGGCAGGCATTTCTTCTATCTTAGGGGCCATTAACTTCATTACCACTATTATAAACATAAAACCCCCCGCAATATCTCAGTATCAAACTCCCCTATTCGTCTGATCAATCCTAATCACAGCAATCCTCCTACTTCTCTCACTACCAGTTCTGGCCGCCGGCATCACCATGCTACTAACAGATCGTAACCTCAATACTACTTTCTTCGATCCAGTTGGAGGAGGAGATCCTATTCTATATCAGCACTTATTCTGATTCTTTGGTCACCCCGAAGTCTACATCCTCATTCTTCCCGGATTTGGAATAATTTCCCACATTGTAACTTACTACTCAGGTAAAAAGGAACCATTCGGGTACATAGGTATAGTTTGAGCCATAATATCAATTGGATTCTTGGGCTTCATTGTATGAGCCCACCATATATTCACAGTCGGCATAGATGTAGATACACGAGCCTACTTCACCTCAGCTACTATAATTATTGCAATCCCTACTGGTGTAAAAGTTTTTAGCTGACTCGCCACACTCCACGGAGCCAACATCAAATGATCTCCTGCAATACTTTGAGCCCTAGGCTTTATCTTTCTATTTACCGTAGGGGGCCTAACTGGTATTATCCTAGCAAACTCATCCCTAGACATCGTGCTACACGATACATACTATGTCGTAGCCCACTTCCACTATGTCCTATCAATAGGAGCTGTTTTCGCCATTATAGGGGGATTTATTCATTGATTCCCTTTATTTTCAGGCTATACATTAGACCAAACCTATGCTAAAATTCACTTTATCATTATATTCATAGGTGTTAACCTAACCTTCTTCCCACAACACTTCCTAGGCCTATCCGGAATACCCCGACGCTATTCTGACTACCCTGATGCTTACACCATATGAAACATCTTATCATCTATAGGCTCTTACATCTCACTAATAGCAGTAATCTTGATAATTTATATGATCTGAGAAGCCTTCGCCTCAAAACGTAAGGTTCTACTAATCGAACAACCTTCCACCAACCTAGAGTGACTAAACGGCTGCCCCCCACCCTACCACACATTTGAAGAACCAGCCTATATTAAACTAATGGCTCATCCAACACAACTAGGTTTACAAGACGCTACATCCCCCGTTATAGAAGAATTGATTACCTTTCATGACCATGCTCTTATAGCCATATCTTTAATTAGCCTTCTAGTCCTATATGCCCTATTCTCAACACTCACAACAAAACTAACCAATACTAACATTACAGATGCTCAAGAAATAGAAATCATCTGAACCATCCTGCCAGCAATTATCTTAGTCCTAATTGCCTTCCCGTCCCTACGCATCCTGTACTTAACAGATGAAGTCAATAATCCCTCCTTTACCATTAAATCAATTGGGCACCAGTGATACTGAACTTATGAATACACAGACTATGGAGGCCTAATCTTTAACTCCTATATACTGCCCCCATTATTCCTGAATCCAGGAGACCTTCGACTCCTAGAAGTTGACAATCGAGTAGTACTCCCAATTGAAGCCCCCGTTCGTATAATAATTACATCTCAAGATGTTTTGCATTCATGAACCATCCCCACACTAGGCCTAAAAACCGATGCAGTGCCGGGACGCCTAAACCAAACTGTATTCACCGCCACACGACCAGGCGTCTATTACGGACAATGCTCAGAAATCTGCGGCGCAAATCACAGCTTCATACCAATCGTTGCAGAACTAATTCCACTAAAAATCTTTGAAATAGGACCCGTATTTACCCTT---ATGACCCACCAACTTCATGCCTACCACATAGTTAAACCTAGCCCCTGACCACTAACAGGAGCCCTATCAGCCCTTCTAATAACATCTGGCTTAATCATATGATTTCACTTTTACTCCACTACCCTATTAATATTAGGCCTACTAACTAACTCACTAACCTTATATCAATGGTGACGTGACATTGTACGAGAAGGCACCTATCAAGGCCACCACACAACATCTGTCCAAAAAGGCCTCCGATACGGAATAACATTATTCATTATCTCAGAAGTCTTTTTCTTCATAGGCTTCTTCTGGGCATTTTACCACTCAAGCCTCGCTCCAACACCTCATTCGGGAGGTTACTGGCCACCAACAGGCATCACCCCCTTAAATCCCCTAGAAGTGCCCCTCCTAAATACCTCTGTACTACTCGCATCAGGAGTTACAATTACCTGAGCCCACCACAGCCTCATAAATAGCAACCGAAAACAAACAATCCAAGCCTTACTTATCACAATCTCACTGGGCATTTACTTCACCCTATTACAAGCTTCAGAATACTTCGAAGCACCCTTTACTATCTCCGACGGCATCTATGGTTCAACATTCTTCGTCGCCACAGGCTTCCACGGACTACATGTTATCATTGGGTCCACATTTCTCTTTATCTGCCTCATCCGTCAGCTACTATACCATTTTACGTCAAACCACCACTTTGGCTTTGAAGCCGCCGCCTGGTACTGACACTTCGTAGACGTTGTCTGATTACTCCTTTACATTTCTATCTATTGATGAGGATCAATGATTCCAATACGCAAATCCAATCCAATTATAAAAATAATCAACCGCTCCCTCATTGATTTACCAACCCCATCCAATATTTCCATATGATGAAACTTTGGCTCACTTCTCGCAACCTGTCTAACCCTACAAATCATTACAGGCCTATTCCTAGCAATACACTACTCACCAGACACCTCCTCTGCATTCTCCTCAATTGCACACATTACCCGAGACGTAAATTACGGCTGAACCATCCGGTACCTCCACGCCAATGGCGCCTCCATATTTTTCATTTGTCTTTTCCTACACGTAGGCCGAGGTCTCTACTACGGCTCATATCTCCTCTTAAAAACCTGAAATATTGGTGTTATACTTCTTCTCACAACTATAGCAACAGCCTTCATGGGCTACGTACTCCCATGAGGCCAAATATCATTCTGAGGGGCAACAGTAATCACAAACTTACTATCAGCAGTACCATACATCGGAACTGACCTTGTTCAATGAATCTGAGGCGGATACACCATTGGCAATCCCACCCTCACACGATTCTTTACCCTACACTTCATCCTACCTTTCATCATCATCACCCTTACAACCGTACACTTACTATTTCTACACGAAACAGGATCAAACAACCCCTGCGGAATCCCTTCTGACTCAGATAAAATTGCCTTCCACCCCTACTTCACAATTAAAGATATCCTAGGCCTAACTCTCCTCCTCCTCATCCTAATAACACTAGTACTATTTTCACCCGATCTCCTGAGCGATCCAGACAACTACACACCAGCTAACCCATTAAACACCCCCCTACACATCAAACCAGAGTGATACTTCCTATTCGCATACACAATCCTACGATCTATTCCCAACAAACTAGGAGGCGTATTAGCACTCTTCCTATCAATTTTTATCCTGGCAATCATCCCTATACTCCATAAATCCAAACAACAAAGTATAATATTCCGCCCACTTAGCCAACTCCTATTCTGACTTCTAACTGCAACCCTACTAACCTTAACCTGAATCGGAAGCCAACCAATAGTTCAACCTCTCATTACCATTGGTCAAATAGCATCCGCAACATACTTCATCACAATCTTAATCTTAATACCACTAACCTCTCTAATCGAGAATAACTTACTAAAATGAACCATGACTACAATAAACCTCCTACTCCTCATTACATCCACACTAGCCGCTATAGCATTTCTCACACTTGTTGAACGAAAACTACTAGGCTATATACAACTACGAAAAGGACCCAACATTGTAGGCCCCTACGGACTACTACAACCCTTCGCTGACGCAATAAAACTCTTCACCAAAGAACCCCTAAAACCCTCAACATCCACTACCATTCTTTACATTACCGCACCCGCCCTAGCCTTCTCTATCGCCCTCCTACTATGAACTCCCCTTCCCATACCCAACGCCCTAATTAACTTCAATCTAGGACTTCTATTCATCCTAGCCACATCCAGCCTAACCGTCTACACTATTCTATGATCAGGATGAGCATCAAATTCAAACTACGCCCTAATCGGAGCACTACGAGCCGTTGCCCAAACAATCTCATATGAAGTTACCCTCGCCATCATCTTACTATCAATTCTACTAATAAGCGGCTCATTCAACCTTAACATACTCATTACAACACAAGAACATCTCTGACTCCTCCTACCATCATGACCCCTAGCTATAATATGATTTACCTCCACACTAGCAGAAACAAACCGAACCCCCTTCGACCTTATAGAAGGCGAATCAGAACTAGTATCGGGCTTTAACATCGAATACGCTGCAGGCCCATTCGCCCTATTCTTCATGGCTGAGTACATAAATATTATTATAATAAACGCCCTTACAATCACAATTTTTCTGGGTACATTCTACCCCACCCATTCACCAGAACTATTCACAGCATGCTTCACTACCAAAACACTCCTCATAACCTCCCTTTTCCTATGAACCCGAGCAACATACCCCCGATTCCGTTACGACCAACTTATACACCTATTATGAAAAAACTTCCTCCCACTTACACTAGCATTACTCATATGAAACATCTCAATGCCCATCGCGATCTCCAGCATTCCTCCTCAAACCATTAACCCACTAGCCCAACTCATTATCTATACCACAATAATTACAGGCACGCTCATTACAATACTAAGCTCACATTGATTCCTCGCCTGAACAGGTCTGGAAATAAATATATTAGCCTTCATCCCAATTTTAATTAAAAAAACAAACCTCCGCTCCACAGAAGCCACTACCAAATATTTCCTGATACAATCTACCGCAGCTATAATTCTCATAATAGGAATTATCTCTAATACTTTATTATCAGGACACTGA------ATAATAACAAGCTAC------ACCAGCCAACTCCCATCCCTAATAATAACCGCCGCTCTCGCTATAAAACTAGGAATAACCCCCTTTCACTTCTGAATCCCAGAAGTTACCCAAGGAACACCCCTAATCTCTGGTCTGCTCCTCCTTACATGACAAAAACTAGCCCCCATCTCAATCATATACCAAATCCACCTATCAATTAACACACATGTCCTTCTAACTCTCTCCATCCTATCCATTATAGTAGGCAGTTGAGGAGGCCTCAACCAAACACAACTACGCAAAATCCTAGGATACTCCTCAATCACCCATATAGGCTGAACAATAATAACACTAACATATAACCCAACCATCACATTTCTTTATCTAATCATGTACATCACCCTAACAACCACTATATTCCTGACCCTCAACCTAAACTCAAACACCACAACTCTCATGTTATCCCACACCTGAAACAAATCAACCCACCTAATACCACTAATAGCATCCACTCTCTTATCCCTGGGAGGACTACCACCCCTAACTGGCTTTCTACCCAAGTGAATTACCATTCAAGAACTAACAATAAACGACAGCTTCCTTATCCCCTCCATCATAATTATCATAACTCTACTCAACCTACACTTTTACATACGCCTAATCTATGCTATCTCCCTAACACTGTTCCCCACATCTAACAACACAAAAATAACATGACAATTCGAAAACATAAAACCCACACTCTTCATCCCTCCCCTTATCATCACCTCCACCCTACTACTACCAATTTCCCCCTTAATCTTAGCTATCCACATTAACCTAATATTAGCCTTAATAATCAACACCCTTCTGACCTTATCATTAATAATTATTATACTCTGACTACCCCAACTTAATTCCTATGCAGAAAAAACTAACCCCTACGAGTGTGGATTTGACCCTCTAAACCCCGCTCGTATTCCATTCTCAATAAAATTCTTCTTAGTCGCAATCACCTTCCTACTATTCGACCTAGAAATCGCTTTACTACTATCCCTACCATGAGCCCTCCAAACAGCAAACCTCCCAATAATAACCAAATCATCCATGGCCTTCATCATTATTTTAATTCTTAGCCTAGCCTACGAATGAACCCAAAAAGGACTAGACTGAACTGAAATGCTAAAAATAATTATTCCCACAATCATATTATTACCTATAACATGACTATCCAAAAATAACAATATCTGAATTAACCTAACCACACACAGCCTAACCATCAGCCTAATTCCCCTACTATTCTTTAACCAAACTAACAACAACCTCTTTAGCCACTCAACCCACTTATCCTCCGACCCACTAACAACACCCCTCCTAATACTAACCGCCTGACTCCTACCCCTTATAACCATGGCAAGCCAATATCACCTACACAACGAACCCCCCTCACAAAAAAAACTTTATCTTTCCATAATAATCTTCCTACAAATTACCCTAATTCTAACATTCATGGCTACCGAGCTAATCATATTCTACATCTTATTCGAGACCACTCTAATCCCCACTCTAGTTATCATCACCAAATGAGGCAACCAACCAAAACGCATCAACGCAAGCACATACTTTCTATTCTACACACTAACCGGCTCTCTACCCCTACTCATCATACTAATTTACACACACAACAACACAGGCTCATTAAACATTATATTACTAACACTTATAAACCAAAAACTAACAACC---ACTTGATCTCACAACTTTATCTGACTAGCATGCATAATAGCTTTTATAACAAAAATACCTCTATATGGCCTACATCTATGACTTCCCAAAGCCCATGTTGAAGCCCCCATCGCAGGTTCAATAGTCCTCGCCGCAGTACTCCTAAAACTAGGCGGCTACGGCATGATGCGACTCACTTCTATCCTTGACCCCTTAACAGAATATATAGCCTACCCATTCCTCATACTATCCCTATGAGGTATAATCATAACAAGTTCAATCTGCCTCCGACAGACAGACCTAAAATCACTTATCGCATACTCTTCTGTAAGTCACATAGCCCTAGTAATCATGGCCACCCTCATCCAAACTCCCTGAAGCTTCTCTGGCGCAATCATCCTTATAATTGCCCATGGACTCACCTCCTCTATATACTTCTGCCTGGCTAATTCAAACTATGAACGCACTCACAGCCGTATTATACTACTATCTCGAGGACTTCAAATCCTATTCCCATTAATAACCTTCTGATGGTTCATAGCAAACCTTACTAACCTTGCCCTACCTCCTACCATCAACCTACTAGGCGAAATCTTCACAATCGCAGCCTCATTTTCCTGATCCCATATCACCATTACACTAATAGGACTAAATATACTAATCACAGCCCTCTACTCTCTCCACATATTCATTACAATGCAACGAGGAACACTCACACACCATTTAACTAACATAAAACCCCCCTTTACACGAGAAAATACACTAATACTTATACACCTCGCCCCAATCATCCTCCTATCACTTAACCCTAGCATCATTATGGGCTTTACTCCTATGACCCCTGTCCATATAAATATTGCACTTGCATTTACTATCTCACTCCTAGGCATATTAACCTACCGTTCACACCTAATAACCTCCCTCCTTTGCCTGGAAGGAATAATAATATCACTCTTCATGATAATAACCCTTATCGCCTCAAACATACACTCCCTCCTAATCAACATTATACCCATTATTCTACTGGTATTCGCCGCCTGTGAGGCGGCAGTAGGACTCGCCCTACTAATCTCAATCTCCAATACATATGGACTAGACTATGTTCAAAACCTGAACCTGCTTCAATGC------ATGCCTGCTTCTATTATAATAACAACCCTCATTTCCCTGACCCTTCCAATCCTTGCCACCCTCATTAACCCCAATAAAAAA---TATTCATATCCAAATTATGTAAAAACAACTGTAATATACGCTTTCATCACTAGCCTCCTTCCAACAACTCTATACATTTTCTCAAACCAAGAAACAATCATCTGAAGTTGACATTGAATGGCAACCCAAACACTAGACCTGACACTAAGTTTTAAACTAGATTATTTTTCCATAATATTCATCCCAATCGCACTATTCATTACTTGATCCATTATAGAATTCTCACTGTGGTATATAAATTCAGATCCAAACACTAACCAATTCTTCAAATATCTCCTTATTTTCCTTACTGCTATACTAATCCTAGTCACCGCCAACAACCTTTTCCAACTTTTCATTGGTTGAGAGGGCGTAGGAATCATATCCTTCCTTCTAATCGGCTGATGACATGCTCGAACAGATGCCAACACAGCAGCCATCCAAGCAATCCTATATAACCGCATTGGCGACATTGGTCTTATTCTAGCTATAGTATGATTCCTCCTACATTACAACTCATGAGACTTTCAACAAATACTAGCCCTAAATTCCAACTCAAACTTCCTTCCACTAACCGGCCTCCTCCTAGCAGCAATAGGAAAATCAGCTCAATTTGGCCTTCATCCTTGACTACCCTCTGCCATAGAAGGCCCAACTCCAGTCTCAGCTCTACTTCACTCCAGCACCATAGTCGTCGCCGGAGTATTTCTACTCATTCGATTTTATCCTCTAATAGAAAACAATATATTAATCCAAAGCCTCATATTATGCCTGGGGGCCATTACCACTCTATTTGCAGCTATCTGTGCCCTCACACAAAATGACATTAAAAAGATTGTAGCCTTCTCCACCTCAAGCCAACTGGGCCTAATAATAGTTACAATTGGCATCAACCAGCCATACCTAGCATTCCTGCACATCTGCACCCACGCTTTCTTTAAAGCCATACTCTTTATTTGCTCTGGATCTATTATTCATAACCTAAATAACGAACAAGACATCCGGAAAATAGGAGGCCTATTTAAAACAATACCCCTAACCTCAACCTCCCTAACTATTGGCAGCCTAGCACTCACAGGAATACCTTTTCTTACAGGCTTCTACTCCAAAGATCTTATCATCGAAGCCGCAAATACGTCATATACCAATGCCTGAGCCCTATTCACTACTCTCATCGCTACCTCCCTGACAAGCGCCTACAGCACTCGAACTATTCTCCTCACCCTAACAGGACAACCACGCTTTCCAGCCTCAACAAATATTAATGAAAACCACCCTGCCCTACTAAACCCAATTAAACGCCTCACAATAGGTAGCATAATTACAGGATTCCTCATCACCAATAACATCCCCCCTGCCTCACTCCCCCAACCAACAACATCCCTATACCTAAAACTCTCAGCCCTATACGCAACTGCCCTGGGCTTCCTAATAGCCCTAGACCTCACCCTCATAACAAATAATCTAAAAATAAAAAACCCATCACAGACATTTAAATTCTCCAACATATTAGGGTACTACCCAACCACAATTCACCGTATAATTCCCTATCAAAACCTACTCGCAAGCCAAAATCTAGCCCTCCTCCTATTAGACTCAATATGACTAGAAAAATCCATACCCAAAACAATCTCACAAATACATATCACTGCTTCCACAACTGTAACCTCCCAAAAAGGCATAATCAAACTTTACTTTTTCTCCTTCCTCATCCCCCTTATTCTAACCACGTTTCTAATAATAATGACATATGTTTTATTTATATTGAGTGTATTATTGGTTGTGGGGTTTGTAGGTTTTTCTTCTAAGCCTTCTCCTATTTATGGGGGTTTGGCGTTGGTTGTTAGTGGTGTTGTTGGTTGTGTGATTGTTTTAAGTTGTGGGGGGGCTTATATGGGTTTAATGATGCTTTTAGTTTATTTGGGGGGTATAATAGTTGTTTTTGGTTATACTGCAGCGATAGCTATTGAAGAATATCCTGAGACGTGGGGTTCGGGACTTGAGGTGCTGGGAGGTTTTTTAGTAGGGTTAGTGATGGAAGTAGGGTTAGTTTTATGAATT---TTAGGTTTGGATGGG---ATAGTA---------GTAACAGTTAATTTTAATAATATGGGTGATTGGGTGATTTTTGAGGGGGAAGGATCGGGGTTAATTCGGGGTGATTCTATTGGTGCAGGTGCTTTATATGATTATGGGCGTTGGTTAGTAGTGGTTGCTGGTTGGACGTTGTTTGTTGGTGTATATATTGTGATTGAGATTACTCGGGGTAAT
>Cercopithecus_albogularis
ATGAACGAAAATCTATTTACTTTATTCACGACCCCAACAATTCTAAACCAACCTGCTACTATCCCCATCATTCTATCCCCCATGCTACTAATCCCAACATCCAAACATCTCATTAACAATCGACTAATCACCATTCAACACAACCTAATCCAACTTACTCTAAAACAAATAATAATTAACCATAATGCTAAAGGACAAACATGATCTCTAATGCTAGCATCCCTAATCACCTTTATTATCATAACTAACCTCCTAGGACTCCTACCCCACTCATTTACACCCACCACCCAACTATCTATAAACCTAGCAATAGCAATCCCCCTATGAGCAGGTACAGTAATCACAGGTCTTCGCTTTAAAACCAAAAATTCCCTGGCCCACCTCCTTCCACAAGGTACACCAACACTACTTATTCCCATGTTGGTATTAATCGAAACTACCAGCCTATTCATTCAACCAGTAACCCTAGCCGTACGCCTAACTGCTAACATTACAGCTAGTCACCTACTAATGCACTTGATTGGAAACGCCATGTTAGCACTACTAACCATCAACCTCCCCATTGCCTTACTAACCTCCATACTCCTAATACTACTTACCACCCTAGAGATCGCAGTTGCCCTAATTCAAGCCTACGTATTTACACTTTTAGTTAGCCTCTACTTGCATAACAACACCATGCCCCAACTAGACACATCCACCTGATTTATTACCATCACAACAATACTCCCCACACTATACCTTATTATACAGCTAAAACTACTAAATACAAGTTACTACAAACCCCCCTCACAAAAA---AATTCCAATAAACAAACCCCCAATAACCACTGACAACTAAAATGAACGAAAATCTATTTACTTTATTCACGACCCCAACAA---ATGTTCATTAATCGTTGACTCTTTTCAACAAACCACAAAGACATCGGAACTCTATACCTACTGTTCGGTACATGAGCTGGAATCATAGGCACTGCTCTAAGTCTTCTTATTCGAGCTGAACTTGGTCAACCCGGTAGTCTACTTGGCAGTGACCATGTTTACAATGTTATCGTAACAGCCCATGCATTTATTATAATCTTCTTCATAGTTATGCCCATTATAATTGGGGGTTCGGGGAACTGACTAGTGCCCTTAATAATTGGTGCTCCTGACATAGCATTTCCCCGTCTAAATAATATAAGCTTCTGGCTTCTCCCTCCCTCTTTTCTGCTACTAATAACATCAGCTGTGGTAGAAGCTGGTGCTGGCACAGGTTGAACAGTATACCCTCCTTTAGCAGGAAACCTCTCCCACCCAGGAGCCTCCGTAGACTTAGTTATTTTCTCCCTCCATTTAGCAGGGATTTCCTCCATCCTAGGAGCCATCAACTTCATTACCACTATTGTCAATATGAAACCCCCCGCTATATCCCAATACCAAACCCCCTTGTTCGTTTGATCTGTCTTAATTACAGCAATTCTTCTACTCCTCTCCCTACCAGTCCTGGCTGCTGGTATTACCATATTACTAACAGACCGCAACCTCAACACTACCTTCTTTGACCCTACCGGAGGAGGAGACCCTATCCTTTATCAACACCTATTCTGATTCTTTGGCCACCCTGAGGTTTACATTCTCATCCTCCCTGGATTCGGTATAATCTCCCACATTGTAACCTACTATTCTGGAAAAAAAGAACCGTTCGGATATATGGGCATAGTCTGAGCTATAATGTCAATTGGGTTCCTAGGCTTTATTGTATGGGCCCACCACATGTTCACGGTTGGTATAGATGTGGATACACGAGCCTACTTCACCTCTGCTACTATAATTATTGCAATTCCCACTGGAGTTAAAGTCTTCAGCTGACTTGCCACACTACATGGAGGCAACATTAACTGATCTCCCGCAATACTCTGAGCCTTGGGCTTTATTTTTCTATTCACCATAGGAGGCCTCACCGGCATTATCTTAGCAAACTCATCCCTAGATATTATACTACACGATACGTATTATGTTGTTGCCCATTTCCATTATGTTTTATCAATAGGAGCTGTTTTCGCTATTATAGGAGGCTTTATCCACTGATTCCCTCTATTTTCAGGCTATACATTAGACCAAACTTATGCCAAAGCCCAATTTATTATTATATTCGTAGGCGTAAATTTGACCTTTTTCCCACAACATTTTCTTGGCCTATCCGGAATACCCCGACGCTACTCTGATTACCCAGATGCTTACACCACATGAAACATTCTATCGTCCATAGGCTCCTTCATCTCATTGGTAGCAGTAGTCCTGATAATCTACATAATCTGAGAGGCTTTCGCCTCAAAACGCAAAGCATTAGCAACCAAGCAACCTTCTACCAACCTCGAGTGATTAAATGGCTGTCCCCCGCCTTACCACACATTCGAAGAGCCAGCCTATATTAAACTAATGGCCCATCCAGTTCAACTAGGTCTACAAGATGCTACATCCCCTGTCATAGAAGAACTAATCACTTTCCACGACTATGCCCTCATAACTATTTCCTTGATTAGCTTTCTAGTCCTATATGCCCTATCCTCAACACTCACAACAAAACTAACCAACACCAACATTACAGATGCCCAAGAAATAGAAACCATCTGAACTATCTTACCCGCAATCATTCTAATCCTAATTGCCCTCCCATCCTTACGCATCCTGTACCTAGCAGACGAAATCAACAACCCCTCCTTTACTATTAAATCAATCGGACATCAATGATACTGAACCTATGAATACACAGACTATGGTGGCCTTATCTTTAACTCTTACATACTACCCCCTCTATTCTTAAACCCAGGAGACCTCCGACTCCTGGAAGTTGATAACCGAGTGGTCCTCCCAATTGAAGCCCCTGTCCGCATAATAATTACATCTCAGGATGTTCTACACTCATGAACTATCCCTACACTAGGCTTAAAAACAGATGCTGTACCCGGACGCTTAAATCAAACTACATTCACTGCAACTCGACCAGGCGTCTATTATGGGCAATGCTCAGAAATCTGCGGCGCCAACCATAGCTTTATACCCATTGTCGCAGAACTAATCCCACTAAAAATTTTCGAAATAGGGCCTGTATTTACCCTA---ATGACACACCAATCCCATGCTTATCACATAGTTAAACCCAGCCCCTGACCACTAACAGGAGCCCTGTCAGCCCTCCTAGTAACATCTGGCTTAATCATATGATTCCACTTCTACTCCACAATTCTATTAATGCTAGGCCTATTAACCACATCACTAACCCTACACCAATGGTGACGCGACATTGTGCGAGAGAGTACCTATCAAGGACACCACACGATACCCGTCCAAAAAAACCTTCGATACGGAATAGCCCTATTCATTATCTCAGAAATCTTCTTCTTCACAGGCTTCTTCTGAGCATTTTACCACTCAAGTCTGGCCCCAACCCCCAACCTAGGAGGTCTCTGACCTCCAACAGGCATTGTCCCCCTAAATCCCCTAGAAGTACCCCTGCTGAATACCTCTGTACTACTAGCATCAGGAGTTACAATTACTTGGGCCCATCACAACCTTATAAACAACAACCGAAAACAAATAACCCAAGCCCTACTTATCACAACCCTACTAGGCATCTACTTCACCATATTACAAATTTCAGAGTACTTTGAAGCACCCTTCACCATTTCCGACGGTATCTATGGTTCAACGTTCTTCATTGCTACGGGCTTCCATGGACTTCACGTCATCATTGGATCTACCTTCCTCCTTATCTGTCTCATCCGCCAACTATTGTACCACTTCACATCAAGCCACCACTTCGGCTTTGAAGCCGCCGCTTGATACTGACACTTCGTTGATGTTGTCTGATTACTCCTCTATATCTCTATCTACTGATGAGGATCCATGATCCCAACACGTAAATCCAACCCAATCATAAAAATAATTAACCACTCCCTCATTGACCTACCCAGCCCATCCAATATTTCCATATGATGAAACTTTGGCTCACTTCTTGGGTTCTGCCTAATCCTACAAATCATTACAGGCTTATTCCTAGCAATACACTACTCACCAAACACCTCTTCCGCCTTCTCCTCAATCGCACATATTACCCGAGACGTAAACTATGGCTGAATCATCCACTACCTCCACGCTAACGGTGCTTCCATATTTTTCATCTGCCTTTTCCTACACCTAGGCCGAGGCTTTTACTACGGCTCATTCCTCCTCCCAAAAACCTGAAACACCGGCATCATACTTTTACTTATAACTATAGCAACAGCCTTCATAGGCTACGTACTCCCATGAGGCCAAATATCATTCTGGGGGGCAACAGTAATCACAAACCTACTATCAGCAGTTCCATATATTGGAACCAATCTTGTCCAATGAATCTGAGGCGGATACTCTATTGGCAACCCCACCCTCTCACGATTCTTCACCCTACACTTTATTATACCCTTTATCATCACCACCCTTACAATTGTCCACCTACTATTCCTACACGAAACAGGATCAAATAACCCCTGCGGGATTTCCTCAGACTCAGACAAAATCACTTTTCACCCCTACCATACAACTAAAGACATCCTAGGCTTAGTCCTCCTCCTCTTTATCCTAGCAACATTAACACTACTCTCACCTGACCTCCTAAACGACCCAGACAACTATATCCCAGCCAATCCTCTAAACACCCCTCCACACATTAAGCCAGAGTGGTATTTCCTATTCGCATACGCAATTCTACGATCTATTCCCAATAAACTAGGAGGCGTACTAGCACTCTTCTTATCAATCCTCATCCTAGCCATCGTCCCCATACTCCACAAATCCAAACAACAAAGCATGATATTCCGCCCACTTAGCCAACTCCTATTCTGACTTCTAGTTACAACCCTACTAACCCTCACCTGAATTGGAAGCCAACCAGTAAGCCAGCCTTTCATCATTATCGGTCAAATAGCATCCACAATCTACTTTACCACAATCCTAATTCTAATACCACTAACCTCCCTAATTGAAAACGAACTACTCAAATGAACCATGGTCACAACAAATCTCCTACTCCTCATTATATCTGCACTAGCCGCCATAGCATTCCTCACACTCGTCGAACGAAAATTATTAGGTTATATACAGCTACGCAAAGGACCCAACGTTGTAGGCCCTTATGGGCTGCTACAACCTTTTGCTGATGCAGTAAAACTCTTCACTAAAGAACCCCTAAAACCCTCAACATCCACCACTACCCTCTACACTATCGCACCCTCCTTAGCCTTCTCCATTGCCCTTCTCCTATGAACTCCCTTCCCCATACCCAACCCCCTAATCAACTTCAACTTAGGGCTACTATTTATCCTAGCAATATCTAGCCTAATTGTCTACTCCATCCTATGGTCTGGGTGAGCATCAAACTCAAACTATGCTTTAATCGGAGCCCTACGAGCCGTCGCCCAGACAATCTCATATGAAGTCACCCTCGCTATAATCCTATTGTCAGTCTTACTAATAAGCGGCTCATTCAACCTTACTATACTTATTACAACACAAGAACACCTCTGACTCCTCTTACCATCATGGCCCTTAGCCATAATATGGTTCACCTCCACACTAGCAGAGACAAATCGAGCTCCCTTCGACCTTACAGAAGGCGAATCAGAACTAGTATCAGGCTTTAACATTGAATATGCCGCAGGCCCATTCGCCTTTATTTTTATAGCCGAATACATAAATATTATTATAATAAACGCCCTAACAACCACAATTTTCCTAGGCACATTCTACCCCACCCACTCACCAGAACTATTCACAGCATGTTTTGTCACCAAAACACTCCTCCTAACCTCTCTATTCCTATGAACTCGAGCAACATACCCACGATTCCGTTACGACCAACTCATGCACCTACTATGAAAAAACTTCCTTCCACTCACACTAACACTTCTCATATGAAACATCTCAGCACCCATTACAACCTCCAGCATTCCCCCTCAAACCATTAACCCCCTAGCCCAACTTATCATCTACATCACAATAATCGCAGGCACCCTCACCACACTATTAAGTTCACACTGATTTCTCGCCTGAGCAGGCTTAGAGACAAACATATTAGCCTTCATCCCAATTTTAATCAAAAAAACTAACCTTCGCTCCACAGAAGCCGCCACCAAATATTTCCTAACACAATCCACCGCATCCATAATTCTCATAGTAGCAATTATCTTCAACAACCTATCATCAGGACACTGA------ACAATAACAAACAAC------ATCCATCAGTTCCCATCATTAATAATAACAACTGCCCTTGCCATAAAACTAGGAATAGCCCCCTTCCACTTTTGAATCCCAGAAGTCACCCAAGGAACACCTCTAATCCCCGGCTTGCTCCTCCTTACATGACAAAAACTAGCCCCCACCTCAATTATGTATCAAATTCACCCATCGATCAACACCCATGCCCTCCTAACCCTCTCAACCCTGTCCATTATCATAGGCAGCTGGGGAGGCCTAAACCAAACCCAACTACGCAAAATTATAGGATACTCCTCTATCACCCACATGGGTTGAACAATAATAACACTCACATACAACCCAACCATCACGATCCTCTACCTGACCATTTACGTCACCCTAACAACCACTATATTCCTAATCCTAAACCTTAACTCAAATACCACAACCCTCACACTATCCCTCACTTGAAACAAATCAGCCCAACTTATACCACTAACAACATCTACCCTCATATCCCTGGGAGGCCTACCCCCACTAACTGGCTTCCTACCTAAATGAATCACTATTCAAGAACTTACAATGAATAACAACTTCATCATCCCCTCCATCGCAGTCACTATAACCCTACTTAACCTATATTTCTACATACGCCTAATCTACACCACCTCAGTAACACTACTCCCCACCCCCAACAACACAAAAATAGAATGACAACTTGAAAATACAAAACCCACACTCTTCATCCCCACACTCATCACTATCTCCACCCTCTTACTACCAATCTCCCCTCTAATCCTAACCACCCCCATCAACCTAATACTGGCTCTAACAATCAACACCCTTTTAACCTCACTACTAATAATTATTATATTCTGACTACCTCAACTTAACTCTTATGCAGAAAAAACAAACCCTTACGAGTGTGGCTTTGATCCACTAAACCCCGCTCGCATTCCATTTTCAATAAAATTTTTCCTAGTTGCCATTACTTTTCTACTGTTTGACTTAGAAATCGCCCTACTATTGTCCCTACCATGAGCCCTCCAAACAACAAACATCCCAACAACAATTAAGTCATCCATTGCGCTTATTATTATCCTAGCCCTCAGCCTAGCCTATGAGTGAACCCAAAAAGGACTGGACTGAGTCGAAATGTTAAAAATAATTATCCCAACGACCATACTACTGCCAATAACATGATTCTCTAAAAATGGCATAATCTGAATTAACTTGACCACGCATAGCCTAATTATTAGCCTTATTCCATTATTGTTTTTTAACCAGACCAATAACAACCTCCTCAATTACTCAGCCTACCTATCTTCCGACCCACTGACAACACCCCTTCTAACAATAACCGCCTGACTCCTACCTCTCATAACTATAGCTAGCCAATACCACCTACACAACAAAACCCCTATACAAAAAAAGCTCTACCTCTCCACAATAATTTCCCTTCAAATTACCCTAATTCTAACATTCATGGCCACAGAATTGATCCTATTCTATATCTTATTTGAAACCACCCTCATCCCCACCCTAATTATCATTACCAAGTGGGGCAATCAAGCAGAGCGTCTCAACGCAAGCACATATTTTCTATTCTATATACTAACTGGCTCCTTACCCCTACTTATTATACTAACCCACACCTACAATAGCGCAGGCTCATTAAACATCACACTACTGACACTCACAGGTCAAAAACTAACAACC---ACCTGATCACACAACCTCGCCTGACTAGCATGTATAATAGCCTTCATAACAAAAATACCCTTATACGGCCTACACCTATGACTTCCCAAAGCTCATGTTGAGGCTCCCATTGCAGGCTCAATGGTTCTCGCCGCAGTACTCCTAAAACTAGGCGGCTATGGCATAATACGACTTACCTCAATCATCAACCCTCTAACAGAGCATATAGCCTACCCCTTCCTCACACTATCTTTATGAGGCATAATCATAACGAGCTCAATCTGCCTTCGACAAACAGACCTAAAATCACTCATCGCATACTCTTCCGTAAGCCACATATCCCTAGTAATCATAGCCTCTCTCATCCAAACCCCCTGAAGCTTTTCCGGCGCAACCGCTCTCATAATTGCTCACGGACTTACCTCCCCTATACTATTCTGCCTAGCCAATTCAAACTATGAACGCACACACAGCCGTGTTATGATACTTTCCCGAGGACTTCAAACCCTACTTCCACTAATAACCTTCTGATGGTTCGCAGCAAACCTCACTAATCTGGCCTTACCCCCCACCATTAACCTAGTAGGAGAACTCTTTGTAATCGCAGCCTCATTTTCCTGATCCCATACTACTATCGTACTAACAGGACTTAACATACTAATTACAGCCCTTTATTCCCTCCACATATTCACTACCATACAACGAGGAAAACTTACACACCCCACAATCAACATAAAACCTTCATTCACACGAGAAAACACACTAATATTCATACACCTCGCTCCAATCATCCTCCTATCCCTTAAACCCAATATCATCCTAGGATTCACCCCCATGTCACCCATCTTCATAAACACTACACTAGCATTTACCATCTCCCTTCTAGGTATGCTAGTTTATCGCTCACACCTGATAGCCTCCCTCCTCTGCCTAGAGGGAATAATAATAGCAATCTTTATCATAACCACCCTTATAGCCTCAAACATACACTCCTCCCTAACTAACATTATACCCATTATACTGCTGGTATTCGCTGCTTGCGAGACGGCAGTAGGCCTTGCCCTACTAATCTCAATCTCCAACATACATGGTCTAGACCACATTCACAACCTAAGCCTGCTTCAATGTATAATTATGTGCACCCCCATTATAATAACTACCCTCACCTCCCTAACCCTCCCAATCATTGCTACCCTTATTAGCCCTAATAAAAAA---CAGTCTTACCCAAACTATGTAAAAACAACCACAATATATGCCTTTATTACCAGCCTCCTTCCAACAACCCTATATCTCTCCCTAAATCAAGAAACAACTATTTGAAGCTGACATTGAGTAATAACTCAAACACTAGATCTAACACTAAGTTTCAAACTAGACTACTTCTCTGTAATATTCACCCCAGTCGCACTATTTATCACTTGATCCATCATAGAATTCTCATTATGATACATAAACTCGGACCCAAACATTAACCAATTCTTCAAATACCTCCTCATCTTTCTCATCGCAATATTAACCCTAACTACCGCCAACAACCTCTTTCAACTCTTCATTGGCTGAGAGGGTGTGGGAATTATGTCTTTCTTATTAATCAGTTGGTGATACTCTCGAACAGACACCAACACAGCAGCTATTCAAGCAATCCTATACAATCGCATTGGCGACATTGGTCTCGTCCTAGCCATAGTATGGTTCCTTCTACACTATAACTCGTGAGATATTCAACAAATACTAACCCTGAACTCCAACTCAAACCTTCTCCCACTAGCAGGTCTCCTCCTAGCAGCAGCGGGAAAATCAGCTCAACTTGGCCTCCACCCCTGATTACCCTCCGCCATAGAAGGCCCAACTCCAGTCTCAGCCCTACTCCACTCCAGCACTATAGTTGTTGCCGGAGTATACTTACTCATTCGCTTCCATCCTCTAATAGAAAACAATGCACTAATTCAAAACCTAACACTATGCCTAGGAGCTATCACAACCATCTTCACAGCCACTTGCGCCCTTACACAGAACGATATTAAAAAAATCGTAGCCTTCTCTACCTCAAGCCAACTAGGCCTAATAATAGTCACCATTGGCATCAATCAACCATATCTAGCATTCCTGCATATCTGCACCCACGCCTTCTTTAAAGCCATGCTTTTTATTTGCTCCGGATCTATCATTCATAACCTAAACAACGAACAGGACATTCGAAAAATAGGAGGTTTATCTAAGACAATACCCCTTACCTCAACTTCCCTACTTGTTGGCAACCTAGCCCTTACAGGAATACCATTCCTCACAGGCTTCTACTCCAAAGATCTCATCATCGAAGCCACAAATACATCCTATACCAACGCCTGAGCCCTACTTATCACTCTCATCGCCACCTCCCTAACGAGTGCCTACAGTACTCGAACTACCCTCCTTACCATCACAGGACCACCCCGCTTTCCAGTCCTAGTAGGTATTAACGAAAACAACCCCACACTATTAAACCCAATCAAACGCCTTACAATAGGCAGCATTATTATCGGATTCCTCATCACCAACAACATCCCCCCAGCCTCGCTCCCCCAACCAACAATACCTCACTACCTAAAATTCTCAGCCCTGTACGCAACTACCCTTGGTTTCCTGATAGCCCTAGACCTTACCCTTATAACAAACAAACTAAAAATAAATAACCCATCACAAATATTTAAATTCTCTAATTTACTAGGATACTTCCCCGCTACAATTCACCGCATAATCCCGTACCAAAACCTACTTATAAGTCAAAACCTAGCCCTTCTCCTACTAGACTCCATATGATTAGAAAAGTCTATACCCAAAATGGTTACACACACGCACACCACCGCCTCCAAAACTGTAACTACTCAAAAGGGCATGATCAAACTCTACTCCCTTTCCTTCCTTATCCCCCTTACCCTGACCCTACTCCTAATAGTAATGATATATATACTGTTTACATTGAGTGTATTGTTAGTTATGGGGTTTGTGGGGTTTTCTTCTAAACCTTCTCCTATTTATGGGGGTTTGGCGTTGGTTGTTAGTGGCGTGGTTGGTTGTATGATTGTTTTGGGTTTTGGGGGGGCTTATATAGGTTTGATGTTGTTTTTAATTTATTTGGGGGGTATGATAATTGTTTTTGGTTATACTACAGCGATAGCTATTGAGGAATACCCTGAGACATGGGGTTCGGAGTTTGAGGTTTTAGGGGGTTTCTTGGTGGGTTTAATAATGGAAGCGGGACTAGTTCTATGAATT---TTTAGTTCTGATGAG------GTG---------GTAGTGGTTAATTTTAATAGTATGGGGAGTTGGGTGATTTTTGAGGGAGAGGGACCGGGGTTGGTTCGAGGGGATTCTATTGGTGCTGGTGCTTTGTACGATTATGGGTGTTGGCTGGTGGTGGTTGCCGGTTGAACGTTATTCGTGGGTGTATATATTGTAATTGAGATTACTCGGGGTAAT
>Cercopithecus_diana
ATGAACGAAAATTTATTTACCTCTTTCATAGCCCCAACAATTTTAAACCAACCTGCTGCAATCCTCATTATCCTATTCCCAATATTACTAATCCCAACCTCTAAATATCCCATTAATAACCGACTAATCACTATCCAACATAACCTAACCCAATTCACTCTAAAGCAAATAATAATCACCCACAGTACTAAAGGACAGACCTGATCCCTAATACTAACATCTCTAATTATCTTTATTACTATAACCAACCTTCTAGGACTCCTACCCCACTCATTCACACCCACCACCCAACTATCAGCAAACCTAGCTATAGCAATCCCCCTATGAGCAGGCACAGTCATTACAGGCCTTCGCTTCAAAACCAAGAGCTCCCTAGCCCATTTCCTACCACAAGGCACACCAACACTACTCATTCCAATGCTAGTAATAATTGAAACCATTAGCCTATTCATCCAACCAGTAGCCCTGGCAGTACGCCTAACCGCCAACATTACAGCCGGCCACCTGCTAATACACCTGGCTGGAAACGCTGTACTAGCACTACTAACCATCAGTCCCCCCGCAGCCCTGCTGACCTCTATACTCCTAACGCTACTCATCGTCCTAGAAATCGCAGTAGCCCTAATTCAAGCCTACGTTTTTACACTCCTAGTTAGTCTCTATCTACACAACAACACCATGCCCCAACTAGACACATCCACATGATTCACTATTATCATAACAACACTCCTTACACTATACCTCATCATACAACTAAAACTACTAAACATAAACTACTACCAACCCCCCCTACAAAAA---ACCCCTAATAAACAAACCTCCAGTAACCACTGACAACTAAAATGAACGAAAATTTATTTACCTCTTTCA---------------ATGTTCATCAATCGTTGGTTATTTTCAACAAACCACAAAGATATCGGAACCCTGTATCTATTATTCGGCGCATGAGCAGGGGTAATAGGCACAGCCCTAAGTCTCCTCATTCGAGCTGAACTAGGTCAACCTGGCAGCTTATTAGGCAATGACCACATCTACAATGTCATTGTAACAGCCCATGCATTCATCATAATTTTCTTCATGGTCATACCCATCATAATTGGGGGTTTCGGGAACTGACTGGTACCCTTAATAATTGGCGCCCCTGACATAGCTTTCCCCCGCCTAAACAACATAAGCTTCTGACTTCTCCCCCCCTCTTTTCTGCTACTAACAGCATCAGCCGTAGTAGAAGCTGGTGCTGGCACAGGTTGAACAGTATATCCCCCCTTAGCAGGAAATCTCTCCCACCCAGGGGCCTCCGTAGACTTAGTTATTTTCTCCCTTCACCTGGCAGGAATCTCCTCTATCCTAGGAGCCATCAACTTCATCACCACCATCATCAATATGAAACCCCCTGCCATATCCCAATACCAAACTCCCTTATTTGTCTGATCTGTCCTAATTACAGCAATTCTACTACTTCTCTCCCTGCCAGTATTGGCTGCCGGTATTACCATACTACTAACAGACCGTAATCTTAATACTACTTTCTTCGACCCTACTGGAGGAGGGGACCCCATCCTATACCAACACCTATTTTGATTCTTTGGCCATCCAGAGGTTTACATTCTAATTCTCCCTGGATTTGGAATAATCTCTCACATTGTAACTTACTATTCTGGAAAAAAAGAGCCATTTGGATACATAGGCATAGTCTGGGCTATAATGTCAATCGGGTTCTTAGGGTTTATTGTATGAGCCCATCATATATTTACAGTTGGCATAGATGTAGACACACGAGCTTACTTCACCTCCGCTACCATAATTATTGCAATTCCCACTGGAGTTAAAGTTTTCAGCTGACTCGCCACACTCCATGGAGGAAACATTAAATGATCTCCCGCAATACTTTGAGCCTTAGGCTTTATTTTCCTGTTTACCATAGGAGGCCTCACCGGCATTATCTTAGCAAACTCATCCCTAGATATCGTATTACACGACACATACTATGTTGTAGCCCATTTCCACTATGTCTTATCTATAGGAGCTGTTTTCGCCATTATGGGAGGCTTCATCCACTGGTTCCCTCTATTTTCAGGCTATACGCTAGACCAAACTTATGCCAAAGCCCACTTTATCATTATATTCGTAGGCGTAAATTTAACCTTTTTCCCACAGCACTTTCTTGGCCTATCCGGAATACCCCGACGTTATTCCGACTACCCCGATGCCTACACCACATGAAATATTCTATCATCTATGGGTTCTTTTATTTCATCAGTAGCAGTAATCCTAATAACCTATATGATCTGAGAGGCCTTCGCCTCGAAACGCAAAGCATCAATGATCGAGCAATCCTCCACTAATCTAGAGTGGTTAAACGGCTGTCCCCCGCCTCACCACACATTCGAAGAGCCAGTCTATATTAAACTAATGGCCCACCCAGTTCAACTAGGTCTGCAAGACGCTACATCCCCAATTATAGAGGAATTAATCACCTTCCACGACTACGCACTCATAGCCATTTCCCTAATCAGTTTTCTGGTCTTATATGCCCTATCCTCAACACTCACAACAAAACTAATCAACACCAACACCACAGACGCCCAAGAAATAGAAACTATCTGAACCATCCTACCCGCAATTATCCTAATCCTAATCGCTCTCCCATCCCTACGTATCCTATATATAACAGACGAAGTCAACAACCCCTCCTTCACCATTAAATCAATCGGACATCAATGATACTGAACTTATGAGTACACAGATTATGGGGGCCTTATCTTTAACTCCTATATACTACCCCCATTGTTCCTTAACCCAGGGGATCTTCGACTCCTGGAGGTTGACAACCGAGTGGTTCTCCCAATTGAAGCCCCCGTTCGTATAATAATCACATCCCAAGATGTCCTACATTCATGAACAATCCCCACACTAGGCTTAAAAACAGATGCAGTTCCCGGACGCTTGAATCAAACTACATTTACCGCCACACGACCAGGTGTCTATTATGGACAATGCTCAGAAATCTGCGGCGCCAACCATAGCTTTATGCCTATTGTTGCAGAACTAATTCCACTAAAAATCTTCGAAATAGGACCTGTATTTACCCTA---ATGACCCACCAATCTCACGCCTATCACATAGTCAAACCCAGCCCCTGACCACTAACAGGAGCTTTATCAGCCCTCCTAATAACATCTGGCTTAGCCATCTGATTTCACTTCTACTCTGTTACCCTATTAATAGTAGGTTTACTGACTACAATACTGTCACTACTCCAATGATGACGCGACATTGTACGAGAGAGTACCTATCAAGGACATCACACGGTACCCGTCCAAAAAAACCTTCGATACGGAATAGCCTTGTTTATTATCTCAGAAATCCTCTTCTTCACCGGCTTCTTCTGAGCATTTTACCACTCAAGTCTCGCCCCAACCCCTCATCTAGGAGGTCACTGGCCTCCAACAGGTATTACCCCCTTAAATCCCCTAGAAGTGCCCCTCCTAAATACCTCTGTACTATTAGCATCAGGAGTCACAATTACTTGAGCTCACCATAGTCTCATAAGCAACAACCGAAAACAAACAACCCAAGCCCTACTCATCACAATTCTACTGGGTGCTTACTTCACCTTACTACAAATCTCAGAGTACTTCGAAGCGCCGTTCACCATCTCTGATGGCATTTATGGCTCAACATTCTTCATCACCACAGGCTTCCATGGACTCCACGTCATCATTGGATCTACCTTCCTCCTTATTTGCCTAATTCGTCAACTATTGCACCACTTCACATCAAATCACCACTTCGGCTTCGAAGCCGCCGCTTGATACTGACATTTCGTAGATGTCGTCTGATTACTCCTCTATATCTCTATGTATTGATGAGGGTCCATGACCCCAACACGTAAATCAAACCCGATCCTAAAAATAATTAATCACTCCCTCATTGACTTACCGACCCCATCCAACATCTCCATGTGATGAAACTTCGGCTCACTCCTCGCATCCTGCCTACTCCTACAAATCATCACAGGCCTATTCTTGGCAATACACTACTCACCAGACACTTCCTTAGCCTTCTCCTCAATTGCACACATCACCCGAGACGTAAACTATGGCTGAATTATTCGCTATCTCCACGCTAACGGCGCCTCCATATTTTTCATTTGCCTCTTCCTACACGTAGGCCGAGGCCTTTACTACGGCTCATTTCTCCTCCCAAAAACATGAAACACCGGCATTATACTTCTACTTATAACTATAATAACAGCCTTTATAGGCTATGTACTCCCATGAGGCCAAATATCATTCTGAGGGGCAACAGTAATCACAAACCTACTATCAGCAACCCCATACATCGGAACCGACCTCGTCCAATGAGTCTGAGGTGGATATTCCATTGGTAATCCTACCCTCTCACGATTCTTTACCCTGCATTTCATTCTACCCTTTATCATTACCGCCCTCACAATTGTTCATCTACTATTCCTGCACGAAACAGGATCAAATAACCCCTGCGGAATTTCCTCAGACTCAGATAAAATCACTTTTCACCCCTACTATACAATTAAAGACGCCCTAGGCCTACTCCTTTTCTTCTTTATCCTGATAACACTAACACTACTCTTACCCAACCTTCTAAGCGATCCAGACAACTACACCCCAGCTAACCCGCTAAGCACCCCTCCACATATTAAACCAGAGTGGTACTTCCTATTTGCATACGCAATCCTACGATCCATCCCCAACAAACTGGGAGGCGTCCTAGCACTCTTCCTATCAATCCTTATCTTAGCTATCATCCCCTTACTTCACAAGTCCAAACAACAAAGCATAATATTCCGCCCATTCAGCCAACTCCTATTCTGACTCCTAGTTACAACCCTACTTACCCTCACCTGAATTGGAAGCCAACCAGTAAGCCAACCCTTTATCGCTATTGGTCAGATAGCATCCGTAATATACTTTACCACAGCCCTAGTCCTAATACCACTAGCCTCCCTAATTGAAAACAAGTTACTCAAATGAACTATGACTGCAATAAATCTCCTACTCCTTACTGCATCTACACTAATCGCTATAGCATTCCTCACACTTGTTGAACGGAAACTACTAGGTTACATGCAACTACGCAAAGGCCCCAATGTTGTAGGCCCTTATGGGCTACTACAACCCTTCGCCGATGCAGTAAAACTCTTTATTAAAGAGCCCCTAAAACCCTCAACATCCGCCACCACTCTCTATATCATCGCACCAGCTTTGGCCTTCTCCATTGCCCTCCTTCTATGAACCCCTCTCCCTATACCCAACCCTCTAATCAACCTTAACCTAGGACTCCTATTCATCTTGGCCATATCCAGCCTAACTGTATACCCTATCCTATGATCAGGGTGGGCATCAAATTCAAACTATGCTTTAATTGGAGCCCTACGAGCCGTCGCCCAAACGATCTCCTACGAAGTCACCCTCGCTATCATTCTACTATCAGTCCTATTAACAAGTGGCTCATTCAACCTTAACATACTTATCGTAACACAAGAACACCTCTGACTCCTCCTACCATCATGACCACTAGCCATAATATGATTCACTTCCACACTAGCAGAAACAAACCGAGCCCCCTTCGACCTTACAGAGGGTGAGTCGGAATTAGTATCAGGCTTTAACATTGAATATGCTGCAGGTCCATTCGCCTTATTCTTCATAGCCGAATACATAAACATCATCATAATAAACGCCCTAACAGCCACAATTTTCCTAGGTACATTCTACCCCACCCACACACCAGAACTATTCACAATATGCTTTGTCACCAAAACACTCCTCCTAACCTCTCTATTCCTATGAACCCGAGCAACATACCCCCGATTCCGTTACGACCAACTCATACATCTACTATGAAAAAATTTCCTTCCACTCACACTAGCATTTCTCATATGAAGCATCTCAATACTCACCACAACCTCCGGCATTCCCCCTCAAACCATTAACCCCCTAGCTCAACTTATCATCTACACCACAATAACCACAGGCACACTTACCACACTATTAAGCTCACACTGACTTCTCGCCTGAGCAGGCCTAGAAATAAACGCACTAGCCTTCACTCCAATCCTAATCAAAAAAACAAACCCTCGCTCCACAGAAGCCGCTACTAAGTATTTTCTAATACAATCCACCGCATCTATAATTCTTATAATAGCAATTATCTTCAACAACCTACTGTCAGGTCACTGA------ACAATAACAAGCAAC------ACCAATCAACTCTCATCACTAACAATAACAATCGCCCTTGCCATAAAATTAGGAATAGCCCCCTTCCACTTTTGAATCCCAGAAGTCACCCAAGGAACACCCCTAATCCCCGGCCTACTCCTCCTTACATGACAAAAACTAGCCCCAATCTCAATCATATATCAAATTTACCCATCAATCAACACCCCTACCCTTCTAACCCTCTCAACCCTATCCATTATAACAGGCAGCTGAGGAGGCCTGAATCAAACACAATTACGCAAAATCATAGGATACTCCTCAATTACCCACATGGGTTGAATAATAATAACACTAACATATAACCCAACCATTACAATCCTCTACCTGACCACATACATCACCCTAACAACCACCATATTCCTAATTTTCAACCTGAACTCAAACACCACAACCCTTGCACTATCCCTTACTTGAAACAAATCAACTCAACTCCTACCACTAACAACATCTACTCTCATATCCCTGGGAGGACTACCCCCACTAACCGGCTTCCTACCTAAATGAATCACCATCCAAGAACTCACAATAAACAGCAACTTTATTATTCCCCCCATTATAGTCACTATAACCCTACTCAACCTGTACTTCTACATACGTCTAATCTATACCGTCTCAATAACACTACTTCCTACCCCCAACAACACAAAAATAAAATGACAACTTGAAAATACAAAACCTATACTCCCGATCCCCACACTCACCATTATCTCCACCCTTTTACTACCAATCTCCCCCCTGATCCTAACCATCTCCATCAACCTAGCATTAGCCCTAACAATTAACACCCTTCTAACCTCACTACTAATAATCATTATATTCTGATTACCCCAACTTAATACCTACACAGAGAAGACAAACCCCTACGAATGCGGCTTCGACCCGCTAAACCCCGCTCGCATTCCATTTTCAATAAAATTCTTCCTAGTCGCCATTACCTTTCTACTATTTGACCTAGAAATCGCCCTACTATTATCCCTACCATGGGCTCTCCAAACAACAAATCTTCCAGTAATAATCAAATCAGCCATCACACTTATCACGATTCTAACCCTCAGCCTAATCTATGAATGAACCCAAAAAGGATTAGACTGAGCCGAAATGTTAAAAATAGTTATCCCAACAACCATACTACTACCAATAACATGACTTTCCAAAAACAATATAATCTGAATTAACTTAGCCACACACAGCCTAATCATCAGCCTCATTCCCCTATTATTTTTTAACCAAACCAACAACAATCTCCTCAACCACTCAACCCACCTATCTTCCGATCCACTAACAACACCCCTTCTAATACTGACCGCCTGACTTCTACCCCTCATAGCCATAGCTAGTCAATACCACCTACACAATAAACCCCCCTTACAAAAAAAGCTCTACCTCTCTATAATAATCTTTCTTCAAATTACCTTAATCTTAACATTCATGGCCACAGAATTAACTTTATTCTACATCTTATTTGAAGCTACCCTCATCCCCACTCTAATTATCATTACCAAATGAGGCAACCAAACAGAACGTCTCAACGCAGGTACATACTTTCTGTTCTATACACTAACAGGCTCCCTACCCCTACTGATCATACTAACCTACACCTACAACAACGTGGGCTCATTAAACATCATGCTACTAACACTCACAAATCAAAAACTAACAGCT---ACTTGATCACACAACCTCGTCTGACTAGCATGTATAATAGCTTTCATAGTAAAAATACCCCTATATGGCCTACACCTGTGACTTCCTAAAGCCCACGTCGAAGCCCCCATCGCGGGCTCAATAGTTCTCGCCGCAGTACTCCTAAAACTAGGCGGCTATGGCATAATACGACTCACCTCCATCCTTAACCCTTTAACAGAACATATAGCCTACCCATTCCTCATATTATCCTTATGAGGTATAATCATAACAAGCTCAATCTGCCTCCGACAAACAGACCTAAAATCACTCATTGCATACTCTTCTGTAAGCCACATATCCCTGGTAATCATAGCCTCCCTCATCCAAACCCCCTGAAGCTTCTCCGGCGCAATCATCCTCATAATTGCCCACGGACTTACATCCTCCATACTATTTTGCCTAGCTAATTCAAACTATGAACGCACTCACAGTCGCATTATAATACTCACCCGAGGACTTCAAACTTTATTTCCACTAATAACCTTTTGATGGTTCTCAGCAAACCTCACCAATCTAGCCCTACCCCCCACCATTAACCTAGTAGGAGAACTCTTTGTGGTCACAGCCTCATTTTCTTGATCCCCTATTACTATTATACTAACAGGACTTAACATATTAATCACAGCCCTCTACTCCCTCCACATATTCATCACAATACAACGAGGAAAACTCACACACCACACAATTAACATAAAACCCCCTTTCACACGAGAAAGCACACTAATATTCATACACCTCACCCCAATTATTCTTCTATCCCTTAACCCCGATATCATCCTAGGGTTTACCTCCATGTCACCCGTCTTCATAAATATTGTACTAACATTTACCATCTCACTCCTGGGCATGCTAGTTTATCGCTCACACCTAATAGCCTCCCTTCTCTGCTTGGAAGGGATAATGATGTCACTCTTCATCATAACCACTCTTATAGCCTCAAATATACACTCCCCCCTAACCAACATCATACCTATCATCCTACTAGTATTTGCTGCTTGCGAAACAGCAGTAGGCCTTGCCCTACTAATCTCAATTTCCAACACATATGGCCTTGATCACATTCACAACCTAAGCCTACTTCAATGT------ATGTACTCCTCCATTATAATAACAACCCTTACCTCCCTAACCCTCCCAATTATTGCCACCCTTATTAACCCCAGCAAAAAA---CAACTATACCCAAACTATGTAAAAACAATCATAATATATGCCTTCATTACTAGCCTTATCCCAACAACCCTATATACCTTTCTAAATCAGGAAACAACCATTTGAAGCTGACATTGAATAATAACCCAAACACTAGATCTAACATTAAGCTTTAAACTAGACTATTTCTCCATAATATTTACCCCAATCGCACTATTTATCACTTGGTCCATCATGGAATTCTCATTGTGGTACATAGGCTCAGACCCAAACATCAACCAATTCTTCAAGTATCTCCTTATTTTCCTTATCACAATACTAATCCTAACCACCGCTAACAACCTTCTTCAACTCTTTATTGGCTGAGAGGGTGTGGGAATTATATCCTTCTTACTAATCAGCTGATGACATTCTCGAACAGACGCCAACACAGCAGCCATACAAGCAGTCCTGTATAACCGCATCGGCGATATTGGTCTCATCCTGGCCATAGCGTGATTCCTCCTATACTACAACTCATGAGATATCCAGCAAATACTAATTCTAAACTCCAATTCAAGCTCCCTCCCACTAATAGGCCTCCTCCTGGCAGCAACAGGAAAATCAGCCCAATTTGGTCTCCATCCCTGACTACCCTCTGCCATAGAAGGCCCAACTCCAGTCTCAGCCCTACTCCACTCCAGTACTATAGTCGTCGCCGGAGTATTCTTACTTATTCGCTTCCACCCCCTAATAGAAAACAATATACTAATCCAAAACCTCACACTATGTCTAGGAGCTATTACCACTATATTTATAGCCATTTGCGCCCTCACACAGAACGATATCAAAAAGATCGTAGCCTTCTCCACCTCAAGCCAACTAGGTCTAATAATAGTCACCATTGGCATCAACCAACCACACCTAGCATTTCTACATATTTGCACTCACGCTTTCTTTAAGGCCCTACTTTTCATGTGCTCCGGATCTATTATTCACAACCTAAACAACGAACAAGATATCCGAAAGATAGGAGGCCTGTTCAAAACAATACCCCTCACCTCAACTTCCCTATTCATCGGCAACCTGGCACTCATAGGAATACCATTCCTCACAGGCTTCTACTCCAAAGATCTTATCATCGAAGCCGCAAATACGTCATACACCAACGCCTGAGCCCTATCTATCACTCTCATCGCCACCCTTCTAACAAGCGCCTATAGCACCCGAACCATCCTCCTCACCATAACAGGGTCACCTCGCTTTCCAACCCTAGTAAACATTAACGAAAACAACCCCACTCTATTAAACCCAATCAAACGCCTTACAATGGGCAGTATCGTTGCTGGATTCCTTATTACTAGTAATATCCCCCCAACCTCACTCCCCCAACCAACAATACCTCACTACCTAAAGCTCTCAGCCTTATGCGCAACTACCCTTGGCCTCCTAATAACCATAGACCTTATCCTTACAACCAACCAACTAAAAATATATAACCCATCACAAACATTTAAATTCTCCAATATACTAGGATACTTTCCCATCACAACCCATCGCATAGTTCCATATCAAAACCTGCTCATAAGTCAAAATCTAGCCTTCCTCCTGCTAGACTCAATATGGTTAGAAAAATCCATACCCAAAACAGTCACACACACGCACATCACCATCTCCAAAACCGTAACTACCCAAAAAGGCATAATCAAACTCTACTCCCTCTCCTTCTTCATTCCCCTCATCCTAACTCTACTTCTAATAATAATGACATATGTATTGTTTGCGTTAAGTGTGTTGTTAGTTATGGGCTTTGTGGGGTTTTCTTCTAAGCCTTCTCCTATTTATGGGGGTTTAGCGTTGGTTGTTAGTGGGGTAGTTGGTTGTCTAGTTATTTTAGGTTTTGGGGGGACTTATATGGGTTTAATGTTGTTTTTGATTTATTTAGGGGGCATGATGATTGTTTTTGGTTATACTACAGCGATGGCTATTGAGGAGTATCCTGAAACATGGGGTTCGGGGTTTGAAGTTTTAGGGGGTCTATTGGTGGGTTTAATGATGGAGGTGGGGTTAGTTTTGTGGATG---CTAGGTTCTGATGAA------GTT---------GTGGTTGTTAATTTTAATAGTATAGGAGATTGAGTGATTTTTGAGGGAGAGGGGTTAGGGTTGGTTCGAGGGGATTCTATTGGTGCTGGTGCTTTGTACGATTATGGACGTTGGTTGGTGGTGGTTGCTGGTTGAACATTGTTTGTAGGTGTGTATATTGTAATTGAGATTACTCGGGGTAAT
>Cercopithecus_lhoesti
ATGAACGAAAATTTATTTACCCCATTCACAACTCCAACAATCCTAAACCAGCCTGCCACCATCCCCATTATCCTATTCCCCATACTACTAATCCCAACATCCAAGCACCTCATCAACAATCGACTAATTACTATTCAACATAACCTAATCCAACCCATTCTAAAACAAATAATAATCACCCACAATGCTAAAGGACAAACCTGATCTCTAATACTAGTATCCCTAATCATCTTTATTGCCATAACTAACCTTCTAGGACTTCTACCCCACTCATTTACACCTACCACCCAACTATCTATAAATCTAGCTATAGCAATCCCCTTATGAGCAGGCACAGTAATCACAGGCCTACGCTTTAAAACCAAAAATTCCTTAGCACATCTACTACCACAAGGTACACCAACTCTACTCATCCCCATACTAGTGTTGATCGAAACTACTAGCCTACTCATTCAACCAATAGCCCTAGCTGTACGCCTAACTGCTAACATTACAGCTGGTCATCTACTAATGCATTTGATTGGAAGCACTGTACTAGCACTACTAACCATCAACCTCCCCGTTGCCTTACTGACCTACACACTCCTAATACTACTCACCATCCTAGAAATCGCAGTTGCCCTAATCCAAGCCTACGTCTTCACACTTCTAGTTAGCCTCTACCTACATAATAACACCATGCCCCAACTAGACACATCCACATGATTCACTACTATTATAGCAATACTTCCAGCACTATATCTTATCACACAATTAAAACTGCTAAACACAAATTTCTACCAACCCCCTCCACAAAAA---AACCCCAATAAACAAGCCCCCAATAATCACTGACAACTAAAATGAACGAAAATTTATTTACCCCATTCACAACTCCAACAATCCATGTTCGTTAACCGTTGACTCTTTTCAACAAATCATAAAGACATCGGAACCCTGTACATACTATTCGGTGCATGAGCTGGAATTATAGGTACTGCTCTAAGTCTTCTTATTCGAGCTGAATTAGGCCAACCCGGTAGTTTATTGGGTAGCGACCATATCTACAATGTTATCGTAACAGCCCATGCATTTGTTATAATCTTCTTCATAGTCATACCCATTATAATTGGGGGGTTCGGGAACTGATTGGTACCCTTAATAATCGGTGCCCCTGACATAGCATTCCCTCGCCTAAATAATATAAGCTTCTGGCTTCTTCCGCCCTCTTTCCTACTATTAATAGCATCAGCCGTAGTAGAGGCTGGTGCTGGAACAGGTTGAACGGTATATCCCCCTTTGGCAGGAAACCTTTCCCATCCAGGAGCCTCCGTGGACTTAGTTATTTTCTCCCTCCATTTAGCAGGAGTTTCCTCTATCTTAGGGGCCATCAACTTTATTACTACCATTATTAACATGAAACCCCCTGCTATATCCCAATATCAAACACCCTTATTTGTCTGATCTATCCTAATTACAGCAATCCTGCTACTTCTCTCCTTACCAGTCTTAGCTGCCGGCATTACTATACTATTAACAGACCGTAATCTCAACACCACCTTCTTTGACCCCACTGGAGGTGGAGATCCCATCCTATATCAACACTTATTCTGATTCTTTGGCCACCCTGAAGTTTACATTCTCATTCTCCCTGGATTCGGAATAATCTCCCACATCGTAACCTATTATTCTGGAAAAAAAGAACCGTTTGGATATATAGGCATAGTCTGAGCCATAATGTCAATTGGATTCCTAGGGTTTATTGTATGAGCTCACCATATATTCACAGTTGGTATAGATGTAGACACACGAGCCTACTTCACCTCTGCTACAATAATCATTGCAATCCCCACTGGAGTTAAAATCTTTAGCTGACTTGCTACACTTCATGGAGGTAATGTCAATTGATCCCCCGCAATACTCTGAGCCCTAGGCTTTATTTTTCTATTCACCATAGGAGGCCTCACCGGCATTATCTTAGCAAATTCATCCCTAGACATTGTACTACACGATACATATTATGTTGTCGCCCATTTTCACTATGTTTTATCAATAGGAGCTGTTTTCGCCATTATAGGAGGCTTTATCCATTGATTCCCCTTATTTTCAGGCTATACGCTAGATCAAACTTATGCTAAAGCCCACTTTATTATCATATTCATAGGTGTAAACTTAACCTTTTTCCCACAACACTTTCTCGGCCTGTCCGGAATACCTCGACGCTATTCTGACTACCCAGATGCTTACACCACATGAAACATTCTATCGTCCATAGGCTCCTTCATTTCGCTGGTAGCAGTAGTCCTAATAATCTACATGATCTGAGAAGCTTTCGCCTCAAAACGCAAAGCATCAGTAGCCGAGCAATCCTCCACCAACCTCGAATGACTAAATGGCTGCCCCCCACCTTATCATACATTCGAAGAACCAGCCTATATTAAACTAATGGCCCATCCAGTTCAACTAGGTCTACAAGATGCCACATCCCCTGTTATAGAAGAACTAATCACCTTCCACGATTATGCATTCATAACTATCTCTCTAATCAGTTTCCTAGTCCTATACGCCCTATCCTCAACACTTACAACAAAACTAACCAATACCAATATCACAGACGCCCAAGAAATAGAAACCGTCTGAACCATCTTGCCCGCAATCATTCTAATCCTAATCGCCCTCCCATCTCTACGCATCCTATATATAACAGACGAAATCAACAACCCTTCCTTTACTATCAAATCAATCGGACACCAATGATACTGAACCTACGAATACACAGATTATGGGGGTCTTATTTTCAACTCCTACATATTACCCCCATTATTCCTAAATCCAGGAGACCTTCGACTTCTAGAAGTTGACAACCGAGTAGTTCTCCCAATTGAAGCCCCTGTACGCATAATAATTACATCTCAAGACGTCCTACATTCATGAACCATTCCCACACTAGGTTTAAAAACAGATGCAGTACCTGGACGCTTAAATCAAACTACATTCACTGCAATACGACCAGGCGTCTATTATGGACAGTGCTCGGAAATCTGCGGCGCCAACCACAGCTTTATGCCCATCGTCGCAGAACTAATCCCACTAAAAATTTTCGAAATAGGGCCTGTGTTTACCCTA---ATGACACACCAATCTCACGCCTACCACATAGTCAAACCTAGCCCCTGGCCACTAACAGGAGCCCTATCAGCTCTCTTAATAACATCTGGTCTAGCCATATGATTTCACTTCTACTCTACCACTCTATTAATATTAGGCCTATTAACCACAACACTAACCCTACACCAATGATGACGTGATATCGTACGAGAAAGTACCTATCAAGGACATCATACGACATCTGTCCAAAAAAATCTTCGGTATGGAATGGTCTTATTCATTGTTTCAGAAATCTTTTTCTTCACCGGCTTCTTCTGAGCATTTTACCACTCAAGCCTCGCCCCAACCCCTCACTTAGGAGGTCACTGACCTCCAACAGGTATTATCCCCTTGAACCCCCTAGAAGTGCCCCTCCTAAATACCTCCGTACTATTAGCATCAGGAGTCACAATCACCTGAGCTCACCACAGCCTTATAAACAGCAATCGAAAACAAATAATTCAAGCCCTACTTACTACGATTCTACTAGGCACCTATTTCACCCTACTACAAATTTCAGAGTACTTTGAAGCACCCTTCACCATCTCCGACGGTATTTATGGCTCAACATTCTTCATCGCCACGGGCTTCCATGGACTCCATGTCATCATCGGATCCACTTTCCTCCTTATCTGTCTGATCCGCCAACTATTATACCACTTCACATCAAGCCACCATTTCGGCTTTGAAGCCGCTACCTGATACTGACACTTCGTAGATGTCGTCTGACTGCTCCTCTATATCTCTATCTACTGATGAGGATCCATGACCCCAATACGTAAATCCAACCCAATCATAAAAATAATCAATCGCTCCCTTATCGACCTACCCAGCCCATCCAATATCTCCATATGATGGAACTTCGGCTCACTTCTCGCATTCTGTCTAACCCTACAAATCATCACAGGCTTATTTTTAGCAATACACTACTCACCAGACACCTCCACTGCCTTCTCCTCAATCGCACACATTACCCGAGATGTAAACTATGGCTGAATTATCCGCTATCTCCACGCTAACGGTGCTTCCATATTTTTCATCTGTCTTTTCCTGCACGTAGGCCGAGGTCTTTACTACGGCTCATTCCTCCTCCTAAAAACCTGAAACACTGGTATCACACTCCTACTCATAACCATAGCAACAGCATTCATAGGCTATGTTCTCCCATGAGGCCAAATATCATTCTGAGGGGCAACAGTAATCACAAACCTACTATCAGCAATTCCATATATCGGGACCAGCCTTGTTCAATGAGTCTGAGGCGGGTACTCTATTGGTAGCCCCACTCTTTCACGATTCTTCACCCTACATTTCATTCTGCCCTTCATTATCACCGCCTTTACAATTGTCCACCTACTATTCCTACACGAAACAGGATCAAACAACCCCTGTGGAATCTCCTCAGACTCAGACAAAATCACTTTTCATCCCTACTATACAATTAAAGATATTCTAGGCTTGACCCTCCTCCTTCTTATCCTAGCAACACTAACACTACTCTCACCTGATCTTCTAAGTGACCCAGACAACTATATCCCGGCCAATCCACTAAACACTCCCCCACACATTAAACCAGAATGGTACTTCCTATTTGCATACGCAATCCTACGATCTGTCCCCAACAAACTAGGAGGCGTACTAGCACTCTTCCTATCAATCCTCATCTTAACCATTATCCCCATTCTCCACAAATCTAAACAACAAAGCATAATATTCCGCCCACCCAGTCAATTCCTATTCTGACTTCTAATTACAACCTTACTAACTCTCACCTGAATCGGAAGCCAACCAGTAAGTCAACCTTTCATTATTATCGGTCAAACAGCATCCATAATATACTTTACCACAATCCTAATTCTAATACCACTAACCTCCTTAATCGAAAACAATCTACTCAAATGAACAATGACCACAATAAACATCCTACTCCTTATTATATCTGCACTAGCTGCCATAGCATTCCTCACACTCGTTGAACGAAAATTACTAGGCTGTATACAACTACGCAAAGGACCTAATATTGTGGGCCCTTATGGGTTACTCCAACCCTTCGCTGATGCAATGAAACTCCTCACCAAAGAACCACTAAAACCCTCAACATCCACCACTACCCTCTACACTATCGCACCCGCCCTAGCCTTCTCCATTGCTCTCCTCCTATGAACCCCCCTTCCCATACCCAACCCTCTAATCAACTTCAACCTGGGACTCTTATTCATCCTAGCTACATCTAGCCTAACTGTCTACTCCATCCTGTGATCAGGATGAGCATCAAACTCAAACTACGCTCTAATCGGAGCCCTACGAGCGGTTGCTCAAACAATCTCATATGAAGTCACCCTCGCTATCATCCTACTATCAGTCTTACTAATAAGCGGCTCATTTAACCTCAATATACTTATCACAACACAAGAACACCTCTGACTCCTATTACCATCATGACCTTTAGCCATGATATGATTCACCTCCACACTAGCAGAAACAAATCGAACTCCCTTTGACCTTACAGAAGGCGAATCAGAACTAGTATCGGGCTTCAACATTGAATATGCCGCAGGTCCATTTGCCTTATTTTTCATAGCCGAGTATATAAACATCATCATAATAAACGCCCTAACAGCTACAATCTTCCTAAGTACATCCTACCCTGTTCACTCACCAGAGCTATTCACAACATACTTTGTTACTAAAACACTTCTCCTAACCTCCCTATTCTTGTGAATCCGAGCAACATACCCCCGATTCCGCTATGACCAACTCATACATCTACTATGAAAAAATTTCCTTCCACTTACACTAGCATTTCTCATATGAAACATCTCAATGCCCATTACAATCTCCAGCATTCCTCCCCAAACCATCAACCCCCTAGCTCAACTTATCATCTACATCACAATAGTCACAGGCACACTCACCACACTACTAAGCTCACACTGATTTCTCGCTTGAGCAGGTTTAGAAATAAACATGCTAGCCTTCATCCCAATTCTAACCAAGAAGACAAACCTCCGCTCCACAGAAGCCGCCACCAAATACTTCCTAATACAGTCTACCGCATCCATAATCCTCATAATAGCGATTATTTCTAACAACCTACTATCAGGACACTGG------ACAATAACAAATAAC------ATCAACCAACTCCCATCACTAATAATAACAACTGCCCTTGCCATAAAACTAGGAATAGCCCCCTTCCACTTTTGAATTCCAGAAGTTACCCAAGGAACATCTCTAATTCCCGGCCTACTCCTCCTTACATGACAAAAACTAGCCCCCACCTCGATTATGTACCAAATCCACTCATCAATCAACACCCACGTTCTCCTAACCCTCTCAACCCTATCCATTATCACAGGCAGTTGAGGAGGCCTTAACCAAACACAGCTACGCAAAATTATAGGATACTCTTCAATCACCCACATAGGCTGAATAATAATAACACTCACTTACAACCCAACCATTACAATCCTCTATCTGACCCTATATATCATTCTAACAACCACCATATTCCTGATCCTCAACCTCAATTCAAGCACCACAACCCTTACACTGTCCCTCACTTGAAATAAATCAACCCAACTCATACCACTAATAACATCCACTCTCATATCCCTAGGAGGCTTACCCCCACTAACCGGCTTCCTACCCAAATGAATCACTATTCAGGAACTTACAATAAACAACAACTTCATCATCCCCTCTATTATAATCTCCATGACCCTGCTTAACCTGTATTTCTACATACGCCTAATCTACACCATCTCAATAACACTGTTCCCTACCTCCAATAACACAAAAATAGGATGACAACTTGAAAACACTAAACCCGTACTCCCCATCCCTACACTTACCATTATCTCCGCCCTCTTGCTACCAATCTCCCCCTTAATCCTAATCATCCCTATCAATCTAGTACTGGCTCTAACAATCAATACCCTCCTAACCCTACTACTAATAATCATCATATTCTGACTACCCCAACTCAACTCCTATGCAGAAAAAACAAACCCTTACGAATGCGGCTTTGACCCACTAAACCCCGCTCGCATTCCATTTTCAATAAAATTCTTTCTAATCGCCATTACCTTTCTACTATTCGACCTAGAAATCGCCCTACTACTATCTCTACCATGGGCCCTCCAAACAACAAATCTCCCAACAATAATTAAATCATCCATTGCACTCATTATCATCCTAACCCTCAGCTTAATCTATGAATGAACCCAAAAAGGGTTAGACTGGACCGAAATGCTAAAAATAATTATCCCAACAACTATATTACTACCAATAACATGACTCTCCAAAAATAATATAATCTGAATCAACTTAACCACACACAGTCTAATCATCAGCCTCATTCCATTATTATTTTTCAATCAAACCAACAGCAACCTCTTTAATCACTCAATCTACCTATCTTCCGACCCACTAACAACACCTCTCCTAACATTAACAGCCTGACTTCTACCTCTCATAACCATGGCCAGTCAATACCACCTATGAAACAAACCCCCTTCACAAAAAAAGCTTTACCTCTCCATAATAATTTCCCTTCAAATTACCTTAATCTTAGCATTCATAGCCACCGAATTAACCTTATTCTACATCTTATTTGAAACTACCCTTATCCCCACTTTAATCATCATCACCAAATGAGGCAACCAAGCAGAACGTCTCAACGCAAGCACATACTTTCTATTCTACACACTAACCGGCTCCTTACCCCTACTCATTATATTAATCTACATCTACAATAACACAGGCTCATTAAACATCACACTACTAACGCTCATAGACCAAAAACTAACAACC---ACCTGATCACACAATCTCGCCTGACTAGCATGCATAATAGCTTTCATAACAAAAATACCCCTATACGGCCTACATCTGTGACTTCCTAAAGCCCATGTTGAAGCCCCTATCGCAGGCTCAATGGTTCTTGCCGCAGTACTCTTAAAACTAGGTGGCTATGGCATAATACGACTTACCTCTATTCTCAACCCTCTAACAGAATACATAGCCTACCCCTTCCTCATACTCTCCCTATGAGGTATGATCATAACAAGCTCAATCTGCCTTCGACAAACAGACCTAAAATCACTCATCGCGTATTCTTCCGTAAGCCATATAGCCCTAGTAATCGTAGCCTCTCTCATTCAAACCCCCTGAAGCTTTTCTGGTGCAATTACCCTCATAATCGCCCACGGACTTACCTCTTCTATACTATTCTGCCTCGCTAATTCAAACTATGAACGCACTCACAGCCGTATCATAATACTCTCTCGAGGACTTCAAACCTTACTTCCACTAATAACCTTTTGATGATTCACAGCAAACCTCACCAATCTAGCCTTGCCCCCTACTATTAATCTAGTAGGGGAGCTCTTTGTAGTCACTGCCTCATTTTCTTGATCCCACATCACTATCATACTTACAGGACTTAATATACTAATCACAGCCCTTTACTCTCTTCACATATTCACCACCATGCAACGAGGAAAACTTACACACCACATAATCAACATAAAACCCCCACTCACACGAGAAAACACACTAATATTTATACACCTCGCCCCAATAATCCTCCTATCCCTTAACCCCAATATTATCCTAGGATTTACTTCCATGTCACCCACCTTCATAAATATTATACTAGCATTTACCATCTCACTCCTAGGCATACTAGTCTATCGTTCACACTTAATAGCCTCTCTCCTCTGCCTAGAAGGAATAGTAATAGCACTCTTCATTATATCTGCCCTCATAGCCTCAAACACACACTCCTCCCTAACCAATATTATACCCATTATTCTATTAGTATTCGCTGCTTGCGAAACAGCAGTAGGCCTCGCCCTACTAATCTCGATCTCTAACACATACGGTCTAGATCACATTCACAACCTAAACCTACTTGAATGC------ATGTATACCCCCATTATAATAACGACCCTCGCCTCCCTAATCCTTCCAATCATTGCCACCCTCATTAGCCCCAATAAAAAA---CAACCGTACCCAAACTATGTAAAAACAATAATAATATATGCCTTCATTACTAGCCTCCTCCCAATAACCCTATATCTCTCCCTAAACCAAGAAACAACCATTTGAAGCTGACATTGAATAGTAACTCAAACACTAGATCTAACACTAAGCTTTAAACTAGATCACTTTTCTGTAATATTCACCCCAATCGCACTATTCATCACCTGATCCATTATAGAATTCTCACTGTGATACATAAGCTCAGACCCAAACATCAACCAATTCTTCAAATACCTCCTTATTTTCCTAATCGCAATACTAATCTTAATTACCGCTAACAATCTTTTCCAACTCTTCATTGGCTGAGAAGGCGTAGGAATCATATCCTTCCTACTAATCAGCTGATGGTACTCTCGAACAGATGCCAACACAGCAGCCATCCAAGCAGTCCTATACAATCGCATTGGCGACATCGGTCTTATCCTAGCTATAGCATGGTTCCTCCTACACTATAATTCATGAGACATCCAACAAATACTAGCTCTAAAATCCAACTCAAACTTTCTCCCACTAATAGGCCTTCTCCTAGCAGCAGCAGGAAAATCAGCTCAACTTGGCCTCCACCCCTGACTACCTTCCGCCATAGAAGGCCCAACTCCAGTCTCAGCCCTACTTCACTCCAGCACCATAGTTGTTGCTGGGGTGTACTTACTTATTCGTTTCCACCCTCTAATAGAAGATAATGCACTAGCCCAAAGCCTCACACTATGCCTAGGAGCTATCACAACCACCTTCATAGCTATCTGCGCTCTTACACAAAACGATATTAAAAAAATTGTAGCCTTCTCCACCTCAAGTCAACTGGGCCTGATAATAGTCACTATCGGAATTAACCAACCATATCTAGCATTCTTGCACATCTGCACCCATGCCTTCTTCAAAGCCATACTCTTCATATGCTCCGGATCTATCATCCACAACTTACACAACGAACAGGACATCCGAAAAATAGGAGGCCTATCCAAAACAATACCTCTCACCTCAACTTCCCTGCTTATTGGTAACTTAGCCCTCACAGGAATACCATTCCTCACAGGCTTCTACTCCAAAGATCTCATCATCGAAGCCATAACCATATCATACACCAACGCCTGAGCCCTATCTATCACTCTCATCGCCACCTCTCTAACAAGCGCCTACAGTACTCGAACTATTCTCCTAACTATTACAGGACCACCCCGCTTTCCAGCCCTAACAAACATTAACGAAAATAACCCCGCCATACTAAACCCAATCAAACGCCTTACAATAGGCAGCATTATCGCAGGATTCCTTATCACTAACAACATCCCTCCAACCTCACTCCCCCAGCCAACAATACCCCACTATCTAAAACTCTCAGCCCTATGCGCAACTATCCTTGGTTTCCTAATAGCCCTAGACCTTACCCTTATAACTAACAAACTAAAAATAAACAACCCATCACAAATATTCAAATTCTCTAACATACTAGGATATTTTCCCACAACAATCCATCGTATAATCCCACACCAAAGCCTACTTATAAGCCAAAACTTAGCCCTCCTCCTACTAGACTCAATATGATTAGAAAAATCTATGCCCAAAACAATTACACACACGCACATCACCGCCTCTAAAAACATAACTGCTCAAAAAGGCATAATCAAATTATACTCTCTTTCCTTCCTCATCTCCCTCATCCTAACTGCACTTCTAATAGTAATGACATATGTTTTATTTACATTAAGTGTGTTATTAGTTGTGGGGTTTGTGGGGTTTTCTTCTAAGCCTTCTCCTATTTATGGGGGCTTGGCATTGGTTGTTAGTGGTGCAATTGGTTGCATGATTGTTTTAAGTTTTGGAGGGGCTTATATGGGTTTGATATTGTTTTTGATTTATCTAGGGGGTATAATAATTGTTTTTGGTTATACTACAGCGATGGCTATTGAGGAGTATCCTGAAACGTGAGGTTCGGAGCTTCAGGTTTTAGGGGGTTTTTTGGTAGGTTTGATAATGGAGGTGGGGTTGGTTTTATGGATT---TTGAGCTCTAATGAG------GTG---------GTAGCAATTAATTTTAATAGTATGGGGAGTTGAGTAGTTTTTGAGGGGGAGGGGTCGGGGTTGGTTCGAGGAGATTCTATTGGTGCTGGTGCTTTGTACGATTATGGGTGTTGGTTGGTGGTGGTTGCTGGTTGAACATTGTTTGTGGGTGTGTATATTGTAATTGAGATTACTCGGGGTAAT
>Cercopithecus_mitis
ATGAACGAAAATCTATTTACTTTATTCGCAACCCCAACGATTCTAAATCAGCCTGCTACTATCCCCATCATTCTATCCCCCATACTACTAATCCCAACATCCAAATATCTCATTAACAATCGACTAATCACTATTCAACACAGCCTAACCCAACTTACTCTAAAACAAATAATAATTAACCACAATACTAAAGGACAAACATGATCTCTAATGCTAGTATCCCTAATCACCTTTATTACCATAACTAACCTCCTAGGACTCCTACCCCACTCATTTACACCCACCACCCAACTATCCATAAACCTAGCAATAGCAATCCCCCTATGAGCAGGTACAGTGATCACAGGTCTTCGCTTTAAAACCAAAAATTCCCTGGCCCACCTCCTTCCACAAGGTACACCAACACTACTCATCCCCATGTTGGTAATAATCGAAACTACCAGCCTACTCATTCAACCAGTAGCCCTCGCCGTACGCCTAACTGCTAACATTACAGCTGGTCACCTATTAATGCACTTAGTTGGAAACGCCATGTTAGCACTACTAACCATCAACCTCCCTATTGCCTTACTAACCTCCATACTCCTAATACTGCTTACCACCCTAGAAATCGCAGTTGCTCTAATTCAAGCCTACGTATTTACACTTTTAGTCAGCCTCTACTTGCACAACAACACCATGCCCCAACTAGACACATCTACCTGATTTATTACCATCACAACAATACTCCCCACACTATACCTTATTACACAGCTAAAACTACTAAGTACAGGTTACTACAAACCCCCTTCACAAAAG---AACCCCAATAAACAAACCCCCAATAACCACTGACAACTAAAATGAACGAAAATCTATTTACTTTATTCGCAACCCCAACGATTCATGCTCATTAATCGCTGACTCTTTTCAACAAACCACAAAGACATCGGAACTCTATACCTACTGTTCGGTGCATGAGCTGGAATCATAGGCACTGCTCTAAGTCTTCTCATTCGAGCTGAACTGGGCCAACCCGGTAGTCTATTTGGCAGTGACCATATTTACAATGTTATCGTGACAGCCCATGCATTTATTATAATTTTCTTCATAGTCATGCCCATTATAATTGGGGGGTTCGGGAACTGACTAGTGCCCTTAATAATTGGTGCTCCTGACATAGCATTTCCCCGTCTAAATAATATAAGCTTCTGGCTTCTCCCCCCCTCTTTCCTGCTACTAATAGCATCAACCGTGGTAGAAGCTGGTGCTGGCACAGGTTGAACAGTATACCCTCCTTTAGCAGGAAACCTCTCCCACCCAGGAGCCTCCGTAGACTTAGTTATTTTCTCCCTCCATTTAGCAGGGATTTCCTCTATCCTAGGAGCCATCAACTTCATTACCACTATTATCAATATAAAACCCCCCGCTATATCCCAATATCAAACCCCCCTGTTCGTCTGATCTGTCTTAATTACAGCAATCCTACTACTCCTCTCCCTACCAGTCCTGGCTGCCGGTATTACCATATTATTAACAGACCGCAACCTCAACACTACCTTCTTTGACCCCACCGGAGGAGGAGACCCTATCCTATATCAACACCTATTCTGATTCTTTGGCCACCCTGAGGTCTACATCCTCATCCTCCCTGGGTTCGGTATAGTTTCCCACATTGTAACCTACTACTCTGGAAAAAAAGAACCGTTTGGATATATAGGCATAGTCTGGGCTATAATGTCAATTGGATTCCTGGGTTTTATTGTATGAGCCCACCACATATTCACGGTTGGCATAGATGTGGATACACGAGCCTACTTCACCTCTGCTACTATAATTATTGCAATTCCCACTGGAGTTAAAGTCTTCAGCTGACTTGCCACACTTCATGGAGGCAACATTAACTGATCTCCCGCAATACTCTGAGCCTTGGGCTTTATTTTCCTATTCACCATAGGAGGCCTCACCGGCATTATCTTAGCAAACTCATCCCTAGATATTGTACTACACGATACATATTATGTTGTTGCCCATTTCCATTATGTTTTATCAATAGGGGCTGTTTTCGCCATTATAGGAGGCTTTATCCATTGGTTCCCTCTATTTTCAGGCTATACGTTAGACCAAACTTATGCTAAAGCCCAATTTATTATTATATTCGTAGGCGTAAATTTGACCTTTTTCCCGCAACATTTTCTTGGCCTATCCGGAATACCCCGGCGCTACTCCGATTACCCAGATGCTTACACCACATGAAACATTCTATCATCCATAGGCTCCTTCATCTCATTGGTAGCAGTAGCCCTAATAATCTACATAATCTGAGAGGCTTTCGCCTCAAAACGCAAAGCATTAGCAATCAAACAACCTTCTACTAGCCTCGAGTGATTAAATGGCTGTCCCCCACCCTATCACACATTTGAGGAGCCAGCCTATATTAAACTAATGGCCCACCCAGTTCAACTAGGTCTACAAGATGCTACATCCCCTGTCATAGAAGAACTAATCACTTTCCACGACTATGCCCTCATAACTATTTCCTTAATTAGCTTTCTAGTCCTATATGCCCTATCCTCAACACTCACAACAAAACTAACCAACACCAACATCACAGATGCCCAAGAAATAGAAACTATCTGAACTATCTTACCTGCAATTATTCTAATCCTAATTGCCCTCCCATCTCTACGCATCCTATACCTAGCAGACGAAATCAACAACCCCTCCTTTACTATTAAATCAATCGGACATCAATGATACTGAACCTATGAATACACAGACTACGGCGGTCTTATCTTTAACTCTTACATACTACCCCCTCTATTCTTAAACCCAGGAGACCTCCGACTTCTGGAAGTGGATAACCGGGTGGTCCTCCCAATTGAAGCCCCTGTCCGCATAATAATCACATCTCAGGATGTCCTACACTCATGAACTATCCCCACACTAGGCTTAAAAACAGATGCTGTACCCGGACGCTTGAATCAAACTACATTCACTGCAACACGACCAGGCGTCTATTATGGACAATGCTCAGAAATCTGCGGCGCCAACCATAGCTTTATACCCATTGTCGCAGAACTAATCCCACTAAAAATTTTCGAAATAGGGCCCGTATTTGCCCTA---ATGACACACCAATCCCATGCTTATCACATAGTTAAACCCAGCCCCTGACCACTAACAGGAGCCTTATCAGCCCTCCTAGTAATATCTGGCTTAATCATATGATTCCACTTCTACTCCACCACTCTATTAATGCTAGGCCTATTAACCACATCACTAACCCTACACCAATGGTGACGCGATATTGTGCGAGAGAGCACCTATCAAGGACACCACACAACACCCGTCCAAAAAAACCTTCGATACGGAATAGCCCTATTCATTATCTCAGAAATCTTCTTCTTCACAGGTTTCTTCTGAGCATTTTACCACTCAAGTCTGGCCCCAACCCCTCACCTAGGAGGTCATTGACCCCCAACAGGCATTGTCCCTCTAAATCCTCTAGAAGTACCCCTACTGAATACCTCTGTGCTACTAGCATCAGGAGTTACAATTACCTGAGCCCATCACAGCCTTATAAACAACAACCGAAAACAAACAACCCAAGCCCTACTTATCACAATTCTACTAGGCATCTACTTCACCTTACTACAAGTTTCAGAGTACTTTGAAGCGCCCTTCACCATCTCCGACGGTATCTATGGTTCAACATTCTTCATCACTACGGGCTTCCATGGACTTCACGTCATTATTGGGTCCACTTTCCTCCTTATCTGCCTCATTCGCCAACTATTGTACCACTTCACATCAAGTCACCACTTCGGCTTCGAAGCCGCTGCTTGATACTGACACTTCGTAGATGTTGTCTGATTACTCCTATATATCTCTATCTACTGATGAGGGTCCATGATCCCAACACGTAAATCCAACCCAATCATAAAAATAATTAACCACTCCTTCATTGACCTACCCAGCCCATCCAATATTTCCACATGATGAAACTTTGGCTCACTCCTTGGATTCTGCCTAATCCTACAAATCATTACAGGCTTATTTCTAGCAATACACTACTCACCAGACACCTCTTCCGCCTTCTCCTCAATCGCTCATATTACCCGAGACGTAAACTATGGCTGAGTCATCCGCTACCTCCACGCTAACGGTGCTTCCACATTCTTCATCTGCCTTTTCCTACATGTAGGCCGAGGCTTTTACTATGGCTCATTCCTCCTCCCAAAAACCTGAAACACTGGCATTATACTCTTACTTATAACTATGGCAACAGCCTTCATAGGCTATGTACTCCCATGAGGCCAAATATCATTCTGAGGGGCAACAGTAATCACAAACCTACTATCAGCAATTCCGTACATCGGAACCAACCTTGTCCAATGAATCTGAGGCGGATACTCCATTGGCAGCCCCACCCTCTCGCGATTCTTCACCCTACACTTTATCATACCTTTTATCATCACCGCCCTTACAATTGTCCATCTACTATTCCTACACGAAACAGGATCAAATAACCCCTGCGGGATTTCCTCAGACTCAGACAAAATCACCTTTCACCCCTACTATACAACCAAAGATATCCTAGGCTTGGTCCTCCTCCTCCTCATCCTAGCAACATTGACACTGCTCTCACCCGACCTCCTAAACGACCCGGATAACTACACCCCAGCCAACCCACTAAACACCCCCCCACACATTAAACCAGAGTGATATTTCCTATTTGCATACGCAATTCTACGATCTATTCCCAACAAACTAGGAGGCGTATTAGCACTCTTCTTATCAATTCTTATTCTAGCCATCGTCCCCATACTCCACAAATCCAAACAACAAAGCATAATATTCCGCCCACTCAGCCAACTCCTATTCTGACTCCTAGTTACAACCCTACTAACCCTCACCTGAATTGGAAGCCAACCAGTAAGCCAACCTTTCATTATCATTGGCCAAATAGCATCTATAATGTACTTTATCACAATTCTAATTCTAATACCACTAACCTCCTTAATTGAAAACGAACTACTCAAATGAACTATGACCACAACAAACCTCCTACTCCTCATTACATCTGCACTAGCCGCCATAGCATTCCTCACACTCGTCGAACGAAAACTATTAGGTTATATACAGCTACGCAAAGGGCCCAACGTTGTAGGCCCTTATGGGCTACTACAGCCTTTTGCTGATGCAATAAAACTCTTTACTAAAGAACCCCTAAAACCCTCAGCATCCACCACCACCCTCTACACTATCGCACCCGCCTTAGCCTTCTCCATCGCTCTTCTCCTATGAACCCCCCTTCCCATACCCAACCCCTTAATCAACTTCAACTTAGGACTACTATTCATCCTAGCTATATCTAGCCTAATTGTCCATTCCATTCTATGGTCAGGGTGAGCATCAAACTCAAACTATGCTTTAATCGGAGCCCTACGAGCCGTCGCCCAAACAATCTCCTATGAGGTCACCCTCGCTATCATCCTATTGTCAGTCTTACTAATAAGCGGCTCATTCAATCTTACTATACTTATCACAACACAAGAACACCTCTGACTCCTCTTACCATCATGACCCTTAGCCATAATATGATTCACCTCCACACTAGCAGAGACAAATCGAGCTCCATTCGACCTTACAGAAGGCGAATCAGAACTAGTATCAGGCTTTAACATTGAATATGCCGCAGGCCCATTCGCCTTATTTTTCATAGCCGAATATATAAACATTATCATAATAAACGCCCTAACAACCACAATCTTCCTAGGCACATTCTACCCCACCCATTCACCAGAACTATTCACAACATGTTTTGTCACCAAAACACTCCTCCTAACCTCTCTATTCTTATGAACTCGAGCAACATACCCACGGTTCCGTTATGACCAACTCATACACCTACTATGAAAAAATTTCCTTCCACTCACACTAGCATCCCTCATATGAAACATCTCAGCACCCATTACAGCCTCCAGCATTCCCCCTCAAACCATTAACCCCCTAGCCCAACTTATCATCTACACCACAATAATCACAGGCACCCTCACTACACTATTAAGCTCGCACTGATTTCTCGCCTGAGCAGGCTTAGAAATAAACATATTAGCTTTCATCCCAATTTTAATCAAAAAAACAAACCTTCGCTCTACAGAAGCCGCCACCAAATATTTCCTAATACAATCCACCGCATCCATAATTCTTATAGTAGCAATTATCTTCAACAACCTATCATCAGGACACTGA------ACGATAACAAGCAGC------ATCCATCAGTTCCCATCACTAATAATAACAACTGCCCTTGCTATAAAACTAGGAATAGCCCCCTTCCACTTTTGAATTCCAGAAGTCACCCAAGGAACACCCCTAATCCCCGGCCTGCTCCTCCTGACATGACAAAAACTAGCCCCCACCTCAATTATATGTCAAATTCACCCATCAATCAACACCCATGCTCTCCTAATCCTCTCAACCCTATCCATTATCATAGGCAGCTGAGGAGGCCTAAACCAAACTCAACTACGCAAAATTATAGGATACTCCTCTATTACCCACATAGGTTGAATAATAACAACACTCACATACAATCCAACTATTACAATCCTCTACCTGACCATCTACGTCACCCTAACAACCACTATATTCCTAATCCTAAACCTTAACTCAAATACCACAACCCTCACACTATCCCTCACTTGAAATAAATCAGCCTGACTCATACCACTAACAACATCTACCCTCATATCCCTGGGAGGCTTACCCCCACTAACTGGCTTCCTACCTAAATGAATTACTATCCAAGAACTTACAATAAATAACAACTTCATCATCCCCTTCATCATAGTCACCATAACCTTGCTTAACCTATATTTCTACATACGCCTAATCTACAACACCTCAGTAACACTACTCCCCACCCCTAACAACACAAAAATAAAATGACAACTTGAAAATACAAAACCCACACTCTTCATCCCTACACTCACCATTATCTCCACCCTCTTACTACCAATCGCCCCTCTAATCCTAACCACCCCCATCAACCTGATACTGGCTCTAACAATCAACACCCTTTTAACCTCACTACTAATAATTATTATATTCTGACTACCTCAACTTAACTCTTATGCAGAAAAAACAAACCCTTACGAATGCGGCTTTGACCCACTAAACCCCGCTCGCATTCCATTTTCAATAAAATTTTTCCTAGTTGCCATTACTTTTCTACTGTTCGACTTAGAGATCGCCCTGCTATTGTCCCTACCATGAGCCCTTCAAACAACAAACATTCCAACAATAATTAAATCATCCATTACACTCATTATCATCCTAACCCTCAGCTTAGCCTATGAATGAACCCAAAAAGGACTGGACTGGGTCGAAATGTTAAAAATAATTATCCCAACGACCATACTACTACCAATAACATGACTCTCTAAAAATGATACAATCTGAATTAACTTAACCTTACATGGCCTAACTATCAGCCTTATTCCATTATTATTTTTTAACCAGACCAACAGCAACCTCCTCAATCACTCAATCTACCTATCTTCCGACCCACTGACAACACCCCTTCTAACAATAACCGCCTGACTTCTGCCTCTTATAACTATGGCTAGCCAACACCACCTACACAATAAACCCCCTACACAAAAAAAGCTCTACCTCTCCACAATAATTTTCCTTCAAATTACCCTAATTCTAACATTCATAGCCACAGAATTGATCCTATTCTATATCTTATTTGAAACCACCCTCATCCCCACTCTAATTATCATTACCAAGTGGGGCAATCAAGCGGAACGTCTCAACGCAAGCACATACTTTCTATTCTACACATTAACTGGCTCCCTACCCCTACTTATTATACTAATCCACACCTACAATAACGTAGGCTCATTAAACATCACACTACTGACACTCACAGGTCAAAAACTAACAACT---ACTTGATCACACAACCTCGCCTGACTAGCATGTATAATAGCCTTCATAACAAAAATACCCTTGTATGGTCTACACCTGTGACTTCCTAAAGCCCATGTTGAGGCTCCCATTGCAGGCTCAATGGTTCTCGCCGCAGTACTCCTAAAACTAGGCGGTTATGGCATAATGCGACTTACCTCAATCACCAACCCCCTGACAGAACAAATAGCTTACCCCTTCCTCACACTATCTTTATGAGGCATAATCATAACAAGCTCAATCTGCCTTCGACAAACAGACCTGAAATCACTCATCGCATACTCTTCCGTAAGCCACATATCCCTAGTGATCATAGCCTCTCTAATCCAAACCCCCTGAAGCTTTTCCGGCGCAACTGTCCTCATAATTGCTCACGGACTTACCTCCCCCATACTATTCTGCCTAGCCAATTCAAACTATGAACGCACGCACAGCCGTACTATAATACTTTCCCGAGGACTTCAAACCCTACTTCCACTGATAACCTTTTGATGATTCGCAGCAAACCTCACTAATCTGGCCCTACCCCCCACCATTAATCTAGTAGGAGAACTCTTTGTAATCACAGCCTCATTTTCTTGATCCCATACTACTATTGTACTAACAGGACTTAACATACTAATTACAGCCCTTTATTCCCTTCACATATTTACTACCTTACAACGAGGAAAATTTACACACCACACAATCAACATAAAACCCTCATTCACACGAGAAAATACACTAATATTCATGCACCTCGCTCCAATCATCCTCCTATCCCTTAACCCCAGCATCATCCTAGGATTCACCCCCATGTCACCTATCTTCATAAATACCACACTAGCATTTACCATCTCCCTTCTAGGCATGCTAGTTTATCGTTCACACCTGATAGCCTCCCTCCTCTGCCTAGAGGGAATAATAATAGCACTCTTTATCATAACCGCCCTTGTAGCCTCAAACATACACGCCTCCCTAACCAATATTATACCTATCATACTACTAGTATTTGCTGCTTGCGAAACGGCAGTAGGCCTCGCCCTACTAATCTCAATCTCCAACATATACGGTCTAGACCACATTCACAATCTAAGCCTGCTTCAATGTATAACCATGTGCACCCCCATTATAATAACAACTCTCACCTCCCTAACCCTCCCAATCATTGCCACCCTTATTAACCCTAATAAAAAA---CAATTTTACCCAAACTATGTAAAAACAACCATAATATATGCCTTCATCACCAGCCTCCTTCCAACAACCCTATATCTCTCCCTAAACCAAGAATCAACTATTTGAAGCTGACATTGAATAATAACCCAAACACTAGATCTAACACTAAGTTTCAAACTAGACTACTTTTCTGTAATATTCACCCCAATCGCACTATTCATCACTTGATCCATCATAGAATTCTCATTATGGTACATAAACTCGGACCCAAACATCAACCAATTCTTCAAATACCTCCTCATCTTTCTTATCGCAATATTAACCCTAACTACCGCCAATAACCTCTTTCAACTCTTTGTTGGCTGAGAGGGCGTGGGAATTATGTCCTTCTTATTAATCAGCTGGTGATACTCTCGAACAGACGCCAATACAGCAGCTATTCAAGCAATCCTGTACAATCGCATTGGCGACATTGGTCTCATCCTAGCCATAGTGTGGTTCCTTTTACACTATAACTCATGAGATATTCAACAAATACTAACCCTAAACTCCAACTCAAACCCTCTCCCACTAATAGGTCTCCTCCTAGCAGCAGCGGGAAAATCAGCTCAACTTGGCCTCCACCCCTGATTACCTTCCGCCATAGAAGGCCCAACTCCAGTCTCGGCCCTACTCCACTCCAGCACTATAGTTGTTGCCGGAGTGTACTTACTCATTCGCTTCCACCCCCTGATAGAAAACAATACACCAATTCAAAGCCTAACATTATGCCTAGGAGCTATTACAACCACCTTCACAGCCATTTGTGCCCTTACGCAGAATGATATCAAAAAAATCGTAGCCTTCTCTACCTCAAGCCAACTAGGCCTGATAATAGTCACCATTGGTATTAATCAACCATACCTAGCATTCCTGCATATCTGCACTCACGCCTTTTTTAAAGCCATGCTTTTTATTTGCTCCGGGTCTATCATTCATAACCTAAATAACGAACAAGACATTCGAAAAATAGGAGGTTTATTTAAGACAATGCCCCTTACCTCAACTTCCTTACTTATTGGCAACCTAGCCCTCACAGGAATGCCATTCCTCACAGGCTTCTACTCCAAAGATCTTATCATCGAAGCCACAAATACATCTTATACCAACGCCTGAGCCCTACTCATCACTCTCATCGCTACCTCCCTAACGAGTGCCTACAGTACTCGAACTATCCTCCTCACCATCACAGGGCCACCCCGCTTTCCAGTTCTAATAAATATTAACGAAAATAACCCCACATTATTAAACCCAATCAAACGCCTTACAATAGGCAGCATTATTGTTGGATTCCTCATCACTAACAACATCCCTCCAACCTCACTCCCTCAACCAACAATACCTCACTACCTAAAATTCTCAGCCCTGTACACAACTGTCCTTGGTCTCCTGATAACCCTAGACCTTACCCTCATAACCAACAAACTAAAAATAAATAACCCATCGCAAATATTTAAATTCTCTAATTTACTAGGACACTTCCCTGCTACAATCCATCGCATAATCCCGTACCAAAACCTACTTATAAGTCAAAACCTAGCCCTCCTCCTACTAGACTCGATATGATTAGAAAAATCCATACCCAAAATGATTACACACACGCACACCACCGCCTCCAAAACTGTGACTACCCAAAAGGGCATGATCAAACTCTACTCCCTTTCCTTCCTTATTCCCCTTACACTAACACTACTTCTAACAATAATGATATACATACTATTTACATTAAGTGTATTACTGGTTATGGGGTTTGTGGGGTTTTCTTCTAAGCCTTCTCCTATTTATGGGGGTTTAGCGTTGGTTGTTAGCGGTGTGATTGGTTGTACGGTTGTTTTAGGCTTTGGGGGGACTTATATAGGTTTGATATTGTTTTTAGTTTATTTGGGGGGTATGATAATTGTTTTTGGTTATACTACAGCGATAGCTATTGAGGAGTACCCTGAGACATGAGGTTCGGGGTTTGAGGTTTTAGGGGGTCTTTTGGTGGGTTTAATAATGGAAGCGGGGCTAGTTTTATGGACT---TTTAGTTCTGATGAG------GTG---------GTAGTGGTTAGTTTTAATAGTATGGGGAGTTGGGTGATTTTTGAGGGAGAGGGACCGGGGTTAGTTCGAGGGGATTCTATTGGTGCTGGTGCTTTGTACGATTATGGGCGTTGGTTGGTGGTGGTTGCCGGTTGAACATTATTTGTGGGCGTGTATATTGTAATTGAGATTACACGGGGTAAT
>Cheirogaleus_medius
ATGAACGAAAATTTATTCGCCTCTTTCACTACCCCAACCATCATAGGCATTCCTATTGTAATTCTTATTATTTTAACTCCCAGTATTTTCTTCCCCTCTTCACCCCACCTTCTCGGCAACCGACTAATATCTCTTCAACAATGACTTGTCCAACTCGTATTAAAACAATTAATAGCAATCCACAATATCAAAGGGCGAACCTGATCCCTCATACTAATCTCACTGATTCTATTTATTGGATCTACCAATTTACTAGGCCTGTTACCCCACTCATTTACTCCTACCACACAATTATCAATAAATCTAGGAATAGCCATTCCCCTATGAGCAGCTACGGTTATTATAGGCTTTCGACACAAAACAAAAAAATCCTTAGCCCATTTCCTCCCACAAGGAACACCCATTCCCCTCATTCCTATACTAGTAATTATCGAAACCATTAGTCTTTTTATTCAACCTATAGCATTAGCCGTACGATTGACAGCTAATATTACTGCAGGCCACCTTCTTATACACTTAATCGGAGGAGCTACCATAGCATTAACCTCCATTAGCCCTACCATTTCCTCAATCACATTTACTATTTTAATACTCCTTACAGTCCTTGAGTTTGCCGTTGCCCTCATTCAAGCCTATGTGTTTACCCTCTTAGTAAGCCTTTATTTACATGACAACGCCATGCCACAATTAGAAACATCAACGTGATTTATCACCATCTTATCAATAGTTCTAACCCTATTTATTGTATTCCAACTAAAAATCTCAAAACTTAACTTCCCTTTAAAACCTGAGTTAAAA---ATTACCAGTAAATATCAACATACTAATCCTTGAGATACAAAATGAACGAAAATTTATTCGCCTCTTTCACTACCCCAACCATCAATGTTCATCAATCGTTGATTCTACTCAACAAACCATAAAGATATTGGAACCCTTTACCTCCTATTCGGAGCTTGAGCAGGCATAGTAGGAACAGCCCTTAGTCTCCTCATCCGTGCAGAACTCGGCCAGCCCGGAGCATTACTAGGAGATGATCAAATTTATAACGTAATCGTAACAGCCCACGCATTCGTTATAATTTTCTTCATAGTAATACCCATCATAATTGGAGGCTTCGGAAACTGATTGGTACCTCTTATAATTGGAGCCCCTGATATAGCATTTCCACGAATAAATAATATAAGCTTCTGACTTTTACCCCCATCTTTCCTACTTCTCCTCGCTTCCTCTATAGTAGAAGCAGGTGCAGGAACCGGGTGAACAGTATACCCCCCTTTAGCTGGAAATTTAGCACACGCAGGAGCATCCGTAGATTTAACTATTTTCTCTTTACACTTAGCAGGAGTATCCTCAATTTTAGGTGCCATTAACTTTATCACAACAGTCATTAATATAAAACCCCCAGCCATATCACAATATCAAACTCCTCTGTTCGTATGATCAGTTGTAATTACTGCTGTACTCTTACTACTATCCTTACCAGTATTAGCAGCAGGAATCACTATACTCCTAACTGATCGTAACCTCAACACAACCTTTTTTGACCCTGCAGGAGGAGGTGATCCTATTTTATATCAACATCTATTCTGATTCTTCGGTCATCCTGAAGTATATATTCTAATTCTTCCAGGCTTTGGCATAATCTCCCATATCGTTACCTATTACTCAGGTAAAAAAGAACCCTTCGGTTATATAGGAATGGTCTGAGCTATAATATCTATCGGCTTCTTAGGCTTCATTGTATGAGCACATCACATATTCACTGTCGGAATAGACGTAGATACCCGTGCGTACTTTACGTCTGCTACTATAATTATTGCTATTCCTACCGGAGTAAAAGTTTTCAGCTGATTAGCCACATTACATGGTGGCAGCATTAAATGGTCACCCGCTATACTATGAGCTCTAGGTTTCATCTTCCTATTTACAGTGGGGGGTCTAACAGGGATTGTGCTTGCCAATTCATCACTAGATATTGTGCTCCACGACACATATTACGTAGTAGCCCATTTTCACTATGTCTTATCTATAGGAGCAGTTTTTGCTATTATAGGAGGCTTCGTACACTGATTTCCCCTGTTCTCGGGTTATTCTCTAGATAACACCTGAGCTAAAATTCACTTCGCAATCATATTCGTAGGCGTAAATATAACTTTTTTCCCGCAACACTTTCTAGGCCTAGCAGGAATACCTCGACGTTATTCTGACTACCCCGATGCCTACACCATGTGAAACACAGTCTCGTCCATCGGCTCTTTTATCTCTCTTACAGCAGTAATACTAATAATTTTCATAATCTGAGAAGCATTTGCCTCAAAACGAGAAATTACGATAGTAGAATTAACCCCAACTAACCTAGAATGACTTCATGGCTGCCCGCCACCCTACCACACATTTGAAGAGCCTACATACGTAAAAGCTATGGCCTGCCCAGTCCAATTAGGATTTCAAGACGCTGCTTCTCCTATTATAGAGGAACTTACATATTTCCATGACCACACTTTAATAATCGTCTTCCTAATCAGCTCCTTAGTCCTATACATTATTTCCCTTATACTCACCACAGAACTTACCCATACAAGTACTATAGATGCTCAAGAAGTAGAGACAGTATGAACCATTTTACCCGCTGTCATCTTAATTCTAATTGCCCTTCCATCACTACGTATTCTGTACATAATAGATGAAATCACCACACCCTCCCTTACCCTAAAAACTATAGGCCATCAATGATACTGAAGCTACGAATATACAGATTACGAAAATCTATGTTTTGACTCATACATAACGCCTTCATCAGACCTAAAGCCTGGAGAACTCCGCCTACTAGAAGTCGACAATCGAGTCGTTTTACCTACAGAGATATCCATCCGTATACTTATTTCTTCAGAAGATGTTTTACATTCATGAACCGTACCCTCCTTAGGCGTAAAAACAGACGCCATCCCAGGACGCCTAAATCAAGCAACCCTAATAACTTCTCGTCCAGGTATCTATTATGGTCAATGCTCAGAAATCTGTGGTGCAAACCACAGCTTTATACCAATTGTACTTGAGTTAGTCCCACTAAAACACTTTGAAGAGTGATTACTAGCCATGCTT---ATGACCCACCAAATCCATGCCTATCATATAGTTAATCCCAGCCCCTGACCTCTTACAGGAGCTCTCTCTGCACTTTTAATAACATCTGGCCTTGCCCTATGATTTCATTTTAATTCAAGCACACTCCTATTCTTGGGCCTATTAACTAATCTACTAACAATATATCAATGATGACGAGATATTGTACGAGAAGGCACATTCCAAGGCCACCATACCCCCGCTGTCCAAAAAGGGCTCCGATACGGTATAATTCTTTTTATCATCTCAGAAATTTTCTTCTTTACAGGTTTCTTCTGAGCCTTCTATCATTCAAGCCTGGCACCTACTCCTGAACTAGGCGGCTACTGACCCCCAGCAGGCATTAAACCCCTCAATCCACTAGAAGTTCCTTTACTCAATACAACTGTACTCCTAGCCTCAGGTGTATCCATCACCTGAGCTCACCATAGTCTAATAGAAGGTGACCGCACAAGCATGCTACAATCCTTACTCATCACCATTACCCTAGGAGTCTATTTTACCCTACTCCAGGCATCAGAATACCTCGAAACATCCTTTACAATCTCAGATGGCGTATATGGCTCAACATTTTTCATAGCAACAGGTTTCCATGGCTTACATGTCATCATCGGATCTACCTTCCTAACCATCTGCCTTCTCCGCCAACTAAAATTTCACTTCACTTCCAATCACCATTTCGGTTTTGAAGCCGCAGCCTGATACTGACATTTCGTTGACGTAGTCTGACTTTTCCTTTATGTATCAATCTACTGATGAGGATCAATGATCCCCATACGCAAATCTAATCCAATTATAAAATTAATTAATCACTCCCTCATTGATCTACCAACCCCATCAAACATCTCAGCATGATGAAACTTTGGTTCCCTTTTAGCAATCTGCTTAATTTTACAAATCATCACAGGTCTATTCCTAGCAATACATTACTCACCTAGCACCTCCTCAGCCTTCTCCTCAATCGCCCATATCACTCGAGACGTAAACTACGGCTGAATTATCCGCTACCTTCATGCCAATGGTGCCTCCATATTCTTTATCTGCCTATTCCTACATGTGGGTCGAGGATTATATTATGGCTCATTCCTTCTTCTTGAAACTTGAAACATTGGCATTGCACTATTACTTATAGTTATAGCAACGGCCTTTATAGGCTATGTACTCCCATGGGGGCAAATATCATTTTGAGGTGCTACAGTAATTACAAATTTATTATCCGCAATCCCATACATCGGAACAAACCTCGTTCAATGAGTATGAGGTGGGTATTCTATCGATAACCCAACCCTTACCCGATTCTTCACTCTCCACTTTACCCTGCCTTTCATTATCACAGCCTTTACAGTTCTACATCTACTTTTCCTACACGAAACAGGATCTAATAATCCATGCGGAATTCCCTCAAACTCCGACAAAATCCCCTTCCACCCCTACTACACAATCAAAGATATGCTAGGCCTAGTCCTCCTTATTCTTCTCCTAATAACTCTAGTATTATTTTCACCTGACCTTTTAGGCGACCCAGACAACTATACACCAGCTAATCCACTAAACACCCCACCACACATCAAACCAGAATGGTACTTCTTATTCGCATATGCAATCCTACGATCTGTACCTAACAAATTGGGAGGCGTACTAGCACTTCTTATATCCATTCTTATCCTAATAATTATCCCCATACTTCACAAATCCAAACAACAGAGCATAATATTCCGCCCATTCAGCCAATTTACACTATGATTACTAATCACAGTTCTATTAACCCTAACCTGAATTGGAAGTCAACCAGTAAACCAACCCTTTATTATAATCGGACAGGTAGCATCTATAATATATTTCACCACAATTCTGATCTTAATACCACTAGCCTCTATAATCGAAAACAATCTCCTCAAATGAACCATGTTTATAGTTAATCTCCTCCTCCTAATTATCCCCGTCCTCCTAGCCATAGCCTTCTTCACCCTAATTGAACGAAAAATTTTAGGTTATATACAACTCCGCAAGGGCCCCAACGTTGTTGGCCCACATGGCCTCCTACAACCCTTCGCCGACGCAATAAAACTATTTATTAAAGAACCTCTCCGACCCCTAACTTCATCATCACTACTTTATACAGTAGCGCCAACTCTAGCCCTTTCAATTGCACTAATTATATGAATTCCCATACCACTACCATACCCATTAATTAATATAAATATAGGACTTTTATTTATCCTTGCTACATCAAGTCTGGCAGTATATTCAATTTTATGATCAGGCTGAGCCTCCAACTCAAAATACGCCTTAATCGGAGCCCTACGAGCAGTAGCCCAAACAATCTCCTATGAAGTTACTCTAGCCATTATTTTATTATCTGTCCTCCTAATAAATGGGTCATTTACCCTTTCCACCCTTATCACAACTCAAGAATATCTATGACTAATTATCCCGTCATGACCACTAACCATAATATGATTTATCTCAACTCTAGCAGAAACAAACCGAGCCCCCTTCGACCTTACAGAAGGAGAATCTGAACTAGTCTCAGGCTTTAACGTAGAGTATGCTGCGGGACCATTTGCCCTATTCTTTATGGCAGAATATACAAATATCATCATAATAAATGCCCTAACTACAATTATCTTTTTAGGAGCATTATATGACCCTCATATTCCAGAAACGTATACGACAAACTTTGCCATTAAAACTCTATTGCTAGCCACACTATTTCTATGAGTACGAGCATCCTACCCACGATTTCGATATGATCAACTTATACATTTATTATGAAAAAGTTTCCTACCCCTGACACTAGCCCTATGTATATGATACATCTCCCTCCCCATCTTAATATCCTGCATCCCACCACAAATAATCAAACCATCCATCCTCATACTTATCCTAATAACAATCTTTTCAGGAACAATACTAACAATAATTAGTTCACACTGACTCCTAATTTGAATTGGATTAGAAATTAATATATTATCCCTTATTCCGATTCTAACAAAAAAGATAAGTCCACGATCCACAGAAGCAGCTACTAAATATTTCCTTACACAAGCCACAGCCTCCATACTATTAATATTTACTATTATCATAAATGCCATAAACTCCGGCCAATGA------ACCACCATTAACACT------TACAATAATTTAACTTCCTTCACGATCATTATCGCCCTGACAATAAAATTAGGAATAACCCCATTTCACTTTTGAGTGCCAGAAGTCACACAAGGAGTTACACTAACAGCAGGAATACTGCTCCTAACATGACAAAAACTAGCCCCCATTTCCATTATAATTCAAATTTATCCCTCAATAAACCCAAACATCCTCTTATTAGTATCCCTACTATCAATTCTAGTGGGAGGGTGAGGAGGTCTAAACCAAACACAACTACGAAAAATCCTAGCTTACTCATCAATTGCACATATAGGATGAATAGTCTCCATTCTCATATTCTACCCTTCCCTAACAATTCTAAATCTATTAATCTACTTAATACTAACCATTACCGTGTTCACTATATTAAATATTAATACAAACACAACCACTCTAGCCCTATCAAACTTATGAAACAAAACACCAACAATTACCATAACCATTCTAATTTCCTTATTATCCCTAGGAGGTCTACCCCCACTCATAGGCTTCCTACCAAAATGAGCCATCATCCAAGAACTAACAAAGAACAGCAACATTATTATAGCTACAACAATAGCTATCATGGCACTACTCAACTTATACTTCTATATACGATTGATTTACTCCACATCACTAACCATATTCCCATCTTCCAACAACATAAAAGTAAAGTGACAACTTCAACCCACAAAACAGACTCTCCTTTTATCACCACTAGTAATTTTATCTACCCTAACCCTACCTTTATCACCAGCTTTCTTAATCATAAATATTAATCTCCCATTGACTCTTTTAACCGATATTCTACTAGTATTAGTACTCGTATTTATCGCATTTTGATTACCTCAACTAAACATTTACACAGAAAAATATAACCCATATGAATGCGGCTTCGACCCTATAGGATCTGCTCGCCTGCCATTTTCCATAAAATTCTTTCTAGTAGCAATTACATTTTTATTATTTGATCTAGAAATTGCTCTCTTACTCCCACTACCATGAGCATCCCAATCAAACAATCTAAAACTCACGACAATTGTAGCCCTTACATTAATTACAATTCTAGCTCTAAGCCTCGCCTATGAATGACTTCAAAAAGGATTAGAGTGAGAAGAGATGTTAAAAATTATTACCCCCACAATTATACTATTCCCAATAATTTGATACTCCAATAATAACAAAATCTGAATTAACACAACCCTATACAGCCTGATAATTAGTATCATAATATTATTACTACTTAATCAAACTGACAACAACAGTAATAATTTCTCACTAACTTTTTTCTCCGACTCACTATCCTCTCCTCTCCTAATACTAACAGTATGGTTACTCCCCTTAATAATTATAGCTAGCCAACATCATCTTATAAAAGAGACCTGAATACGAAAAAAACTATATCTATCTATGTTAATCTTTCTACAAGTGTTTCTAATTATAACCTTTACAGCCACCGAACTTATTCTATTTTATATCCTCTTTGAAGCTACACTAATCCCAACCCTTATTATTATTACCCGGTGAGGTAACCAAACAGAACGACTAAACGCGGGCCTATACTTTCTATTTTATACCCTTATCGGGTCTCTACCATTACTCGTAGCACTAATTTATACCCAAAATTTCCTAGGTTCCCTAAACATATTAACAATTACTCTTTATAATCAAGAATTATCCAAT---TCATGATCTAATAGTTTTTTATGAATAGCATGTATTATAGCATTTATAGTCAAAATACCACTATATGGGCTTCACTTATGATTACCCAAAGCCCATGTAGAAGCACCCATCGCCGGCTCCATAGTACTTGCAGCCGTACTTTTAAAATTAGGTGGATATGGAATGATACGTATTACCATAATCCTAGACCCCATAACAAAATTCTTGGCATACCCTCTCCTTATACTATGCCTATGAGGAATAATTATGACCAGTTCAATCTGCCTACGACAAACAGACCTAAAATCACTTATCGCTTATTCATCAGTAAGTCATATGGCACTAGTTACTATAGCAATCCTAATTCAAACACCATGAAGCTTTATAGGAGCAACAGCCCTTATAATCGCACACGGCCTTACATCATCCATATTATTTTGCCTTGCAAACTCGAATTACGAACGTATCCACAGCCGTACAATACTCCTAGCACGAGGACTTCAATCCTTTCTCCCCTTAATAGCTACCTGATGACTTCTAGCCAGCTTAACCAATCTAGCTCTACCTCCCTTCATTAATCTAATTGGTGAACTCCTCGTAATTATAGCTTCCTTCTCATGATCGAATATCACAATTATCCTAACGGGCCTAAATATATTTATTACAGCCCTTTATTCCCTTTATATATTAACCGTTACACAACGAGGCAAATCCACCTACCACATACATAACCTTAACCCCTCATTCACACGAGAAAATACCCTAATATCTATACATATATTTCCTATTGCCCTACTAACCCTCAATCCAAAACTTATTTTAGGTCCTACGTACATGCCCTCAATCTCCACAAACATGACTTTAGCCTTTATCACTGCCCTATTAGGGATATTAATATTCCGATCTCACCTAATATCCTCCCTCCTATGCTTAGAAGGAATAATATTATCTATATTTATTTTAAGTACCCTTCTAATTCTAAATATACAATTTACAATCACCTTTATTATACCCATCCTTCTTTTAGTCTTTGCAGCCTGCGAAGCTGCCATCGGCCTAGCCCTCCTAGTAACAGTGTCTAATACCTATGGCCTAGACCATATTCAAAATCTTAACCTTCTCCAATGTATAATAATGCACACCTCCATTTTTATATTAGCCCTAACCCCCTTAATCTTTCCGATTATTATTACCCTTATTAGCCCCAATAAAAAT---AATATATACCCCAACTATGTAAAAACAACTATGATATTTACCTTTACTATTAGTCTCATCCCCACAACCATATATACTTTCCTAGGTCAAGATACAATTATATCAACCTGACATTGAATAACCATCCAATCACTAGAAATTACACTAAGTTTTAAATTGGACTATTACTCCGTAATATTTACCCCAATTGCACTATTTATTACTTGGTGCATTATAGAATTCTCACTATGATACATAGACTCAGACCCAAACATTAACCAATTCTTCAAATATCTTCTCATCTTCCTTATTACCATGCTAATTTTAGTTACCGCTAACAACCTCTTCCAGCTCTTTATTGGGTGAGAAGGTGTAGGAATTATATCATTTCTACTAATCGGCTGATGATACGCTCGAACAGACGCTAACACAGCAGCCATTCAAGCAATTCTGTATAACCGCATTGGTGATATTGGTTTCATTCTAGCCATAATATGGTTTCTCCTCCATTATAACTCATGAGACTTACAACAAATATTTATCCTAGATCCCAACCCCGATCTACTTCCATTAGTGGGTCTACTATTAGCAGCAACAGGAAAATCAGCCCAACTCGGCCTCCATCCCTGATTACCCTCGGCTATAGAAGGCCCAACTCCAGTATCAGCCCTACTTCACTCCAGTACTATAGTAGTAGCTGGGGTTTTCTTACTTATTCGCTTCCACCCACCAATAGAAAATAATACAACAATTCAAAGTCTTACACTATGCCTAGGAGCTATTACTACCATATTCATAGCAATCTGCGCCCTAACACAAAATGACATTAAAAAAATTGTAGCCTTCTCTACCTCAAGTCAACTGGGACTTATAATAGTTACTATTGGTATTAATCAACCGCACCTAGCATTTCTACATATCTGTACTCATGCCTTTTTCAAGGCTATACTATTTATCTGCTCTGGGTCTATAATTCATAACCTAAATAATGAACAAGACATCCGAAAAATAGGAGGACTATTTAAAACAATACCCCTCACCTCAACTTCCCTGATAATCGGTAGCCTAGCACTCACAGGCATACCTTTTCTTACAGGTTATTACTCCAAAGACCTCATCATCGAAACCGCAAACACATCATACACCAACGCCTGGGCCCTGTGTATTACTCTTATCGCTACCTCTATAACAAGCGCCTACAGCACCCGAACTATTATCCTCACACTAACAGGATCACCTCGTTTTTCAACTTCCGTATATATTAATGAGAACAACCCAACCCTACTAAACCCAATAAAACGCCTAGCAGCAGGTAGTCTACTCGCAGGATTTTTCATCGTCAACAACATCTCTCCGACTACAGTTCCTCAATTAACAATACCTTATCACCTGAAACTCCTAGCCTTATGCGTAACCACCCTAGGCTTCTTAACAGCCCTAGATCTGACTCTCATAACTAACAGTCTCAAAATAAATACCCCATCGCACATATTCAAATTCTCCAATATACTAGGATATTTTACCATTACAATTCACCGAACAGTTCCCTACCAAAACCTAACCATAAGCCAAAACCTAGCCTTCCTATTACTAGACTTACTCTGACTAGAGAAATCAATACCTAAAACAATTTCACACACCCATATTATTACGGCCATCACCTCAACCACCCAAAAAGGCATAATCAAGCTATATTTCCTCTCTTTTCTTATTTCCCTCACACTAATCCCACTTTTAATTATAATGTCGTATATTTTATTTTTATTAAGCGTATTATTAGTTATGGGTTTTGTGGGCTTTTCTTCTAAGCCTTCTCCTATTTATGGGGGTTTAGCATTGGTTGTTAGTGGTGTGATTGGTTGTGCTATTATTTTAAGTTATGGGGGTACTTATATAGGTTTAATAATGTTTTTGATTTATCTGGGGGGTATAATGGTTGTCTTTGGTTATACTACTGCGATGGCTATTGAAGAATATCCTGAAGCATGGGTTTCAGGATTTGAGGTTTTGGGGAGTTTTTTGGTTGGATTGGCAATGGAGGTATATTTAGTTCTGTGGGTT---ATAGATTATAATGAG---TTGGTA---------GTGATAATTAATTTGGATAATATAGGGAGTTGGGTGATTTTTGAGGGGGAGGGGTCGGGGTTGATTCGTGAGGATTCTATTGGTGCGGGTGCTTTGTATGATTATGGGCGTTGGTTGGTCGTAGTTGTTGGTTGAACATTATTTGTTGGTGTTTATATTGTTATTGAAATTACTCGGGGTAAT
>Chiropotes_albinasus
ATGAACCAAAATCTATTCGCCTCTTTCAACATCCCTATTATCCTAGGAATTCCAATAGTTACGCTGGTAATTCTATTTCCCGCCATACTACTAGCACCCCCTAACAACTTAATCAACAACCGATTATCTTCTCTCCAACAATGATTGATTCAACTTACATTGAAACAAATAATAATCACCCACACCACAAAAGGACGAACTTGATCTCTTATGCTACTGACACTAATTACCTTTATTGCCCTAAATAACTTACTAGGACTAACACCCTATGCATTCACACCAACCACCCAACTATCAATAAACCTAGGCATAGCAATTCCTCTATGAACAGCCACCGTGCTTGTCGGACTTCGATTTAAAACAAAATCATCCTTAGCCCATCTCCTACCCCAAGGAACCCCTACCCCGCTTATTCCTATTCTAATTATTATTGAAACAATCAGCCTCTTTATTCAACCAGTAGCATTAGCCGTACGATTGACAGCTAACATCACAGCAGGCCACCTACTAATGCACTTACTTGGAAGCACTTCACTAACCCTGCTGTCCATTTATCTCTCCTCATCCTTAGTTACTATCATCGTTATTATCCTACTGATTACCTTAGAACTGGGCGTAGCCCTAATTCAAGCATATGTCTTTACACTTCTAGTAAGCCTCTACTTACACAACAACACCATGCCTCAACTAGAGATCTCATCATGACCAATAGTGATCTTGTCAATAGTTGTAGCCCTATTTTATTTTATCCAAATAAAAATATTGAACTTTACCTTTTACATTAATCCACCATCAAAT---AATATAAAAAATCACAAACATAAAACAACTTGACAACTAAAATGAACCAAAATCTATTCGCCTCTTTCAACATCCCTATTATCCATGTTCATAAATCGCTGATTATTTTCAACTAACCACAAAGATATTGGCACACTATATTTACTATTTGGTGCCTGAGCAGGGGCAGTAGGGACAGCCCTAAGCCTCCTGATCCGAGCGGAATTAGGTCAGCCTGGGAGCCTAATAGAAGACGATCATATCTATAACGTTATTGTTACCTCTCACGCATTTATTATAATTTTCTTCATAGTAATGCCAATTATAATTGGAGGATTTGGAAACTGACTTGTCCCTCTTATAATTGGTGCTCCCGATATAGCATTTCCCCGAATAAACAACATAAGCTTTTGGCTTCTTCCCCCATCACTTCTTCTCCTACTTGCATCGTCGACTCTAGAAGCAGGTGCTGGAACTGGTTGAACGGTATATCCGCCACTAGCAGGAAACATATCCCACCCAGGAGCCTCTGTAGACTTAACTATTTTCTCACTTCACTTAGCAGGCATTTCTTCTATTCTAGGAGCTATTAATTTTATTACAACAATTATTAATATAAAGCCCCCAGCTATAACCCAATATCAAACACCTCTATTCGTATGATCCGTGCTTATTACAGCTGTCCTCCTTCTTCTATCTCTTCCAGTTCTAGCTGCCGGAATTACTATGCTATTAACTGACCGAAACCTTAACACCACTTTTTTTGATCCTGCTGGTGGCGGAGACCCAATCCTGTATCAGCACTTGTTTTGATTTTTTGGGCATCCTGAAGTATATATTCTTATTCTGCCAGGCTTTGGAATAATCTCACACATTGTAACATATTATTCTAACAAAAAAGAACCATTCGGATACATAGGTATAGTATGGGCTATAATGTCCATTGGTTTCCTGGGATTTATCGTATGAGCTCACCACATATTCACAGTAGGAATAGATGTAGACACCCGCGCATACTTTACATCAGCTACTATAATTATTGCTATTCCCACCGGGGTAAAAGTCTTTAGCTGATTAGCTACATTGCATGGCGGTAACATTAAATGATCCCCCGCAATACTATGAGCCCTAGGTTTTATTTTTCTCTTTACCGTTGGCGGATTAACTGGAATTGTTCTAGCCAACTCATCATTAGATATTGTCTTACACGACACATACTATGTAGTTGCCCATTTCCATTATGTTCTGTCTATGGGAGCAGTATTTGCCATCATAGGGGGCTTTATCCACTGATTTCCCCTATTTTCAGGTTATACCCTTGACCAGACTTATGCAAAAATTCACTTTACTACTATATTTGTAGGCGTAAATATAACCTTTTTCCCGCAGCATTTCCTCGGCCTATCAGGTATGCCACGGCGTTACTCAGACTACCCCGACGCCTATACCACATGAAATATTATCTCATCTGTAGGCTCATTTATTTCACTAACAGCAGTTATTCTAATAATTTTCATAATCTGAGAGGCCTTTTCCTCAAAACGTAAAGTCTTAACCGTTGAACAACCTCACACTAACCTAGAATGACTTTATGGCTGCCCTCCTCCTTACCACACATTTGAAGAAGCTACCTACGTAAAATCGATGGCACACCCAGCCCAATTAGGCTTACAAAATGCTGCATCTCCTATTATAGAAGAACTGATCGCATTTCACGACCATGCTCTCATAATTATTTTCCTAATTAGCTCACTAGTCCTTTACACCATCTCCTTAATACTTACTACAAAATTAACTCACACCAGCACTATGAACGCCCAAGAAATCGAAATAATCTGAACTATTCTACCAGCCATTATTCTCGTTATAATTGCTCTCCCATCCCTACGTATCCTCTACATAACAGATGAATTTAACAAACCTTATTTGACCCTCAAAGCGATTGGTCACCAATGATACTGGAGTTACGAGTACTCAGACTACGAAGACTTGGCCTTCGACTCTTATATCGTACCCACATACTTCCTTGAACCCGGCGAATTTCGACTCCTTGAAGTAGATAACCGAACAACATTGCCAATAGAAGCAGATATTCGTATACTAATCTCGTCACAAGACGTATTACACTCATGAGCCGTCCCATCACTAGGCATTAAAACAGACGCAATTCCCGGACGTTTAAATCAAGCCATAGTAGCCTCTATACGACCAGGTTTATTTTATGGGCAGTGCTCAGAAATTTGCGGATCAAACCATAGCTTCATACCCATCGTACTAGAATTCATTTACTTCCAAGACTTTGAAGTATGAGCATCATACTTATAT---ATGACACACCAATCACACGCCTATCACATAGTCAACCCAAGCCCTTGACCACTTACAGGAGCCCTATCCGCTTTCCTATTAACATCTGGCCTAATTATATGATTCCACTTCTACCACACTCTTCTCCTTTATACAGGACTACTGGCCAGCGCAATAACAATATTTCAATGATGACGGGACATTGTACGAGAGGGCACATACCAAGGACACCACACTCCACCAGTTCAGAAAGGCCTTCGATATGGAATAGTTCTATTCATTATTTCAGAAATCTTCTTTTTTGCCGGCTTTTTTTGAGCATTTTACCACTCCAGCCTAGCCCCAACCCCACAAACTGGAGGACATTGACCTCCAACAGGCATCCTCCCCCTTAATCCCATAGAAGTCCCACTTCTAAACACAGCTGTCCTCCTCGCATCAGGAGTAACAATCACTTGAGCACACCACAGCTTAATAGAATCTGATCAAGAGGAATCAGCCCAAGCACTATCCCTGACCATTGCCCTAGGAGCTTACTTCACCTATTTGCAAATATCAGAGTACTCCGAAGCCTCTTTTACTATCTCCGATGGAATCTATGGCTCTACATTCTTCATAGCAACAGGCTTTCATGGCCTACATGTAATCATTGGAACCACATTTTTAATCACATGTTACTTCCGTCTACAAATAGACCACTTCACATCCAACCACCACTTCGGCTTTGAAGCTGCTGCTTGATACTGACACTTTGTAGATGTAGTATGACTATTCTTATATGTTTCTATCTACTGATGAGGATCTATGACAGCTACCCGTAAAACACACCCACTAATAAAAATTGTTAACACCTCGTTCATCGATCTCCCCACACCACCTAATATCTCATCCTGATGAAATTTTGGCTCACTCTTAGGCATCTGCTTAATTACCCAAATCATCACAGGCCTATTCCTAGCTATACACTACACATCAGACTCCTCCACTGCTTTTTCCTCAGTCGCCCACATCACCCGAGATGTAAATTACGGCTGAATAGTCCGCTACCTTCATGCTAATGGCGCTTCCCTATTCTTCATATGCCTATTTCTTCACATTGGACGAGGCCTATACTACGGATCCTTTCTCTTCCTAAATACATGAAACATTGGCATCATCTTATTACTCACAACTATAGCTACAGCATTTATAGGTTATGTACTCCCATGAGGCCAAATATCTTTCTGAGGGGCCACAGTAATTACAAATCTCCTATCAGCTATCCCATACATCGGACCAGATCTAGTTCAATGAATCTGAGGCGGCTTCTCCGTTGATAAAGCCACTCTAACCCGATTCTTCACCTTCCACTTTATTTTACCTTTTATCATTGCAGCCTTAGCATCTATTCACCTCCTGTTTCTGCATGACACAGGTTCAAATAACCCATCAGGACTGACATCTGACCCAGACAAAGTATCATTTCACCCATACTATACAATTAAAGATATCTTAGGCTTAATCTTCCTACTTCTTCTTCTAATAAGCCTAACCCTATTTATACCCGACCTTCTAACAGATCCAGACAACTATACTCCAGCCAATCCCCTAAACACCCCACCACATATTAAGCCTGAGTGATATTTTCTGTTTGCATACGCAATCTTACGATCTATTCCCAACAAACTAGGAGGCGTCTTAGCCCTCTTGCTATCTATTCTAATCCTAGCAATTATTCCCCTAATTCACCTATCCAAACAACAAAGCATAGCATTTCGACCTATTAGCCAAGGCCTATTCTGAACCCTAGTTGCTGATCTATTCACACTTACATGAATTGGGGGCCAACCAGTCGAACACCCCTTTATTTACATCGGCCAAACTGCATCCACCTTATACTTTTTT---ATTATTACCACTATCCCCCTCCTTACTCTAATTGAAAATAAGCTACTTAAGTGA---ATGCCCATAATCAACCTTCTACTACTAACTATTCCTATCCTAATTGCTATAGCATTCCTAACTCTCATAGAACGAAAAATCTTAGGCTATATACAACTTCGCAAAGGTCCTAATATCGTAGGTCCCTACGGACTGCTTCAACCAATTGCAGACGCAATAAAATTATTTACAAAAGAATCCCTTCTGCCCACCACATCTACTATAACTATATATATTATAGCCCCAGCCCTAGCTCTCTCCATTGCTCTCCTCCTATGAACTCCCCTCCCTATACCATACCCCCTAGTTAACCTTAATCTAGGCTTACTATTTATACTAGCAATATCAAGCCTAGCTGTATACTCAATTCTATGATCCGGATGAGCATCCAACTCAAACTACGCACTAATTGGCGCCCTACGAGCCGTAGCCCAAACAATCTCATACGAAGTAACATTAGCCATTATTCTTCTATCAGTACTACTTATAAGCGGCTCATTTAATCTTCACTCACTAATTACAACACAAGAACACTCTTGACTTCTTCTGCCATCTTGACCCCTAGCTATAATATGATTTATTTCTACATTAGCTGAAACCAACCGAGCTCCCTTTGATCTAACAGAAGGCGAATCAGAACTAGTTTCAGGCTTTAACATCGAATACGCTGCAGGTTCATTCGCTCTCTTTTTCATAGCAGAATATATAAACATTATCATAATAAATGCTCTAACTACCACTATTTTTCTAGCAACACCATACACCCCAACTATACCAGAACTCTATTCAATTTATTTCGTAACTAAAACCCTCATGCTAACTGCCCTATTCTTATGAATTCGAACAGCATACCCCCGACTACGTTATGATCAACTAATACATCTTCTATGAAAAAAATTCTTACCTCTCACACTAGCACTATGTATATGATACATCTCAATACCAACCCTAACAGCTAGTATTCCACCCCAAACAATTAACCCTCTAGCACACCTCATTACCTCCCTCACAATCCTAATAGGAACTATAATCGCAATCCTAAGCTCACACTGATTTCTTATCTGAATAGGCCTAGAACTAAATATATTATCCATTATTCCAATACTAGCCAAAAGCATAAATCCCCGCTCCACGGAAGCAGCCACTAAGTACTTTTTAATCCAAGCAACCGCATCTATAATTCTATTAATAGCTATTATTTTAAACAATCTACTATATGGACAATGA------ACAATTAACCCATCC------TTGAATCAAACTCTATCCACAATAATACTAGTTGCCATCACAATAAAACTAGGCATAGCCCCCCTTCACTTCTGACTTCCCGAAGTAGTCCAAGGCATCCCTTTAATCCCAGCTATACTTATCCTTACATGACAAAAACTAGCTCCAATATCAATTATTATCCAAATCTTTCCATCTATCAACACAAATATTATTCTAATAACCTCAATCCTATCTATTATAATTGGCAGCTGAGGAGGACTTAACCAAACACAATTACGTAAAATCCTAGCCTATTCATCAATTACCCACATAGGCTGAATAATAGCTATTCTATACTACAACCCAAACATCACTATTCTTAGCCTATTCATCTATCTACTCCTAACAACTTCCACATTCATGATTTTCTACCTAAACTCAAATGTAACAACCCTATCAATATCACATACTTGAAACAAGCTTACATGAATAATGCCTACAATCACATTAATTATATTATCCCTAGGAGGTCTACCCCCACTAACAGGCTTCTCTCCTAAATGAGCTATTATACAAGAACTAACAAAAAATAATAACCTTATCATTCCCCTTATTATAGCTATATTAACACTAATAAATCTGTATTTTTATATACGCCTCACATATTCCATCTCAATAACAATATTTCCTACATCCAACAGTACAAAAATTAACTGACAACTAAAACACATAAAATTATCACCTCTCCTCCCCCCACTTACAGTGTCTTCTCTATCCCTTCTTCCCCTAACTCCATTAATACTAGTTAGC---ATCAACCTAGCACTAACTCTTATTACCAATATTCTTCTAGCCGTGCTGCTAACTACTATCGCATTCTGACTCCCGCAATTAAATACCTACACGGAAAAGTATAACCCGTATGAATGTGGATTTGACCCCACAACCTCCGCTCACCTACCCTTTTCCATAAAATTTTTCTTAGTTGCCATTACATTCCTTCTATTTGATTTAGAAATTGCTCTACTTCTGCCTCTTCCATGAGCAACTCAAACAAACAACTTAATACTTACAATCAATATAGTACTCACTTTAATTATTGTCCTAGTAGTAGGACTAGCCTACGAATGAACCCAAAAGGGATTAGATTGAATCGAAATGCTAAAAATTATTTTTCCTATAATAATACTACTACCAATAATATGACTCTCAAAAAACTATATAGCATGAATTAATATAATAACTTGAAGCTTGCTAATTAGTGCTCTCACCCTGTTACCTCTATATTTACCTAAC---AACTCACACTACCTATCATCAGTTTTTTTCTTGGATTCACTAGCATCTCCTCTCTTAGCCCTAACAGCCTGACTTCTACCCCTGATAGTCCTTGCAACCCAACAGCACCTATACAACAACCCCCCTCCACGAAAAAAGTTATACATCTCAATATTAATCTTCTTACAAATATCCCTTATCATAACATTTACAGCTACAGAACTAATCCTATTCTATGTACTATTTGAGACTACTCTAATTCCCACTCTAATTATTATTACCCGCTGAGGTTATCAACCAGAACGCTTAAACGCGGGCTCATACTTCTTATTCTACACATTAGCAGGATCTCTTCCTCTACTCATTACACTCCTCTACTACTCAAATAGCCTAGGCTCACTAAATATTCTAACTACAATAATTACTACCAAAGAAATACTACTC---TCATGGACTAATAGTGCTACATGACTAGGCTGCATAATAGCCTTTATAGTCAAAATACCCTTATATGGGCTTCATCTATGATTACCCAAAGCTCATGTTGAGGCCCCTATCGCAGGCTCAATAGTACTAGCAGCAGTACTATTAAAACTAGGCGGCTACGGCATAATACGAATTACCCCAATTCTTAATCCTCTCACAGAAAAAATAAATTACCCATTCCTAATTCTATCTTTATGAGGAATAACTATAACAAGCGCCATATGTTTGCGACAAGCAGATCTAAAGTCATTAATTGCCTACTCCTCTGTAAGTCATATAGCACTTGTCATTCTAGCAATTCTAATTCAAACCCCCTGAAGTTTCGCCGGCGCAATAATCCTTATAATTGCCCATGGACTCACTTCATCTCTACTATTCTGCCTAGCAAACTCAAATTATGAACGAATTCATAGTCGAACTATAATATTTACCCGAGGCCTACAAACATTGTTCCCGCTCCTAGCTCTTTGATGACTCCTAGCTAATCTTGCAAACTTAGCTTTGCCTCCGACCATAAACCTAATAGGAGAACTACTCACAATCATAGCCTCTTTCTCTTGATCTAACTTTACTATCATATTCACAGGACTTAACATACTAATTACAGCCTTATATTCACTGCACATATTTACCTCAACACAGCGAGGACCACTAACATACAGCACTAATAACATTAAGCCCCTATTCACGCGAGAAAATACGCTAATATTAATGCATGTTACACCAATATTTCTCATCACCTTAAACCCAAAAGTAATTATAGGCCTAATACTCATACATTTCATCTATATTAATACAGCACTAGCATATTTTATATCCCTGCTAGGATTACTAATCTACCGATCTCATCTAATATCATCTTTACTATGCCTAGAGGGCATAATATTATCACTATTTATTATAACTACACTTATAATTCTAAACCTCCACTCAACACTAATATTTATCACACCCATCGCCCTATTGGTATTCGCCGCATGCGAAGCTGCAGTAGGCCTTGCCTTATTAGTTTTAATCTCCAATCTATACGGCTTAGATTATGTACAAAACCTAAACCTTCTACAATGC------ATGCATTCCTCCATAATTCTGATAACACTAATCCCCCTACTTACTCCTGTCATTATTTCCCTAATTAAGCCTTACAAAATC---TTCCTATACCCGCACTACGTAAAACTGGCCATTATCTACGCTCTTATTATTAGTATTTTATCTACAACAATATATGTATTTACAGGCCAAGAACATATAATTTCAAACTGACACTGAACTACAATTCAAACTATTAAACTATCCATTAGTTTCAAACTAGATTTCTTCTCCATGATATTTACCCCCGTAGCACTATTCGTTACCTGGTCAATCGTAGAATTCTCGATATGATATATAAGCTCGGACCCAGACATCAATAAATTTCTTAAGTACCTACTCATCTTTCTCGTTACAATACTAATCCTAGTTACCGCTAACAATTTATTCCAACTCTTTATTGGATGAGAAGGAATCGGTATTATATCCTTCCTTTTAATTAGCTGATGATACGGCCGAGCAGATGCTAACACAGCAGCCCTTCAGGCTATTTTATACAACCGTATCGGCGACATTGGCCTTATTATGGCAATAACATGATTCCTCTTACACTCTAATTCATGAGAACTTCAACAAATATTCATACTCGACCCCGCCCCAAACTCCCTCCCTCTAGTAGGCCTCCTCTTAGCTGCAACAGGAAAATCAGCTCAATTTGGCCTTCATCCGTGACTACCCTCCGCTATAGAAGGGCCCACTCCAGTCTCAGCACTACTTCACTCCAGTACAATAGTCGTTGCAGGAGTCTTTCTAATTATCCGCCTCCATCCCCTATTTGAAAAAAATTTGTCCGTACAGACACTCATACTCTCAATCGGAGCTATCACAACCCTATTTACAGCAATCTGTGCTCTAACACAAAACGACATGAAAAAAATTGTTGCCTTTTCAACCTCAAGCCAACTAGGCCTTATAATAGTAACAGTAGGCATCAATCAACCACATCTAGCCTTCCTCCACATCTGCACCCACGCTTTCTTTAAAGCTATACTATTTTTAGCATCAGGATCAATTATCCACAGCCTTAATAACGAACAAGACATCCGAAAGATAGGAGGCTTATTTAAAACCTTACCCTTCACCTCCTCCTCAATCATTATCGGCAGCCTTGCACTCATAGGCATACCTTTCCTAACAGGCTTTTACTCAAAGGACCTTATCATTGAAACCGCAAACACGTCGTATACCAACGCCTGAGCCCTAATAATTACCCTTGTAGCCACTTCTCTTACAGCTATATATAGTATCCGAATTATTTTCTTTACCTTAACAGAACACCCCCGATTTAATAATCTTATTTTAATTAATGAAAATAATCCCTTACTGATAAAACCAATTAACCGCCTAGCAATGGGTAGCATCTTCGCTGGATTTCTCATTTCCAACTGTGCTCCTCCCATAACGCACCCTCAAGTAACCATGCCCCAATACCTTAAACTAACAGCCCTAGGCGTAACTATCTCAGGACTTCTTATAGCCATGGAACTTAGCCTCATAACCAATAATATAAAACTAAGCTTACCAGTAAAAACCTACTACTTCTCTAATATACTAGGATTCTACTCAACTACCACCCATCGATCTAACCCCTACTCAAGCTTAGCTATAAGCCAAAACGTCACTTCAGCCCTTCTAGACATATTCTGACTAGAAAAATCAATACCAAAAATAACAGCAACAACCCAAACTTCAATCTCTGTTACCACATCCACCCAAAAAGGCCTTATCAAACTCTATTTCTTATCTTTCCTCATTCCACCAGCCTTCGCACTACTCCTAACTATTATGATATATGCTTTATTTTTATTGAGTGTAATTTTGGTAGTGGGGTTTATAGGTTTTTCTTCTAAGCCTTCGCCCATTTATGGGGGTTTAGTATTGATTTTTAGTGGTGCTGTGGGTTGTGTAATTACATTATATTTTGGTGGGTCTTATGTGGGATTAATGGTTTTTTTAATTTATTTAGGTGGGATGATAGTTGTTTTTGGTTATACTGCAGCTATAGCAATTGATGAGCACCCTGAATCATGACTGTCAAGTGTTGATATTTTATGGGCTGTGCTGTTAGGTTTAGTAATGGAGTTGACTATAGTGATTTTATTGGGCGGAGATCCTGTTAAAACGGTTGAAGGTGTAACAGTTACTATTAATTATAAGACTGTAGCAAGTTGAATAATTTATGAGGGCGAAGGTCCGGGTTTAATTCGTGAAGATCCTACGGGTGCTGCTGCTCTTTATAATTATGGAGTCTGGGTTGTTTTGGTGACGTGTTGAGCTTTATTTACGGGCATGCATATTGCGATCGAACTTACTCGGGGCGGG
>Chiropotes_israelita
ATGAACCAAAATCTATTCGCCTCTTTCAACATCCCCGTCATCCTAGGTATTCCAATAGTTACGCTAGTAATTCTATTTCCCGTCATACTACTAATACCCTCTAACAACTTAATCAACAACCGACTATATTCTCTCCAACAATGATTGATTCAACTCACATTGAAACAAATGATAATTACTCATACTACAAAAGGACGAACTTGATCTCTTATGCTACTAACACTAATTACCTTTATTGCCCTAAATAACTTACTCGGACTAACACCCTATGCATTTACACCAACCACCCAACTATCAATAAATCTAGGTATAGCAATTCCTCTATGAACAGCCACCGTGCTTGTCGGACTTCGATTTAAAACAAAATCATCTTTAGCCCATCTCTTACCTCAAGGAACTCCTACCCCACTTATTCCTATTTTAATTATTATTGAAACAATTAGCCTCTTTATTCAACCAGTAGCATTGGCCGTACGATTAACAGCTAACATTACAGCAGGCCACCTACTAATACATTTACTTGGAAGCACTTCACTAACCCTGCTATCCATTTATCTCTCCTCATCCTTAGTTACTATTATTGTTATTATTCTGCTGATTACCTTAGAACTAGGCGTAGCCCTAATTCAAGCATATGTCTTTACACTTCTAGTAAGCCTCTACTTACACAACAACACCATGCCTCAACTAGAGATCTCATCATGACCAATAGTGATCTTGTCAATAGTTGTAGCCCTATTTTATTTTATCCAAATAAAAATGTTGAACTTTACCTTTCATATTAACCCGCCATTAAAT---AGTATAAAAAATCACAAACATAAAATAACTTGACAACTAAAATGAACCAAAATCTATTCGCCTCTTTCAACATCCCCGTCATCCATGTTCATAAATCGCTGATTATTTTCAACTAATCACAAAGATATTGGCACACTATATTTATTATTCGGTGCCTGAGCAGGAGCAGTGGGAACAGCCCTAAGCCTCCTGATCCGAGCGGAATTAGGTCAGCCTGGAAGCCTAATAGAAGACGACCATGTCTATAACGTTATTGTCACCTCTCACGCATTTATTATAATTTTCTTCATAGTAATACCAATCATAATTGGAGGGTTTGGAAACTGACTTGTCCCTCTTATAATTGGTGCTCCTGATATAGCATTTCCCCGAATAAATAACATAAGCTTTTGACTTCTTCCCCCATCACTTCTTCTTCTACTTGCATCATCGACTCTAGAAGCAGGTGCTGGAACTGGTTGAACGGTGTATCCGCCACTAGCAGGGAACATATCTCATCCAGGAGCCTCTGTAGACTTAACTATTTTTTCACTTCACTTAGCAGGCATTTCCTCTATTCTAGGGGCCATTAATTTCATTACAACAATTATTAATATAAAGCCCCCAGCTATAACCCAATATCAAACACCTCTATTCGTATGATCTGTGCTTATTACAGCTGTCCTCCTTCTTCTCTCTCTTCCAGTTTTAGCCGCTGGAATTACTATGCTATTAACTGACCGAAACCTTAACACCACTTTTTTTGACCCTGCTGGTGGCGGAGACCCTATCCTATATCAGCACTTGTTTTGATTTTTTGGACACCCTGAAGTATATATTCTCATTCTACCAGGCTTCGGAATAATCTCACACATTGTGACATATTATTCTAACAAAAAAGAACCATTCGGATATATAGGAATAGTGTGGGCTATAATGTCCATTGGCTTCCTAGGATTTATCGTATGAGCTCACCACATATTCACAGTAGGAATAGATGTAGACACCCGCGCATACTTTACATCAGCTACTATAATCATTGCTATTCCCACTGGGGTAAAAGTCTTTAGCTGATTAGCTACATTGCACGGCGGTAACATTAAATGATCCCCCGCAATACTATGAGCCCTAGGTTTTATTTTTCTTTTTACTGTTGGCGGATTGACAGGAATTGTTCTAGCCAATTCATCATTAGACATTATCTTACACGACACATACTATGTAGTTGCCCATTTCCATTATGTTCTGTCTATAGGAGCAGTATTTGCTATCATAGGGGGCTTTATTCACTGATTTCCCCTATTCTCAGGTTATACCCTTGACGAAACTTATGCAAAAATTCACTTTGCTACTATATTTGTAGGCGTAAATATAACCTTTTTCCCACAACATTTTCTCGGCCTATCGGGCATGCCACGACGTTACTCAGACTACCCCGACGCCTATACCACATGAAATATTATTTCATCTGTAGGCTCATTTATTTCACTAGCAGCAGTTATTCTAATAATTTTCATAATCTGAGAAGCCTTTTCTTCAAAACGTAAAGTCTTAACCGTTGAACAACCACACACTAACCTAGAATGACTTTATGGCTGCCCTCCTCCTTACCACACATTTGAAGAAGCTACATACGTAAAATCGATGGCACACCCAGCCCAGTTAGGCTTACAAAACGCTGCATCTCCTATTATAGAAGAACTGATTGCATTTCACGACCATGCTCTCATAATTATTTTCCTAATTAGCTCACTAGTTCTTTACACCATCTCCTTAATACTTACTACAAAATTAACTCATACTAGTACTATGAACGCCCAAGAAATTGAAATAATCTGAACTATTTTACCCGCCATTATTCTCGTTATAATTGCTCTTCCATCCTTACGTATCCTTTACATAACAGATGAGTTTAACAAACCTTATTTAACTCTCAAAGCAATTGGACACCAATGATACTGGAGCTACGAGTACTCAGACTACGAAGACTTAGCCTTCGACTCTTATATTGTACCCACATATTTCCTTGAGCCCGGTGAATTTCGACTCCTTGAAGTAGACAACCGAACAACATTACCAATAGAAGCAGATATTCGTATGCTAATCTCGTCACAAGACGTATTACACTCATGAGCCGTCCCATCACTAGGCATTAAAGCAGACGCAATTCCCGGACGCTTAAATCAAGCCATAGTGGCCTCTATGCGACCAGGTTTATTTTATGGGCAATGCTCAGAAATTTGCGGGTCAAACCATAGCTTCATACCCATCGTACTAGAGTTCATCTATTTCCAAGACTTTGAAGTATGAGCGTCATACTTATAT---ATGACACACCAATCACACGCCTATCATATAGTCAACCCAAGCCCTTGACCACTTACAGGAGCCCTATCCGCTTTCCTATTAACATCTGGCCTAATTATATGATTCCACTTCTACCACACTCTTCTCCTTTATGCAGGACTACTAGCCAGTGCAATAACAATATTTCAATGATGACGTGACATTGTACGAGAGGGCACATACCAGGGACATCATACTCCACCAGTTCAGAAAGGCCTTCGATATGGAATAGTCCTATTCATTATTTCAGAAATCTTCTTTTTCGCCGGCTTTTTTTGAGCATTTTACCACTCCAGCTTAGCCCCAACCCCACAAACTGGAGGACATTGACCTCCAACAGGTATCTTTCCCCTCAACCCTATAGAAGTCCCACTTCTAAACACAGCCGTTCTTCTCGCATCAGGAGTAACAATTACTTGAGCACATCACAGCCTAATAGAATCCGATCAAGAGGAATCAGCCCAAGCACTATCCCTAACTATCGCCCTAGGAGCTTACTTCACCTATTTACAAATATCAGAATACTCTGAAGCCTCTTTTACTATCTCCGATGGAATTTATGGCTCCACATTCTTCATAGCAACAGGCTTTCATGGCCTACATGTAATCATTGGAACCACATTTTTAATCACATGTTATTTCCGTCTACAAATAGACCACTTCACATCCAACCACCACTTCGGCTTTGAAGCTGCTGCTTGATACTGACACTTTGTAGATGTAGTATGACTATTCTTATACGTTTCTATCTACTGATGAGGATCTATGTCAGCCACCCGCAAAACACATCCACTAATAAAAATTGTTAATACCTCATTTATTGATCTTCCTACACCACCTAACATCTCGTCCTGATGAAATTTCGGCTCACTTCTAGGCATCTGCCTAATCATCCAAATCATCACAGGTCTATTCCTAGCTATACATTATACATCAGACTCTTCTACCGCTTTCTCCTCAGTCGCTCACATCACCCGAGATGTAAACTACGGCTGAATAGTCCGCTACCTTCATGCTAACGGTGCTTCCCTATTCTTCATATGCCTATTTCTTCACATTGGACGAGGCCTATACTACGGATCTTTTCTCTTCCTAAATACATGAAATATTGGCATCATCTTATTACTTACAACTATAGCTACAGCATTTATGGGTTATGTACTCCCATGAGGTCAAATATCTTTCTGAGGAGCCACAGTAATTACAAACCTCCTATCAGCTATCCCATACATCGGACCAGACCTAGTACAATGAATCTGAGGCGGCTTCTCCGTTGATAAAGCCACTCTAACCCGATTCTTTACCTTCCACTTTATTTTACCTTTCATCATTGCAGCCCTAGCATCTATTCACCTCCTGTTTCTGCATGACACAGGTTCAAATAATCCATCAGGACTGACATCCGACCCAGACAAAGTATCATTTCACCCATACTATACAATTAAAGATATCTTAGGCTCAATCTTCCTACTTCTTCTTCTAATAAGCCTAACCCTATTTACACCGGACCTTCTAACAGACCCAGACAACTACACTCCAGCTAATCCCCTAAATACCCCACCACATATCAAACCAGAATGATATTTTCTGTTTGCATACGCAATCCTACGATCTATTCCCAACAAACTAGGAGGTGTATTAGCCCTCTTATTATCTATCCTAATCCTAGCAATTATTCCCCTAATACATCTATCTAAACAACAAAGCATAGCATTTCGACCTATCAGCCAAAGCCTATTTTGAGCCCTAGTTGCTGATTTATTCACACTTACATGAATTGGGGGCCAACCAGTCGAACACCCCTTTATTAACATTGGCCAGACTGCATCTACCTTATATTTTCTT---ATTATTACCACTATCCCCCTCCTCACTCCAATTGAAAACAAACTACTTAAGTGG---ATGCCTATAATTAATCTTCTACTACTAATTATCCCCATCCTAATCGCTATAGCATTCCTAACTCTCATAGAACGAAAAATCTTAGGCTACATACAACTTCGCAAAGGTCCTAATATCGTAGGCCCCTATGGACTACTTCAACCAATTGCAGACGCAATAAAACTATTTACAAAAGAATCCCTTCTACCCACCACATCTACCATTACTCTATATGTTATAGCCCCAGCCCTAGCTCTCTCCATTGCTCTCCTCCTATGAACCCCCCTCCCCATGCCATACCCCCTAGTCAACCTAAACCTGGGCTTACTATTTATACTAGCAATATCAAGCCTAGCCGTTTATTCAATTCTATGGTCCGGATGAGCATCCAACTCAAATTACGCACTAATTGGCGCCCTACGAGCCGTAGCCCAAACAATCTCGTACGAAGTAACATTAGCTATTATTCTTCTATCAGTACTACTTATAAGCGGCTCATTTAATCTCCACTCACTAATCACAACACAAGAACACTCTTGACTCCTTCTACCATCATGACCCCTAGCTATAATATGGTTTATTTCTACATTAGCTGAAACCAACCGAGCTCCCTTTGATCTAACAGAAGGCGAATCAGAACTAGTATCAGGCTTTAACATCGAATACGCCGCAGGTTCATTTGCCCTCTTTTTCATAGCAGAATACATAAATATTATCATAATAAATGCTCTAACCACCACTATTTTTCTAGCAACACCACACACTCCAACCATACCAGAACTTTATTCAATTCACTTCATAACTAAAACCCTCATACTAACTGCCCTATTCTTATGAATTCGAACAGCATACCCTCGACTACGTTACGATCAACTAATACATCTCTTATGAAAAAAATTTTTACCCCTCACACTAGCACTATGTATATGGTATATCTCAATACCAACCCTAACAGCTAGCATCCCGCCTCAAACAATCAATCCTCTAGCACACCTCATTATTTCCCTTACAATCCTAATAGGAACTATACTCGCAGTCCTAAGCTCACATTGATTCCTCATCTGAATAGGCCTAGAACTAAATATATTATCTATCATTCCAATACTAGCCAAAAACATAAATCCCCGCTCCACGGAAGCAGCCACTAAGTACTTTTTAATCCAAGCAACCGCATCTATAATTCTACTAATAGCTATTATCTTAAATAATCTACTATACGGACAATGA------ACAATTAACCCATCC------TTAAATCAAATTCTGTCTACAATAATACTAGTTGCTATTACAATAAAACTAGGCATGGCTCCCCTTCACTTCTGACTCCCTGAGGTAGTCCAAGGCATCCCCTTAATCCCAGCCATACTTATCCTTACATGACAAAAACTAGCTCCAATATCAATTGTCATCCAAATCTCTCCATCAATTAACACAAATATTATTCTAACAATCTCAATTCTATCTATTATAATTGGTAGCTGAGGAGGACTAAACCAAACACAATTACGTAAAATCCTAGCCTATTCATCAATTACCCACATAGGCTGAATAACAGCTATTCTGTACTACAATCCAAACATTACCATTCTTAGCCTACTCATCTACCTGCTCCTAACAATTTCCACATTCATAATTTTTTACCTAAACTCAAACGTAACAACCCTATCAATATCACATACTTGAAACAAGCTTACGTGAATAATGCCTACAATCACATTAATTATACTATCCCTAGGAGGTCTACCTCCACTAACAGGCTTCTCCCCTAAATGAGCTATTATACAAGAACTAACAAAAAACAATAACCTTATTATTCCCCTTATTATAGCTATATTGACACTAATAAACCTATATTTTTATATACGCCTCACATATTCTATCTCAATAACAATATTTCCTACATCCAACAGTACAAAAATTAACTGACAACTAAAGTACATAAAATCATCACCACTCCTCCCCCCACTTATAGTATCCTCTCTATCCCTTCTTCCCCTGACCCCACTAATACTAGTAAGC---ATCAATCTAGCACTAACCCTTATTACTAATATCCTTCTAGCCATGTTGCTAACTACTATCGCATTCTGACTTCCGCAATTAAATACTTACACAGAAAAATACAACCCATATGAATGTGGATTTGACCCCACAACCTCCGCTCACCTACCCTTTTCCATAAAATTTTTCTTAGTTGCCATTACATTCCTTTTATTTGATTTAGAAATTGCCCTACTTCTACCTCTTCCATGAGCAACCCAAACAAATAACTTAATACTTACAATCAACATAGTACTCACTTTAATTATTATCCTAGTAGCAGGACTAGCCTACGAATGAACCCAGAAAGGATTAGATTGAATCGAAATGCTAAAAATTATTTTACCCATAATAATACTACTACCAATGATATGACTCTCAAAAAATTACATAGCATGAATTAACATAATAACTTGAAGTCTACTAATTAGTGCTCTCACCCTGTTACCTCTATATTTACCCAAC---AACCTACACTACCTGTCATCAGTTTTTTTCTTGGATTCACTAGCATCCCCTCTCTTAGTCCTAACAGCCTGACTCCTGCCCTTGATAGTCCTTGCAACCCAACAGCACCTATACAACAACCCCCCTCCACGAAAAAAATTATACATCTCAATATTAATCTTCCTACAAACATCCCTAATCATAACATTTACAGCTACAGAACTTATCCTGTTCTATGTGCTATTTGAGACTACTCTAATCCCCACTCTAATTATTATTACCCGCTGAGGTTACCAACCAGAACGCCTAAACGCGGGCTCATACTTCTTATTCTACACATTAGCAGGATCTCTTCCCCTACTTATTACACTCCTTTACTACTCAAATAATCTAGGCTCACTAAACATCCTAACAACAATAATTACCACCAAAGAAATATTACTC---TCATGGACTAATAGTGCTACATGACTGGGCTGCATAATAGCCTTTATAGTTAAAATACCCTTATATGGACTCCACCTATGATTACCCAAAGCTCATGTTGAGGCCCCTATCGCAGGCTCAATAGTACTAGCAGCAGTACTATTAAAACTAGGCGGTTACGGCATAATACGAATCACCTCAATTCTTAATCCTCTTACGGAAAAAATAAATTACCCATTTCTAATTCTATCCCTATGAGGAATGGCTATAACAAGCGCCATATGTTTACGACAAGCAGATCTAAAATCATTAATTGCCTACTCCTCTGTAAGTCATATAGCACTTGTTATTCTGGCAATCCTTATCCAAACCCCCTGAAGCTTCACCGGCGCTATAGTCCTTATAATTGCCCATGGACTCACTTCATCCCTACTATTCTGCCTAGCAAACTCAAATTATGAACGAATCCATAGTCGAACTATAATATTCACCCGAGGCCTACAAACACTATTCCCGCTTCTAGCCCTTTGATGACTCCTAGCCAACCTTGCGAACTTGGCTCTACCTCCAACCATAAACCTAGTAGGAGAACTACTCACAATCATAGCCTCTTTCTCTTGATCTAACTTTACTATCATATTCACAGGACTTAATATACTAATTACAGCCTTGTACTCACTACATATATTTACCTCAACACAACGAGGACCACTAACATATAGCACTAGCAACATTAAGCCCCTATTCACGCGAGAAAATACGCTAATATTAATGCATGTGACACCAATATTCCTTATTACCTTAAATCCAAAAGTAATCATAGGTTTAATACTCATACATTTCATCTACATTAACACAGCACTAGCATATTTCATATCTCTGCTAGGATTACTAATCTATCGATCTCATCTAATATCATCCTTACTATGCCTAGAAGGCATAATACTATCACTATTTATTATAACAACACTTATAGTTCTAAACCTACACTCAACACTAATATTCATTACACCCATTGCCCTATTAGTATTTGCCGCATGCGAAGCTGCAGTAGGCCTTGCCTTATTAGTTTTAATTTCCAATCTGTATGGCTTAGACTATGTACAAAACTTAAATCTTCTACAATGC------ATGCATTCCTCCATAATTCTGATAACACTAATCCCCCTACTTACTCCCATTATTATTACCCTAATTAAGCCCTATAAAATC---TTCCTATACCCACACTACGTAAAACTAGCCATCATCTACGCCCTCATTATCAGTATTCTATCTACAACAATATATGTATTCACAGGCCAAGAACACATAATTTCAAACTGACACTGAACTACAATTCAAACTATTAAACTATCTATTAGCTTCAAACTAGACTTCTTCTCCATGATCTTCACCCCCGTAGCACTATTCGTTACTTGATCAATCGTAGAATTCTCGATATGATATATAAGCTCGGACCCAAACATCAACAAATTTCTTAAGTACCTACTCATTTTTCTCGTCACAATACTAATCTTAGTTACCGCTAACAATTTATTCCAACTCTTTATTGGATGAGAAGGAATCGGTATTATATCTTTCCTTTTAATTAGCTGATGATACGGCCGAGCAGATGCTAACACAGCAGCCCTTCAAGCTATTTTGTATAACCGTATCGGCGATATTGGCCTCATTCTGGCAATAACATGATTCCTCTTATATTCTAATTCATGAGAACTTCAACAAATATTTATACTTGACCCCGCTCCAAACTCCCTCCCCCTGATAGGCCTACTCTTGGCTGCAACAGGAAAATCAGCCCAATTTGGCCTTCATCCATGATTACCCTCCGCTATAGAAGGACCCACTCCAGTCTCAGCACTACTTCACTCCAGCACAATAGTTGTTGCAGGAATCTTCCTAATCATCCGCCTCCATCCCTTATTTGAAAAAAATTTATCCGTACAGACACTCATACTCTCAGTCGGAGCCATCACAACCCTATTTACAGCAATCTGTGCTCTAACACAAAACGACATAAAAAAGATTGTTGCCTTTTCAACCTCAAGCCAACTAGGCCTTATAATAGTAACAGTAGGCATCAACCAACCACATCTAGCCTTCCTCCACATCTGCACTCACGCTTTTTTTAAAGCAATACTATTTTTAGCATCAGGATCAATCATTCACAGCCTTAATAACGAACAAGACATCCGAAAGATAGGAGGCTTATTCAAAACCATACCCTTCACCTCCTCTTCAATCATCATCGGCAGCCTTGCACTCATAGGTATACCTTTCCTAACAGGCTTTTACTCAAAAGACCTTATCATCGAAACCGCAAACACGTCCTATACTAACGCCTGAGCCCTAATAATTACCCTTGTAGCCACTTCTCTTACAGCTATATACAGTATCCGTATTATTTTCTTTACCTTAACAGAACACCCCCGATTTAACAATCTTATCTTAATTAATGAAAATAACCCTTTACTGATAAAACCAATCAACCGCCTAGCAATGGGCAGTATCTTCGCTGGATTTCTTATTTCCAACTGCACTCCCCCCATAACACACCCCCAAGTAACCATACCCCAATACCTTAAACTAACAGCCCTAGGCATTACTACCCTAGGACTTCTCATCGCTATAGAACTCAGCCTCATAACCAATAATATAAAACTAAATATACCAGTAAAAACTTACTACTTCTCTAATATACTAGGCTTTTACTCAACTACCACCCATCGATCTAATCCCCACTCAAGCTTAGCTATAAGCCAAAATATCACTTCAATCCTTCTAGACATATTCTGACTAGAAAAATCAATACCAAAAATAACAGCAACAACTCAAACTTCAATCTCTACAACCACATCCGCCCAAAAAGGCCTTATCAAACTCTACTTCTTATCTTTTCTTATTCCACCAGCCTTCGCACTACTTCTAACTATCATGATATATGCTTTATTTTTATTAAGTATAATTTTGGTAATAGGGTTTATAGGTTTTTCTTCTAAGCCTTCGCCCATCTACGGGGGTTTGGTATTAATTTTTAGTGGTGCTGTAGGTTGTATAATTACATTATATTTTGGTGGGTCTTATGTAGGATTAATAGTTTTTTTAATTTATTTAGGTGGGATAATAGTTGTTTTTGGTTATACTGCAGCTATAGCAATTGATGAGCATCCTGAATCATGATTATCAAGCGTTGATATTTTATGAGCTGTGCTGTTGGGTTTAGTAATGGAGTTGACTATGGTAATTTTATTAGGTGGTGATCCTGTTAAAACAGTTGAAGGTGTAACAGTTACTATTAATTATAAGACTGTGGCAAGTTGAATGATTTATGAGGGTGAAGGTCCGGGTCTAATTCGTGAAGATCCTACGGGTGCTGCTGCTCTTTATAATTACGGAGTTTGGGTTGTTTTGGTAACGTGTTGAGCTTTATTTACAGGCATACATGTTGCGATTGAGCTTACTCGGGGTGGG
>Chlorocebus_aethiops
ATGAACGAAAATCTATTTACCTTATTCGCAACTCCAATAATCCTAAACCAACCTGCCACAATCCCCATCATTATATTCCCCATACTACTAATCCCGACATCCAAACATCTCATTAACAACCGACTAATCACTATCCAACGTAACCTAGTACTATTCACTCTAAAGCAAATAATAATAATCCATAATGCTAAAGGGCGAACCTGGTCTCTAATACTAATATCCCTAATTACCTTTATTACCACAACTAACCTTCTGGGACTCCTACCCCACTCATTTACACCTACCACCCAACTATCTATAAACCTCGCTATAGCAATCCCCTTATGAGCTGCCACAGTAATTACAGGCCTTCGCTTTAAAACCAAAAGCTCCCTGGCTCACCTCCTACCACAAGGCACACCAACATTACTCATCCCCATACTAGTAATAATCGAAACCATTAGCCTGATCATCCAACCAGTAGCTCTAGCCGTACGCTTAACTGCCAACATTACGGCCGGTCACCTGCTAATACACCTGATTGGAAACGCAACACTAACACTACTAACTATCAGCCCCCCCGCTACTTCACTGGTCTTTACACTCCTAACACTACTTACCATCCTAGAGATCGCAGTTGCTTTAATCCAAGCCTATGTTTTCACACTCTTAATTAGCCTCTATTTACACAACAACACCATGCCTCAATTAGATACATCCACATGATTTATCACTATCACAACAACACTCCCTACACTATATCTTATTACACAACTAAAACTGCTAAACACACATTACTATCAACCCCCCCAACAAAAA---AACTCTCATAAGCAAACCCCCAATAACCACTGACAACTAAAATGAACGAAAATCTATTTACCTTATTCGCAACTCCAA------ATGTTTATTAATCGTTGACTCTTTTCAACAAACCACAAAGACATCGGAACTCTATACCTACTATTCGGTGCATGAGCTGGAATCATAGGCACAGCTCTAAGTCTTCTCATTCGAGCTGAGCTAGGCCAACCAGGKAGTTTACTAGGTAGTGACCATATCTATAATGTCATTGKAACAGCCCATGCATTCGTTATAATTTTCTTCATAGTTATACCCATTATAATTGGAGGGTTCGGGAACTGACTAGTACCCTTGATAATTGGGGCTCCTGACATAGCATTCCCCCGTCTAAATAATATAAGCTTCTGACTTCTTCCCCCCTCTTTCCTGCTACTTATGGGATCAACCATAATCGAGGCTGGCGCCGGAACAGGTTGAACAGTGTATCCCCCCTTAGCAGGAAACTTCTCTCATCCAGGAGCCTCCGTAGACTTAGTCATCTTCTCCCTCCACCTAGCAGGGATTTCCTCTATCCTAGGAGCTATCAACTTCATCACCACCATTATCAACATGAAGCCCCCCGCCATATCCCAGTATCAAACCCCACTGTTTGTCTGATCTGTCCTAATCACAGCAATCCTACTACTCCTCTCCCTACCAGTCTTAGCTGCCGGCATTACTATACTACTAACAGACCGCAACCTCAATACTACCTTCTTTGATCCTACTGGAGGGGGAGACCCTATCCTATACCAACATCTATTTTGATTCTTTGGCCACCCTGAGGTCTACATCCTTATTCTCCCTGGATTCGGAATAATCTCCCACATTGTAACTTACTACTCCGGGAAAAAAGAGCCATTTGGGTATATAGGTATGACCTGGGCTATAATGTCAATCGGGTTCCTGGGATTTATTGTATGAGCCCACCACATATTTACAGTGGGCATAGATGTAGACACACGAGCCTACTTCACCTCTGCTACCATAATCATTGCTATTCCCACTGGAGTTAAAGTTTTCAGCTGACTTGCTACACTTCATGGAGGCAATATCAAATGATCTGCCGCAATACTTTGAGCCCTAGGCTTTATTTTTCTATTCACCGTAGGGGGCCTTACCGGTATTATCTTAGCAAACTCATCCCTAGATATTGTACTACACGATACATACTATGTTGTCGCCCATTTCCACTATGTTCTGTCAATAGGGGCTGTTTTTGCCATTATAGGGGGCTTCATCCACTGATTCCCTTTATTTTCAGGCTATACATTAGACCAAACTTATGCCAAAGCCCACTTTATTATTATATTCATAGGCGTAAATTTAACCTTTTTTCCACAACACTTCCTTGGCCTATCTGGAATACCTCGACGCTATTCTGACTACCCCGATGCTTATACCACATGAAATGTTCTATCGTCCATTGGCTCCTTTATTTCACTAGTAGCAGTGATCCTAATAATCTACATGATCTGAGAGGCCTTCGCCTCAAAACGCAAGGTATCAATGACCGAACAATCTCCCACTAACCTCGAATGATTAAATGGCTGTCCCCCGCCTTACCACACATTTGAAGAACCAGCCTATGTTAAACTGATGGCCCACCCAGTTCAACTAGGTCTACAAGATGCTACATCTCCTGTTATAGAAGAATTAATCACTTTCCACGACTATGCATTTATGACTATCTCTTTAATTAGCTTTCTAGTCTTATACGCTCTATCCTCGACACTCACAACAAAGCTAACCAATACCAACATTACAGACGCCCAAGAAATAGAGACCACTTGAACCATCCTACCCGCAATCATTCTAATCCTGATTGCCCTACCATCTCTACGCATTCTGTATTTAACAGACGAAATCAACAACCCCTCCTTTACTATTAAATCAATTGGACATCAGTGATACTGGACCTATGAGTACACAGACTACGGAGGTCTCATCTTTAACTCTTACATACTACCCCCGTTATTCTTAAACCCAGGAGACCTTCGACTCTTGGAAGTTGACAACCGAGTGGTTCTCCCAATTGAAGCCCCCGTCCGTATAATAATCACATCTCAAGATGTCTTACACTCATGAACTATCCCCACACTAGGTTTAAAAACAGATGCAGTACCCGGACGCTTAAATCAAACCACATTTACCGCCACACGACCAGGCGTCTATTACGGACAATGCTCAGAAATCTGTGGAGCTAACCACAGCTTCATACCTATCGTCGCAGAACTAATCCCGTTAAAAATCTTTGAAATAGGGCCTGTATTTACCCTA---ATGACCCACCAATCCCATGCTTACCACATAGTCAAATCCAGCCCCTGACCGCTAGCAGGGGCTCTATCAGCCCTTCTAACAACATCCGGCTTAGCCATATGATTTCACTTCTATTCCACCACTCTATTGACACTAGGCCTACTAACCATAACACTAACCCTTCACCAATGATGACGCGATATCGTACGAGAAAGCACCTATCAAGGACATCACACGACACCCGTCCAAAAAAACCTTCGATACGGCATAGTCCTGTTCATTATCTCAGAAGTCTTCTTCTTTACCGGGTTCTTCTGAGCATTCTACCACTCAAGCCTAGCCCCAACCCCTTATTTAGGGGGCCACTGGCCACCAACAGGTATTACCCCATTAAATCCCTTAGAAGTACCCCTTCTAAATACCTCTGTATTATTAGCATCAGGGGTAACAATTACCTGAGCTCACCACAGCCTCATAAACAACAATCGAAAACAAACAACCCAGGCCTTGCTCATCACAATTCTACTAGGCATCTATTTCACCCTACTACAAATTTCAGAGTACTTTGAAGCACCCTTCACCATTTCCGACGGTATTTATGGCTCAACATTCTTTATCGCTACGGGTTTTCATGGACTCCACGTCATCATTGGATCCACTTTCCTCCTTATCTGTCTCATCCGCCAACTATTATATCACTTCACACCAAACCACCACTTCGGCTTTGAAGCTGCCACTTGATATTGACACTTCGTAGATGTTGTATGATTACTCCTCTACATCTCTATTTACTGATGAGGATCCATGACCCCAATACGTAAATCCAACCCAATTATAAAAATAATCAACCACTCCCTCATTGACCTACCAACCCCATCCAACATTTCCATATGATGAAACTTCGGCTCACTCCTCGCATTCTGCCTAATTCTACAAATCATCACAGGCCTATTCTTAGCAATACACTACTCACCAGACACCTCTTCTGCCTTCTCTTCAATCGCACATATCACCCGAGACGTAAACCACGGCTGAATCATTCGCTACCTCCACGCCAACGGCGCCTCCATATTTTTCATCTGCCTCTTCCTACACGTTGGCCGAAGCCTTTACTATGGCTCATTCCTTCTCCTAAAAACCTGAAACACTGGCATTATACTTCTATTCCTAACCATAGCAACAGCTTTCATAGGCTACGTGCTTCCATGGGGCCAAATATCATTCTGGGGAGCAACAGTAATCACAAACCTATTATCAGCAATCCCATACATCGGGACCGACCTCGTCCAATGAGTCTGAGGTGGGTACTCCATTGGTAACCCCACCCTTTCACGATTCTTCACCCTACACTTTACTCTACCCTTCATTATTACCGCCCTTACAACAGTCCATCTGCTGTTTCTACACGAAACAGGATCAAACAACCCCTGCGGAATCTCATCAGACTCAGACAAAATCACTTTCCACCCCTACTACACAATCAAAGATATCCTAGGCCTAATCCTCCTCCTCTTCATCCTAACAGCACTAACACTACTTTCACCCGACCTCCTAAACGATCCGGACAACTACACCCCAGCCGATCCACTAAATACCCCTCCACACATCAAACCAGAATGATACTTCCTATTTGCATACGCAATTCTACGATCCGTCCCTAATAAACTAGGAGGTGTATTAGCACTCTTCCTATCAATCCTCATCTTATCTATCATCCCCATACTTCATAATTCCAAACAGCAAAGCATAATATTCCGCCCACTTAGCCAATTCCTGTTCTGACTCCTAATTACAACCCTACTAACCCTCACCTGGATCGGAAGCCAACCAGTAAGTCAACCCTTCATCCTCATTGGTCAGCTAGCATCCATAACATACTTCACCACAATTCTAATCCTAATACCACTAACCTCCTTGATCGAGAACAATCTACTTAAATGAACTATGACTACAGCAAACCTTCTACTCCTTGCTGCATCCACACTAACCGCTATAGCATTTCTTACACTTGTTGAACGAAAATTATTAGGTTATATACAACTACGCAAAGGACCCAACATTGTGGGCCCTTACGGACTACTACAACCCTTCGCTGATGCAATAAAACTCTTCACCAAAGAACCCCTAAAACCCTCAACATCCACCACCATACTCTACACCATCGCACCCGCCCTAGCCTTCTCCATTGCCCTCCTCCTATGAACCCCCCTTCCCATGCCTAATCCTCTAATCAATTTCAACCTAGGACTCCTATTCATCCTAGCTATATCCAGCCTAACTGTCCACTCCACCCTATGGTCAGGATGAGCATCAAACTCAAACTACGCCCTAATTGGAGCCCTACGAGCCGTCGCCCAAACAATTTCATACGAAGTCACCCTCGCTATTATCCTATTATCAGTCTTACTAACAAGCGGCTCATTTAACCTTAGTATACTTATTACAACGCAAGAACATCTCTGACTCCTCCTACCATCATGACCTTTAGCCATAATATGATTCACCTCCACACTAGCAGAGACAAACCGAACCCCCTTCGACCKCATAGAAGGCGAGTCAGAACTAGTATCAGGCTTTAACATTGAATATGCCGCAGGCCCATTCGCCCTATTCTTCATAGCCGAATATATAAACATTATTATAATGAACGCCCTAACAACTACAATCTTTCTAGGCACATTCTACCCCACCCACTCACCAGAACTATTCACAACATGCTTTACCACCAAAACACTCCTCCTAACCTCTCTATTCCTATGAACTCGAGCAACATACCCCCGATTCCGCTACGACCAACTCATACATCTACTATGAAAAAACTTCCTTCCACTCACACTAGCATTTCTCATATGAAATATCCTAACACCCATTACAATCTCCAGCATTCCCCCCCAAACCATTAATCCCCTAGCCCAACTCACCATCTACACCACAATAATCACAGGCACACTCACTACACTACTAAGCTCACACTGATTTCTCGCCTGAGCAGGCCTAGAAATAAACATACTAGCCTTCATTCCAATTCTAATCAAAAAAACAAACCCCCGCTCCACAGAAGCCGCTACCAAATATTTCCTAATACAATCCACCGCATCCATAATTCTTATAATAGCAATTACTCTCAACAACCTACTATCAGGACRCTGA------ATAATAGCAAGTACC------ACCAACCAACTCTCATCATTAATAGTAACTGCTGCCCTCGCTATAAAACTAGGAATAGCCCCCTTCCACTTTTGAATTCCAGAGGTCACCCAGGGAACACCCCTAATTCCTGGCCTACTCCTCCTCACATGACAAAAACTAGCCCCCATCTCAATTATATGTCAAATCCACCCATCAATCAACACCTACGCCCTCATRACCCTCTCAACCCTATCTATTATAGCAGGTAGCTGAGGAGGCTTAAACCAAACACAATTACGCAAAATTATRGGATACTCCTCAATCACTCACATAGGCTGAATAATAATAACACTAACATACAATCCAACCATTACAACCCTCTACTTAACCACATACATCACCCTAACAACCACCATATTCCTATTCCTCAATCTAAACTCAAACACCACAACCCTTACACTATCCCTTACCTGAAACAAATCACCCCAACTCATGCCACTAACAATATTCACCCTTATATCCCTAGGAGGTTTACCTCCACTAACCGGCTTTCTACCCAAATGAATAACCATTCAAGAACTTGCAATAAATAACAACTTTATCATCCCCTCCATCATAGTCACCATAACCCTACTTAACCTGTACTTCTACATACGCCTAATCTACACTGTCTCAGTATCACTATTCCCCACCCCCAACAACACAAAAATGAACTGACAACTTGAAAACACAAAACCAACACCCCTCACCCCCACACTCACCATCATTTCTACCCTCCTACTACCAATCACCCCCCTAATCCTAACTGTTCCTATCAACCTAGTACTAGCTCTAACAATCAACACCCTTTTAACCTCGCTACTAATAATTACCATGTTCTGACTACCCCAACTTAACTCCTATGCAGAAAAAACAAGCCCTTATGAATGCGGCTTTGACCCACTAAACCCCGCCCGCATTCCATTTTCAATAAAATTTTTTCTAGTAGCCATTACCTTTCTACTATTCGACCTAGAAATCGCCCTACTATTGTCCCTACCATGAGCTCTCCAAACAACAAATCTCCCAATAATAATTAAATCATCCACTACACTCATCATTATCCTAGCCCTCAGTCTAGCCTATGAATGATCCCAAAAAGGACTAGATTGAGCCGAAATGTTAAAAATAATCACTCCAACAATCATATTGCTACCAATAACATGATTCTCTACAAACAACATAATCTGGATTAACTTAACTACACATAGCCTAATCATTAGCCTTATTCCCTTATTATTTTTTAATCAAACCAATAACAACCTCCTTAACCACTCAACCTACCTATCCTCCGACCCACTAACAACACCCCTTCTGACACTAACCGCTTGACTTCTACCCCTCATAATGATAGCTAGCCAGTACCACCTATGCAATGAGCCCCCCTCACAAAAAAAACTCTACCTCTCCACAATAATTTTCCTTCAAATCATCTTAATTCTAACATTCATGGCCACAGAATTAATCTTATTCTACATCTTATTCGAAACTACCCTTATTCCCACCCTAATCATCATCACCAAATGAGGCAACCAAGCAGAACGCCTCAACGCAAGCACATACTTTCTATTCTATACACTAACTGGCTCTCTACCCCTACTCATCATATTAACTTACACCTACAATAACACAGGCTCATTAAATACCATACTACTAACACTCACAGACCAGAAACTAACAACT---ACCTGATCACACAACCTCGTCTGACTAGCATGCACAATGGCTTTCATAACAAAAATACCCTTATATGGCCTACACCTATGACTCCCAAAAGCCCATGTTGAAGCTCCTATCGCAGGCTCAATAGTCCTCGCCGCAGTACTCTTAAAACTAGGTGGCTATGGCATAATACGACTCACCTCTATTCTCAACCCCCTAACAGAATACATAGCCTACCCCTTCCTCATGCTAGCCCTGTGAGGCATAATCATAACAAGCTCAATCTGCCTACGACAAACAGACCTAAAATCACTCATCGCATACTCCTCCGTAAGCCATATATCCCTAGTAATCATAGCTTCCCTCATTCAAACCCCCTGAAGCTTTTCTGGCGCGATCACCCTCATAATTGCCCATGGACTTACTTCCTCTATGCTATTCTGCCTAGCTAATTCAAACTATGAACGCACCCACAGCCGCATTATAATACTCTCCCGAGGACTTCAAACACTATTTCCACTAATAACCTTCTGATGGTTCACAGCAAACCTTACCAACCTAGCCTTACCCCCTACCATTAATTTAATTGGAGAGCTCTTCGTAATCATAGCCTCATTCTCTTGATCCCACATCACTATCGTACTAACAGGGCTCAACATACTAATCACAGCCCTCTACTCCCTCCACATATTCATTACAATACAACGAGGAAAACTCACACACCACATAATCAACATAAAACCCCCTTTCACACGAGAAAATACACTAATATTCATACACCTTACCCCAATTATCCTTCTATCCCTTAACCCCAATATCATTCTAGGGTTCACCTCCATGTCACCTATCTTCATTAATATTACCCTAGCATTCACCATCTCACTTCTAGGGATGCTAGTCTACCGCTCACACCTGATAGCCTCTCTCCTCTGCCTAGAAGGAATAATAATATCACTCTTCATCACAATCGCCCTCATGGCCTCAAACACACACTCCCCTCTGATCAATATCATACCAATCACCCTACTAGTATTTGCTGCTTGCGAAACAGCAGTAGGCCTTGCCTTACTAGTCTCAATCTCCAATACATATGGTCTAGATTACATCCACAACCTAAATCTACTTCAATGTATAACCATGCACACCTCCATTATAATAGCTACTCTCGCCTCCCTAGCCCTTCCAATCATCACCACCTTTATCAATCCCGATAAAAAC---CAATCATACCCAAACCATGTAAAAACAACTACAATATATGCCTTCATTACCAGTCTTCTTCCAACAACCCTGTACATCTCCCTAAACCAAGAAACAACCATTTGAAGCTGACACTGAATGATAACTCAAACACTAAATCTAACACTAAGCTTTAAACTAGACTACTTCTCCGTAATATTCACCCCAATCGCACTATTCATCACCTGGTCTATTATAGAATTCTCACTGTGGTACATAAGCTCAGATCCAAACATCAACCAATTCTTTAAATATCTCCTTATTTTCCTCATGACAATACTAATCTTAACCACCGCTAATAACCTTTTTCAACTCTTCATCGGCTGAGAGGGCGTGGGAATCATATCTTTCTTACTAATCGGCTGATGACACTCTCGAACGGACGCTAACACAGCAGCGATCCAAGCAGTCCTATACAATCGCATTGGCGATATTGGTTTCATTCTAGCTATAGCATATTTCCTCCTACACTACAACTCATGGGACATACAACAGATACTAACTCTAAAC---GACTCAAACCCCCTCCCACTAGTAGGCCTCCTCCTAGCAGCAATAGGAAAATCAGCTCAACTTGGCCTTCATCCCTGACTACCTTCCGCCATAGAAGGCCCAACTCCAGTCTCAGCCCTACTCCACTCTAGCACCATAGTTGTTGCCGGAGTATACTTACTCATTCGCTTCCACCCTCTAATAGAAAATAACACACTACTTCAAAGCCTCACACTATGTCTGGGAGCTATCACCACCACATTTATAGCCATCTGCGCCCTCACACAAAACGACATCAAAAAAATCGTAGCCTTCTCCACCTCAAGCCAACTAGGCCTAATGATAGTCACCATCGGCATCAATCAACCATATTTAGCATTCCTACATATCTGCACCCACGCCTTTTTTAAGGCTATACTTTTTATATGCTCCGGGTCCATCATCCACAACCTGAACAACGAACAGGACATCCGAAAAATAGGGGGCCTATTTAAAACAATACCCCTCACCTCAACTTCCCTACTTATCGGCAACCTAGCACTCACAGGAACACCATTCCTCACAGGCTTCTACTCCAAAGACCTCATTATCGAAGCCGCAAACACGTCATATACCAACGCCTGAGCCCTATTTATCACTCTCATCGCCACCTCTCTAACAAGCGCCTATAGTACTCGAGTCATTCTCCTCACCATAACAGGGTCACCCCGCTTTCCAGCCCTAATAAACATTAACGAAAATAACCCCACCCTACTAAATCCAATTAAACGCCTCACAATGGGTAGTATTATTACTGGATTCCTTATCACCTACAACATCCCCCCCACTTCACTCCCCCAACCAACAATACCCCACTACTTAAAACTTTCAGCCCTATACGCAACTATCCTTGGTTTCCTGATAACTCTAGACCTAACCTCTATAACTAACAAACTAAAAATAAACAACCCATCACAAATATTCAAATTCTCCAACATACTAGGATATTTCCCCACTACAATTCACCGCATAATCCCACACCAAAACCTACTCATAAGTCAAAACCTAGCCCTTCTCCTACTAGACTCAATATGGCTAGAAAAATCTATGCCCAAGATGGTCGCACATGCACATACCACCACTTCCAAGACCATCACTACTCAAAAAGGCATGATTAAGCTATATTCCCTCTCCTTTCTCGTCCCCCTTGCCTTAACCCTACTTCTAATAATAATGACATATATTTTATTTGCGTTGAGTGTATTGTTGGTTATGGGATTTGTTGGGTTTTCTTCTAAACCTTCTCCCATCTATGGGGGGTTAGCATTGATTGTTAGTGGTGTGGTTGGTTGTATGGTAATTTTAGGTTTTGGGGGGGCTTATATAGGTCTGATGTTGTTTTTAATTTATCTGGGGGGTATGATAATTGTTTTTGGTTATACTACAGCGATAGCTATTGAGGAGTACCCTGAAACATGGGGTTCGGGATTTGAGGTTTTAGGGGGTCTTTTGGTGGGTTTAATAATGGAAGCAGGGTTAGTTCTGTGGGTT---TCAAGTTCTGATGGG------GTG---------GTGGTAGTTAGTTTTAATAGTATGGGGAGTTGGGTGATTTTTGAGGGAGAGGGGCCAGGGTTAGTCCGGGGGGATTCTATTGGTGCTGGTGCTTTGTACGACTATGGGCGTTGGTTGGTGGTAGTTGCTGGTTGGACGTTATTTGTGGGTGTATATATTGTGATTGAGATTACTCGGGGTAAT
>Chlorocebus_cynosuros
ATGAACGAAAATCTATTTACCTCATTCGCAACTCCAATAATCCTAGACCAACCTGCTACAATCCCTATCATTATATTCCCCATATTATTAATCCCAACGTCCAAACATCTCATTAACAACCGACTAATCACTATCCAACGCAACCTAGTACTATTCACTCTAAAGCAAATAATAATAACCCATAATGCTAAAGGGCGAACCTGATCTCTAATACTAATATCCCTAATTACCTTTATTACCACAACTAACCTTCTAGGACTCCTACCCCACTCATTTACACCTACCACCCAGCTATCTATAAACCTCGCTATAGCAATCCCCTTATGAGCTGGCACAGTAATCATAGGCCTCCGCTTTAAAACCGAGAGCTCCCTGGCCCACCTCCTACCACAAGGCACGCCAACATTGCTCATCCCCATACTAGTAATAATCGAAACCATTAGCCTGGTCATCCAACCAGTAGCCCTAGCCGTACGCTTAACCGCTAACATTACGGCCGGTCACCTGCTAATACACCTAATTGGAAACGCAACACTAACACTACTAACTATCAGCCCCCCCGCTACTTCACTAGTCTTTACACTCCTAACACTACTTACCATCCTAGAGATCGCAGTTGCTTTAATCCAAGCCTATGTTTTCACACTTCTAGTTAGCCTTTATTTACACAACAACACCATGCCTCAATTAGATACATCCACATGATTTATCATCATCACAACAACACTCCCCACACTATATCTTATTACACAATTAAAACTGCTAAACATACATTACTACCAACCCCCCCAACAAAAA---AACTCTCATAAGCAAGCCCCCAATAACCACTGACAACTAAAATGAACGAAAATCTATTTACCTCATTCGCAACTCCAA------ATGTTCATTAATCGTTGACTCTTTTCAACAAACCACAAAGATATCGGAACTCTATACCTACTATTCGGTGCATGAGCTGGAATCATGGGCACAGCTCTAAGTCTTCTTATTCGAGCTGAACTAGGCCAACCCGGTAGTTTACTAGGTAGTGACCATATCTATAATGTCATTGTAACAGCCCATGCATTTGTCATAATTTTCTTCATAGTTATACCCATCATAATTGGAGGATTCGGGAACTGACTAGTACCCTTGATAATTGGTGCTCCTGACATAGCATTCCCCCGTCTAAATAATATAAGCTTCTGACTCCTCCCTCCCTCTTTCCTACTACTAATGGCATCAACCATAATCGAGGCTGGCGCCGGAACAGGTTGAACAGTATATCCCCCTTTAGCAGGAAACTTCTCCCATCCAGGAGCCTCCGTAGACTTAGTTATTTTCTCCCTCCACCTAGCAGGGATTTCCTCTATCTTAGGGGCTATCAACTTCATCACTACTATTATCAACATGAAGCCCCCCGCCATATCCCAGTATCAAACCCCACTGTTTGTCTGATCTGTCCTAATCACAGCAATCCTACTACTCCTCTCCCTACCAGTCTTAGCTGCCGGCATTACTATACTATTAACAGACCGCAACCTCAACACTACCTTCTTTGATCCTACTGGAGGAGGAGACCCTATCCTATACCAACATCTATTTTGATTCTTTGGCCACCCTGAGGTCTACATCCTTATTCTCCCCGGGTTCGGAATAATCTCCCACATTGTAACTTACTACTCCGGGAAGAAAGAGCCATTTGGGTATATAGGCATGACCTGGGCTATAATGTCAATCGGGTTCCTAGGATTTATTGTATGAGCCCACCATATATTTACAGTGGGCATAGATGTAGACACACGAGCCTACTTCACCTCTGCTACCATAATCATTGCTATTCCTACCGGAGTTAAAGTTTTCAGCTGACTTGCTACACTTCATGGAGGCAATATCAAATGATCTGCCGCAATACTTTGAGCCCTAGGCTTTATTTTTCTATTCACCATAGGAGGCCTTACCGGTATTATCTTAGCAAACTCATCCCTAGATATTGTACTACACGATACATACTATGTTGTCGCCCATTTCCACTATGTTCTGTCAATAGGGGCTGTTTTTGCCATTATAGGAGGCTTCATCCACTGATTCCCTTTATTTTCAGGCTATACACTAGACCAAACCTATGCCAAAGCCCACTTTATTATTATATTCGTAGGCGTAAATTTAACCTTTTTTCCACAACACTTCCTTGGCCTATCTGGAATACCCCGACGCTATTCTGACTACCCCGATGCTTATACTACATGAAATATTCTATCGTCCATTGGCTCCTTTATTTCACTAGTAGCAGTGATCCTAATAATCTACATGATCTGAGAAGCCTTCGCCTCAAAACGCAAGGTATCATTGACCGAACAATCCCCCACCAACCTCGAATGATTAAATGGCTGTCCCCCGCCTTATCACACATTTGAAGAACCAGCCTATGTTAAACTGATGGCCCACCCAGTTCAACTAGGTCTACAAGATGCTACATCTCCTGTTATAGAGGAATTAATTACTTTCCACGACTATGCATTTATGACTATCTCTTTAATTAGTTTTCTAGTCTTGTACGCTCTATCCTCGACACTCACAACAAAGTTAACCAATACCAACATTACAGACGCCCAAGAAATAGAGACCACTTGAACCATCCTACCCGCAGTCATTCTAATCCTGATTGCCCTACCATCTCTACGCATTCTATACCTAACAGACGAAGTCAACAACCCCTCCTTTACTATTAAATCAATTGGACATCAGTGATACTGAACCTATGAATACACAGACTACGGGGGCCTCATCTTTAATTCTTACATAATACCCCCACTATTCTTAAACCCAGGAGACCTTCGACTCCTGGAAGTTGACAACCGAGTGGTTCTCCCAATTGAAGCCCCCGTCCGTATAATAATCACATCTCAAGATGTCCTACACTCATGAACTATCCCCACACTAGGTTTAAAAACAGATGCAGTACCCGGACGCTTAAATCAAACCACATTTACCGCCACACGACCGGGCGTCTATTACGGACAGTGCTCAGAAATCTGTGGAGCTAACCACAGCTTCATACCTATCGTCGCAGAACTGATCCCATTAAAAATTTTTGAAATAGGACCTGTATTTACCCTA---ATGACCCACCAATCCCATGCTTATCACATAGTCAAACCCAGCCCCTGACCACTAGCAGGGGCTCTATCAGCCCTTCTAACAACATCCGGCTTAACCATATGATTTCACTTCTATTCTACTACTCTATTGATACTAGGCCTACTGACCACAACACTAACCCTTCACCAATGATGACGCGATGTCGTACGAGAAAGCACCTATCAAGGACATCACACGACACCCGTCCAAAAAAACCTTCGATATGGTATAGTCCTATTCATTATCTCAGAAATCTTCTTCTTTACCGGGTTCTTCTGAGCATTCTACCACTCAAGCCTAGCCCCAACCCCTTATTTAGGAGGCCACTGGCCACCAACAGGTATTACCCCATTAAATCCCTTAGAAGTACCCCTTCTAAATACCTCCGTACTATTAGCATCAGGGGTAACAATTACCTGAGCCCACTACAGCCTTATAAACAACAATCGAAAACAAACAACCCAGGCCCTACTCATCACAATTCTACTAGGCATCTATTTCACCCTACTACAAATTTCAGAGTACTTTGAAGCACCCTTCACCATTTCCGACGGTATTTATGGCTCAACATTCTTTATCGCCACAGGTTTCCACGGACTCCACGTCATCATTGGATCCACTTTCCTCCTTATCTGTCTCATCCGCCAACTATTATACCACTTCACACCAAACCACCACTTCGGCTTTGAAGCTGCCGCTTGATATTGACACTTCGTAGATGTTGTATGATTACTCCTCTACATCTCTATTTACTGATGAGGGTCCATGACCCCAATACGTAAATCCAACCCAATCATAAAAATAATTAATCATTCCCTCATTGACCTACCAACCCCATCTAACATTTCCATATGATGAAACTTCGGCTCACTCCTCGCATTCTGCCTAATTCTACAAATTATCACAGGCCTATTCTTAGCAATACATTACTCACCAGACACCTCTTCTGCCTTCTCTTCAATCGCACATATCACCCGAGACGTAAACCACGGCTGAATTATTCGCTACCTCCACGCCAACGGCGCCTCCATATTTTTCATCTGCCTCTTCCTACACGTAGGCCGAGGCCTTTACTACGGCTCATTCCTTCTCCTAAAAACCTGAACCACTGGCATCATACTCCTATTCTTAACTATAGCAACAGCCTTTATAGGCTACGTACTTCCATGAGGCCAAATATCATTCTGGGGGGCAACAGTAATCACAAACCTATTATCAGCAATCCCATACATCGGAACCGACCTCGTCCAATGAATCTGAGGCGGATACTCCATTGGTAACCCCACCCTTTCACGATTCTTCACCCTACACTTTATCCTACCCTTCATTATTACCGCCCTTACAACAGTTCATCTGCTGTTTCTACACGAAACAGGATCAAACAACCCCTGCGGAATCTCATCAGACTCAGACAAAATCGCCTTCCACCCCTACTACACAATCAAGGATATCCTAGGCCTAATCCTCCTCCTCTTTACCCTAACAACACTAACACTACTTTCACCCGACCTCCCAAACGACCCGGACAACTACATCCCAGCCGACCCACTAAATACCCCTCCACACATCAAACCAGAATGGTACTTTCTATTTGCATACGCAATCCTACGATCCGTTCCTAATAAACTAGGAGGCGTACTAGCACTCTTCCTATCAATCCTCATCTTATCTATCATCCCCATACTTCATAACTCCAAACAGCAAAGTATAATATTCCGCCCACTTAGCCAATTCCTGTTCTGACTCCTAATTGCAACCCTACTAACCCTCACCTGGATTGGAAGCCAACCAGTAAGCCAACCCTTCATTCTCATTGGTCAACTAGCATCCATAACATACTTCACCACAATTCTAATCCTAATACCACTAACCTCCTTGATCGAAAACAATCTACTCAAATGAACTATGACTACAGCAAACCTTCTACTCCTTGCTGCATCCACACTAATCGCTATAGCATTCCTTACACTTGTTGAACGAAAATTATTAGGCTATATACAACTACGCAAAGGACCCAATATTGTAGGCCCTTACGGACTACTACAACCCTTCGCCGATGCAATAAAACTCTTCACCAAAGAACCCCTAAAACCCTCAACATCTACCAATATACTCTACACCATTGCACCCGCCCTAGCCTTCTCCATCGCCCTCCTCCTATGAACTCCCCTTCCCATACCTAACCCTCTAATCAATTTCAACCTAGGACTCCTATTCATCCTAGCTATATCCAGCCTAACTGCCCACTCTATCCTATGATCAGGATGAGCATCAAACTCAAACTACGCCCTAATTGGAGCCCTACGAGCCGTCGCCCAAACAATTTCATACGAAGTCACCCTCGCCATTATCCTGCTATCAATCTTACTAACAAGTGGCTCATTTAACCTTAATATACTTATTACAACCCAAGAACATCTCTGACTCCTCCTACCATCATGACCTTTAGCCATAATATGATTCACCTCCACACTAGCAGAGACAAACCGAACCCCCTTCGACCTCATAGAAGGCGAATCAGAGCTAGTATCAGGCTTTAACATTGAATATGCCGCAGGCCCATTCGCCCTATTCTTTATAGCCGAATATATAAACATTATTATAATGAACGCCCTAACAACTACAATCTTTCTAGGCACATTCTACCCCATCCACTCACCAGAATTATTCACAACATGCTTTACCACCAAAACACTCCTCCTAACCTCTCTATTCCTATGAACTCGAGCAACATACCCCCGATTCCGCTACGACCAACTCATACACCTACTATGAAAAAACTTCCTTCCACTCACACTAGCATTTCTCATATGAAACATCCTAACACCCATTACAATCTCCAGCATTCCCCCCCAAACCATTAACCCCCTAGCCCAACTCACCATCTACACCACGATAATCACAGGCACACTCACCACACTACTGAGCTCACACTGATTTCTCGCCTGAGCAGGCCTAGAAATAAACATATTAGCCTTCATTCCAATTCTAATCAAAAAAACAAACCCCCGCTCCACAGAAGCCGCTACCAAATATTTCCTAATACAATCCACCGCATCCATAATTCTTATAATAGCAATTACTCTCAACAACCTACTATCAGGACACTGA------ATAATAACAAGTACC------ACCAATCAACTCCCATCATTAATAATAACTGCTGCCCTTGCCATAAAACTAGGAATAGCCCCCTTCCACTTTTGAATTCCAGAAGTTACCCAAGGAACACCCCTAACTCCTGGCCTACTCCTCCTCACATGACAAAAACTAGCCCCTATCTCAATTATATATCAAATTCATCCATCAATCAACACCTCTGCCCTCATAACCCTTTCAACCCTATCTATTATAACAGGTAGTTGAGGGGGCCTAAACCAGACACAATTACGCAAAATTATAGGATATTCCTCAATCACTCACATAGGCTGAATAATAATAACGCTAACATACAATCCAACCATTACAACCCTCTACTTAACCACATACATCGCCCTAACAACCACCATATTCCTATTCCTCAATCTAAACTCAAATACCACAACCCTTACACTATCCCTCACCTGAAACAAATCACCCCAACTCATACCACTAACAATATTCACCCTTATATCCCTAGGAGGTTTACCCCCACTAACCGGCTTTCTGCCTAAATGAATAACTATTCAAGAACTTGCAATAAACAACAACTTTATTATCCCCTCCATCATAGTAACCATAACTCTACTTAACCTGTACTTCTACATACGCCTAATCTACACTGTCTCAGTATCACTATTCCCCACCCCCAATAACACAAAAATGAGCTGACAACTTGAAAACATAAAACCAACACCCCTCACCCCCACACTCACCATCATTTCTACCCTCCTACTACCAATCACCCCCCTAATCCTAACTGTCCCTATCAACCTAGTACTAGCCCTAACAATCAACACCCTTTTAACCTCACTACTAATAATTATCATGTTCTGATTACCCCAACTTAACTCCTATGCAGAAAAAACAGACCCCTATGAGTGCGGCTTTGACCCACTAAACCCCGCTCGCATCCCATTTTCAATAAAATTTTTTCTAATTGCCATTACCTTTCTACTATTCGACCTAGAAATCGCCCTACTATTGTCCCTACCATGAGCTCTCCAAACAACAAACCTCCCAATAATAACTAAGTCATCCATTACACTCATCATTATCCTAACCCTCAGTTTAGCCTATGAATGATCCCAAAAAGGACTAGATTGAGCCGAAATGTTAAAAATAATCATTCCAACAACCATATTGCTACCAATAACATGATTCTCTACAAACAACATAATCTGAATTAACTTAACCATACATAGCCTGATCATTAGCCTCATTCCCTTATTATTTTTTAATCAAACCAATAATAACCTCCTTAACCACTCAACCTACCTGTCCTCCGACCCACTAACAACACCTCTTCTGACACTAACCGCTTGACTTCTACCCCTCATGATAATAGCTAGCCAGTACCACCTATGCAATGAACCCCCCTCACAAAAAAAACTCTACCTCTCCACAATAATTTTCCTTCAAATCACCTTAATCCTAACATTCATGGCCACAGAACTAATCTTATTCTACATCCTATTCGAAACCACCCTTATTCCCACCCTAATCATCATCACCAAATGAGGCAACCAAGCAGAACGCCTCAACGCAAGCACATACTTTCTATTCTATACACTAACTGGCTCTCTACCCCTACTCATTATATTAACTTACACCTACAATAACACAGGCTCATTAAATATCATACTACTAACACTCACTGACCAGAAACTAACAACT---ACCTGATCACACAACCTCGTCTGACTAGCATGCACAATGGCTTTCATAACAAAAATACCCTTATATGGCCTACACCTATGACTCCCAAAAGCCCATGTTGAAGCCCCTATCGCAGGCTCAATGGTTCTTGCCGCAGTACTCTTAAAACTAGGCGGCTATGGCATAATACGACTCACCTCTATTCTCAACCCCCTAACAGAACACATAGCCTACCCTTTCCTCATGCTGGCCCTATGAGGCATAATCATAACAAGCTCAATCTGCCTACGACAAACAGACCTAAAATCACTCATCGCATACTCCTCCGTAAGCCATATATCCCTAGTAATCACAGCCTCCCTCATTCAAACCCCCTGAAGCTTTTCTGGCGCGATCACTCTCATAATTGCCCACGGACTTACTTCTTCTATACTATTCTGCCTAGCTAATTCAAACTATGAACGCACCCACAGCCGCATTATGATACTCTCCCGAGGACTTCAGACACTACTTCCACTAATAACCTTCTGATGATTCACAGCAAACCTCACCAACCTAGCCTTACCCCCTACCATTAACTTAATTGGAGAACTCTTCGTGATTATAGCCTCATTCTCTTGATCTCACATCACTATCGTACTAACAGGACTTAATATACTAATCACAGCCCTCTACTCCCTCCACATATTCATTACAATGCAACGAGGAAAACTCACACACCACATAATTAACATAAAACCCCCTTTCACGCGAGAAAACACACTAATATTCATACACCTTACCCCAATTATCCTTCTATCCCTTAACCCCAACATCATTCTAGGGTTCACCTCCATGTCACCTATCTTCATTAACATTACCCTAGCATTCACCATCTCACTTCTAGGGATGCTAGTCTACCGCTCACACCTGATAGCCTCTCTCCTCTGCCTAGAAGGAATAATAATGTCACTCTTCATCATAATCGCCCTTATGGCCTCAAACACACACTCCTCTCTAGCCAATATCACACCGATCACCCTACTAGTATTTGCTGCTTGCGAAACAGCAGTAGGCCTTGCTCTACTAGTCTCAATCTCCAATACATATGGTCTAGACTACATCCACAACCTAAGTCTACTTCAATGT------ATGCACACCTCTATTATAATGGCTACTCTCGCCTCCCTAACCCTCCCAATCATCACCACCTTTATCAACCCCAATAAAAAA---CGATCATACCCAAACCATGTAAAAACAACTATAATATATGCCTTCATTACCAGTCTCCTTCCAACAACCCTGTACATCTCCCTAGACCAAGAAACAACCATTTGAAGCTGACACTGAATGATAACTCAAACACTAGACCTAACACTAAGCTTTAAACTAGACTATTTCTCCGTAATATTCACCCCAATCGCACTATTCATCACCTGGTCTATTATAGAATTCTCACTATGGTACATAAGCTCAGACCCAAACATCAACCAATTCTTTAAATATCTCCTTATTTTCCTCATCACAATACTAATCTTAACCACCGCTAACAACCTTTTTCAACTCTTCATCGGCTGAGAAGGCGTAGGAATCATATCTTTCTTACTAATCGGCTGATGACACTCTCGAACAGACGCTAACACAGCAGCAATCCAAGCAATCCTATACAATCGCATTGGCGATATTGGTTTTATTTTAGCTATAGCATACTTCCTCCTACACTACAACTCATGGGACATACAACAAATACTAACTCTAAATTCCAACTCAAACCCCCTCCCACTAGTAGGCCTCCTCCTAGCAGCAATAGGAAAATCAGCCCAACTTGGCCTTCATCCTTGACTACCCTCCGCCATAGAAGGCCCAACTCCAGTCTCAGCCCTACTCCACTCTAGCACCATAGTTGTTGCCGGAGTGTACTTACTTATTCGCTTCCACCCTCTAATAGAAAATAACACACTACTTCAAAGCCTCACACTATGCCTGGGAGCTATCACCACCACATTTATAGCCATCTGCGCCCTCACACAAAACGACATCAAAAAAATCGTAGCCTTCTCCACCTCAAGCCAACTGGGCCTAATGATAGTCACCATCGGCATCAATCAACCATATTTAGCATTCCTACATATCTGCACCCACGCCTTTTTTAAGGCTATGCTTTTTATATGCTCCGGATCCATCATCCATAATCTAAACAACGAACAAGACATCCGAAAAATAGGAGGCCTATTTAAAACAATACCCCTCACCTCAACTTCCCTACTTATCGGCAACCTAGCACTCACAGGAATGCCATTCCTCACAGGCTTCTACTCAAAAGATCTCATTATCGAAGCCACAAACACGTCATATACCAACGCCTGAGCCCTATTTATTACTCTCATCGCCACCTCTCTAACAAGCGCCTATAGTACTCGAATCATTCTCCTCACCATAACAGGATCACCCCGCTTTCCAACCCTAATAAACATTAACGAAAATAACCCCACCCTACTAAATCCAATTAAACGCCTCACAACGGGTAGCATTATTACTGGATTCCTTATCACCTACAACATCCCCCCGACCTCACTCCCCCAACCAACAATACCCCACTACCTAAAACTTTCAGCCCTGTACGCAACTATCCTTGGTTTCCTAATAACCCTAGACCTAATCTCTATAACTAACAAACTAAAAATAAACAACCCATCACAAATATTTAAATTCTCCAACATACTAGGATATTTCCCCACTACAATTCACCGCATAATCCCGTATCAAAACCTACTCATAAGTCAAAACCTAGCCCTTCTCCTACTAGACTCAATATGACTAGAAAAATCTATACCCAAGATGGTCGTACATGCACACACCACCACTTCCAAAACTATCACTACTCAAAAAGGCATGATTAAACTGTACTCCCTCTCCTTTCTCATCCCCCTTACCTTAACCCTGCTCCTAATAATAATGACATATATTTTGTTTGTGTTGAGTGTATTGTTGGTTATGGGGTTTGTTGGGTTTTCTTCTAAGCCTTCTCCTATTTACGGGGGGTTAGCATTGATTGTTAGTGGCGTGGTTGGTTGTGTGGTAATTTTAGGTTTTGGGGGGGCTTATATAGGTCTGATGTTGTTTTTAATTTATCTGGGGGGTATGATAATTGTTTTTGGTTATACTACAGCGATAGCTATTGAGGAGTATCCTGAGACATGGGGTTCGGGGTTTGAGGTTTTAGGGGGTCTTATGGTGGGTTTAATAATAGAAGCAGGCCTAGTTCTGTGGGTC---TCAAGTTCTGATGGG------GTG---------GTGGTAGTTAGTTTTAATAGCATGGGGAGTTGGGTGATTTTTGAGGGAGAGGGGTCAGGGTTAGTTCGGGGGGATTCTATTGGTGCTGGTGCTTTATACGATTATGGGCGTTGGTTGGTGGTAGTTGCTGGTTGGACATTGTTTGTGGGTGTGTATATTGTGATTGAGATTACTCGGGGTAAT
>Chlorocebus_pygerythrus
ATGAACGAAAATCTATTTACCTCATTCGCAACTCCAATAATCCTAGACCAACCTGCTACAATCCCTATCATTATATTCCCCATATTATTAATCCCAACGTCCAAACATCTCATTAACAACCGACTAATCACTATCCAACGCAACCTAGTACTATTCACTCTAAAGCAAATAATAATAGCCCATAATACTAAAGGGCGAACCTGATCTCTAATACTAGTATCCCTAATTACCTTTATTACCACAACTAACCTTCTGGGACTCCTACCCCACTCATTTACACCCACCACCCAGCTATCTATAAACCTCGCTATAGCAATCCCCTTATGAGCTGGCACAGTAATCATAGGCCTCCGTTTTAAAACCGAAAGCTCCCTGGCCCACCTCCTACCACAAGGCACACCAACATTGCTCATCCCCATACTAGTAATAATCGAAACCATTAGCCTGGTCATCCAACCAGTAGCCCTAGCCGTACGCTTAACCGCTAACATTACGGCCGGTCACCTGCTAATACACCTAATTGGAAACGCAACACTAACACTACTAACTATCAGCCCCCCCGCTACTTCACTAATCTTTACACTCCTAACACTACTTACCATCCTAGAGATCGCAGTTGCTTTAATCCAAGCCTATGTTTTCACACTTCTAGTTAGCCTTTATTTACACAACAACACCATGCCTCAATTAGATACATCCACATGATTTATCATCATCACAGCAACACTCCCCACACTATATCTTATTACACAATTAAAACTGCTAAATATACATTACTACCAAACCCCCCAACAAAAA---AACTCTCATAAGCAAGCCCCCAATAACCACTGACAACTAAAATGAACGAAAATCTATTTACCTCATTCGCAACTCCAA------ATGTTCATTAATCGTTGACTCTTTTCAACAAACCACAAAGATATCGGAACTCTATACCTACTATTCGGTGCATGAGCTGGAATCATGGGCACAGCTCTAAGTCTTCTTATTCGAGCTGAACTAGGCCAACCCGGTAGTTTACTAGGTAGTGACCATATCTATAATGTCATTGTAACAGCCCATGCATTTGTCATAATTTTCTTCATAGTTATACCCATCATAATTGGAGGATTCGGGAATTGACTAGTACCCTTGATAATTGGTGCACCTGACATAGCATTCCCCCGTCTAAATAATATAAGCTTCTGACTCCTCCCTCCCTCTTTCCTACTGCTAATGGCATCAACCATAATCGAGGCTGGCGCCGGAACAGGTTGAACAGTATATCCCCCTTTAGCAGGAAACTTCTCCCATCCAGGAGCCTCCGTAGACTTAGTTATTTTCTCCCTCCACCTAGCAGGGATTTCCTCTATCTTAGGGGCTATCAACTTCATCACTACTATTATCAACATGAAGCCCCCCGCCATATCCCAGTATCAAACCCCACTGTTTGTCTGATCTGTCCTAATCACAGCAATCCTACTACTCCTCTCCCTACCAGTCTTAGCTGCCGGCATTACTATACTATTAACAGACCGCAACCTCAACACTACCTTCTTTGATCCTACTGGAGGAGGAGACCCTATCCTATACCAACATCTATTTTGATTCTTTGGCCACCCTGAGGTCTACATCCTTATTCTCCCCGGGTTCGGAATAATCTCCCACATTGTAACTTATTACTCCGGGAAGAAAGAGCCATTTGGGTATATAGGCATGACCTGGGCTATAATGTCAATCGGGTTCCTAGGATTTATTGTATGAGCCCACCATATATTTACAGTGGGCATAGATGTAGACACACGAGCCTACTTCACCTCTGCTACCATAATCATTGCTATTCCTACCGGAGTTAAAGTTTTCAGCTGACTTGCTACACTTCATGGAGGCAATATCAAATGATCTGCCGCAATACTTTGAGCCCTAGGCTTTATTTTTCTATTCACCATAGGGGGCCTTACCGGTATTATCTTAGCAAACTCATCCCTAGATATTGTACTACACGATACATACTATGTTGTCGCCCATTTCCACTATGTTCTGTCAATAGGGGCTGTTTTTGCCATTATAGGAGGCTTCATCCACTGATTCCCTTTATTTTCAGGCTATACACTAGACCAAACCTATGCCAAAGCCCACTTTATTATTATATTCGTAGGCGTAAATTTAACCTTTTTTCCACAACACTTCCTTGGCCTATCTGGAATACCCCGACGCTATTCTGACTACCCCGATGCTTATACCACATGAAATATTCTATCGTCCATTGGCTCCTTTATTTCACTAGTAGCAGTGATCCTAATAATCTACATGATCTGAGAAGCCTTCGCCTCAAAACGCAAGGTATCAATGACCGAACAATCCCCCACCAACCTCGAATGATTAAATGGCTGTCCCCCGCCTTATCACACATTTGAAGAGCCAGCCTATGTTAAACTGATGGCCCACCCAGTTCAACTAGGTCTACAAGATGCTACATCTCCTGTTATAGAAGAATTAATTACTTTCCACGACTATGCATTTATGACTATCTCTTTAATTAGTTTTCTAGTCTTGTACGCTCTATCCTCGACACTCACAACAAAGTTAACCAATACCAACATTACAGACGCCCAAGAAATAGAGACCACTTGAACCATCCTACCCGCAGTCATTCTGATCCTGATTGCCCTACCATCTCTACGCATTCTATACCTAACAGACGAAGTCAACAACCCCTCCTTTACTATTAAATCAATTGGACATCAGTGATACTGAACCTATGAATACACAGACTACGGGGGCCTCATCTTTAATTCTTACATAATACCCCCATTATTCTTAAACCCAGGAGACCTTCGACTCCTGGAAGTTGACAACCGAGTGGTTCTCCCAATTGAAGCTCCCGTCCGTATAATAATTACATCTCAAGATGTCCTACACTCATGAACTATCCCCACACTAGGTTTAAAAACAGATGCAGTACCCGGACGCTTAAATCAAACCACATTTACCGCCACACGACCGGGCGTCTATTACGGACAGTGCTCAGAAATCTGTGGAGCTAACCACAGCTTCATACCTATCGTCGCAGAACTGATCCCATTAAAAATTTTTGAAATAGGACCTGTATTTACCCTA---ATGACCCACCAATCCCATGCTTATCACATAGTCAAACCCAGCCCCTGACCACTAGCAGGGGCTCTATCAGCCCTTCTAACAACATCCGGCTTAACCATATGATTTCACTTCTATTCTACCACTCTATTGATACTAGGCCTACTGACCACAACCCTAACCCTTCACCAATGATGACGCGATGTCGTACGAGAAAGCACCTATCAAGGACATCACACGACACCCGTCCAAAAAAACCTTCGATATGGTATAGTCCTATTCATTATCTCAGAAATCTTCTTCTTTACCGGGTTCTTCTGAGCATTCTACCACTCAAGCCTAGCCCCAACCCCTTATTTAGGAGGCCACTGGCCACCAACAGGTATTACCCCATTAAATCCCTTAGAAGTACCCCTTCTAAATACCTCCGTATTATTAGCATCAGGGGTAACAATTACCTGAGCCCACTACAGCCTTATAAACAACAATCGAAAACAAACAACCCAGGCCCTACTCATCACAATTCTACTAGGCATCTATTTCACCCTACTACAAATTTCAGAGTACTTCGAAGCACCCTTCACCATTTCCGACGGTATTTATGGCTCAACATTCTTTATCGCCACAGGTTTCCACGGATTCCACGTCATCATTGGATCCACTTTCCTCCTTATCTGTCTCATCCGCCAACTATTACACCACTTCACACCAAACCACCACTTCGGCTTTGAAGCTGCCGCTTGATATTGACACTTCGTAGATGTTGTATGATTACTCCTCTACATCTCTATTTACTGATGAGGGTCCATGACCCCAATACGTAAATCCAACCCAATTATAAAAATAATTAACCATTCCCTCATTGACCTACCAACCCCATCTAACATTTCCATATGATGAAACTTCGGCTCACTCCTCGCATTCTGCCTAATTCTACAAATTATCACAGGCCTATTCTTAGCAATACATTACTCACCAGACACCTCTTCTGCCTTCTCTTCAATCGCACATATCACCCGAGACGTAAACCACGGCTGAATTATTCGCTACCTCCACGCCAACGGCGCCTCCATATTTTTCATCTGCCTCTTCCTACACGTAGGCCGAGGCCTTTACTACGGCTCATTCCTTCTCCTAAAAACCTGAACCACTGGCATCATACTCCTATTCTTAACTATAGCAACAGCCTTTATAGGCTACGTGCTTCCATGAGGCCAAATATCATTCTGGGGGGCAACAGTAATCACAAACCTATTATCAGCAATCCCATACATCGGAACAGACCTCGTCCAATGAATCTGAGGCGGATACTCCATTGGTAACCCCACCCTTTCACGATTCTTCACCCTACACTTTATTCTACCCTTCATTATTACCGCCCTTACAACAGTTCATCTGCTGTTTCTACACGAAACAGGATCAAACAACCCCTGCGGAATCTCATCAAACTCAGACAAAATCGCCTTCCACCCCTACTACACAATCAAGGATATCCTAGGCCTAATCCTCCTCCTCTTTACCCTAACAACACTAACACTACTTTCACCCGACCTCCCAAACGACCCGGACAACTACATCCCAGCCGACCCACTAAATACCCCTCCACACATCAAACCAGAATGGTACTTTCTATTTGCATACGCAATCCTACGATCCGTTCCTAATAAACTAGGAGGCGTACTAGCACTCTTCCTATCAATCCTCATCTTATCTATCATCCCCATACTTCATAACTCCAAACAGCAAAGTATAATATTCCGCCCACTTAGCCAATTCCTGTTCTGACTCCTAATTGCAACCCTACTAACCCTCACCTGGATTGGAAGCCAACCAGTAAGCCAACCTTTCATTCTCATTGGTCAACTAGCATCCATAACATACTTCACCACAATTCTAATCCTAATACCACTAACCTCCTTGATCGAGAACAATCTACTCAAATGAACTATGACTACAGCAAACCTTCTACTCCTTGCTGCATCCACACTAATCGCTATAGCATTCCTTACACTTGTTGAACGAAAATTATTAGGCTATATACAACTACGCAAAGGACCCAATATTGTAGGCCCTTACGGACTACTACAACCCTTCGCCGATGCAATAAAACTCTTCACCAAAGAACCCCTAAAACCCTCAACATCTACCACTATACTCTACACCATTGCACCCGCCCTAGCCTTCTCCATCGCCCTCCTCCTATGAACTCCCCTTCCCATACCTAACCCTCTAATCAATTTCAACCTAGGACTCCTATTCATCCTAGCTATATCCAGCCTAACTGCCCACTCTATCCTATGATCAGGATGAGCATCAAACTCAAACTACGCCCTAATTGGAGCCCTACGAGCCGTCGCCCAAACAATTTCATACGAAGTCACCCTCGCCATTATCCTGCTATCAATCTTACTAACAAGTGGCTCATTTAACCTTAATATACTTATTACAACCCAAGAACATCTCTGACTCCTCCTACCATCATGACCTTTAGCCATAATATGATTCACCTCCACACTAGCAGAGACAAACCGAACCCCCTTCGACCTCATAGAAGGCGAATCAGAGCTAGTATCAGGCTTTAACATTGAATATGCCGCAGGCCCATTCGCCCTATTCTTTATAGCCGAATATATAAACATTATCATAATGAACGCCCTAACAACTACAATCTTTCTAGGCACATTCTACCCCATCCACTCACCAGAATTATTCACAACATGCTTTACCACCAAAACACTCCTCCTAACCTCTCTATTCCTATGAACTCGAGCAACATACCCCCGATTCCGCTACGACCAACTCATACACCTACTATGAAAAAACTTCCTTCCACTCACACTAGCATTTCTCATATGAAACATCCTAACACCCATTACAATCTCCAGCATTCCCCCCCAAACCATTAACCCCCTAGCCCAACTCACCATCTACACCACGATAATCACAGGCACACTCACCACACTACTGAGCTCACACTGATTTCTCGCCTGAGCAGGCCTAGAAATAAACATATTAGCCTTCATTCCAATTCTAATCAAAAAAACAAACCCCCGCTCCACAGAAGCCGCTACCAAATATTTCCTAATACAATCCACCGCATCCATAATTCTTATAATAGCAATTACTCTCAACAACCTACTATCAGGGCACTGA------ATAATAACAAGTACC------ACCAATCAACTCCCATCATTAATAATAACTGCTGCCCTTGCCATAAAACTAGGAATAGCCCCCTTCCACTTTTGAATTCCAGAGGTCACCCAAGGAACACCCCTAACTCCTGGCCTACTCCTCCTCACATGACAAAAACTAGCCCCTATCTCAATTATATATCAAATTCATCCATCAATCAACACCTCTGCCCTCATAACCCTTTCAACCCTATCTATTATAATAGGTAGTTGAGGGGGCCTAAACCAGACACAATTACGCAAAATTATGGGATATTCCTCAATCACTCACATAGGCTGAATAATAATAACGCTAACATACAATCCAACCATTACAACCCTCTACTTAACCACATACATCGCCCTAACAACCACCATATTCCTATTCCTCAATCTAAACTCAAATACCACAACCCTTACACTATCCCTCACCTGAAACAAATCACCCCAACTCATACCACTAACAATATTCACCCTTATATCCCTAGGAGGTTTACCTCCACTAACCGGCTTTCTACCTAAATGAATAACTATTCAAGAACTTGCAATAAACAACAACTTTATTATCCCCTCCATCATAGTAACCATAACTCTACTTAACCTGTACTTCTACATACGCCTAATCTACACTGTCTCAGTATCACTATTTCCCACCCCCAATAACACAAAAATGAGCTGACAACTTGAAAACATAAAACCAACACCCCTCACCCCCACTCTCACCGTCATTTCTACCCTCCTACTACCAATCACCCCCCTAATCCTAACTGTCCCTATCAACCTAGTACTAGCCCTAACAATCAACACCCTTTTAACCTCACTACTAATAATTATCATGTTCTGATTACCCCAACTTAACTCCTATGCAGAAAAAACAAACCCCTATGAGTGCGGCTTTGACCCACTAAACCCCGCTCGCATCCCATTTTCAATAAAATTTTTTCTAATTGCCATTACCTTTCTACTATTCGACCTAGAAATCGCCCTACTATTGTCCCTACCATGAGCTCTCCAAACAACAAACCTCCCAATAATAACTAAGTCATCCATTACACTCATCATTATCCTAACCCTCAGTTTAGCCTATGAATGATCCCAAAAAGGACTAGATTGAGCCGAAATGTTAAAAATAATCATTCCAACAACCATATTGCTACCAATAACATGATTCTCTACAAACAACATAATCTGAATTAACTTAACCATACATAGCCTAATCATTAGCCTCATTCCCTTATTATTTTTTAATCAAACCAATAATAACCTCCTTAACCACTCAACCTACCTGTCCTCCGACCCACTAACAACACCTCTTCTGACACTAACCGCTTGACTTCTACCCCTCATGATAATAGCTAGCCAGTACCACCTATGCAATGAACCCCCCTCACAAAAAAAACTCTACCTCTCCACAATAATTTTCCTTCAAATCACCTTAATCCTAACATTCATGGCCACAGAACTAATCTTATTCTACATCCTATTCGAAACCACCCTTATTCCCACCCTAATCATCATCACCAAATGAGGCAACCAAGCAGAACGCCTCAACGCAAGCACATACTTTCTATTCTATACACTAACTGGCTCTCTACCCCTACTCATTATATTAACTTACACCTACAATAACACAGGCTCATTAAATATCATACTACTAACACTCACTGACCAGAAACTAACAACT---ACCTGATCACACAACCTCGTCTGACTAGCATGCACAATGGCTTTCATAACAAAAATACCCTTATATGGCCTACATCTATGACTCCCAAAAGCCCATGTTGAAGCCCCTATCGCAGGCTCAATGGTTCTTGCCGCAGTACTCTTAAAACTAGGCGGCTATGGCATAATACGACTCACCTCTATTCTCAACCCCCTAACAGAACACATAGCCTACCCTTTCCTCATGCTGGCCCTATGAGGCATAATCATAACAAGCTCAATCTGCCTACGACAAACAGACCTAAAATCACTCATCGCATACTCCTCCGTAAGCCATATATCCCTAGTAATCATAGCCTCCCTCATTCAAACCCCCTGAAGCTTTTCTGGCGCGATCACTCTCATAATTGCCCACGGACTTACTTCCTCTATACTATTCTGCCTAGCTAACTCAAACTATGAACGCACCCACAGCCGCATTATGATACTCTCCCGAGGACTTCAGACACTACTTCCACTAATAACCTTCTGATGGTTCACAGCAAACCTCACCAACCTAGCCTTACCCCCTACCATTAACTTAATTGGAGAACTCTTCGTGATTATAGCCTCATTCTCTTGATCTCACATCACTATCGTACTAACAGGACTTAATATACTAATCACAGCCCTCTACTCCCTCCACATATTCATTACAATGCAACGAGGAAAACTCACACACCACATAATTAACATAAAACCCCCTTTCACACGAGAAAACACACTAATGTTCATACACCTTGCCCCAATTATCCTTCTATCCCTTAACCCCAACATCATTCTAGGGTTCACCTCCATGTCACCTATCTTCATTAACATTACCCTAGCATTCACCATCTCACTTCTAGGGATGCTAGTCTACCGCTCACACCTGATAGCCTCTCTCCTCTGCCTAGAAGGAATAATAATGTCACTCTTCATCATAATCGCCCTTATGGCCTCAAACACACACTCCTCTCTAGCCAATATCACACCGATCACCCTACTAGTATTTGCTGCTTGCGAAACAGCAGTAGGCCTTGCTCTACTAGTCTCAATCTCCAATACATATGGTCTAGACTACATCCACAACCTAAGTCTACTTCAATGT------ATGCACACCTCTATTATAATGGCTACTCTCGCCTCCCTAACCCTCCCAATCATCACCACCTTTATCAACCCCAATAAAAAA---CGATCATACCCAAACCATGTAAAAACAACTATAATATATGCCTTCATTACCAGTCTCCTTCCAACAACCCTGTACATCTCCCTAAACCAAGAAACAACCATTTGAAGCTGACACTGAATGATAACTCAAACACTAGACCTAACACTAAGCTTTAAACTAGACTATTTCTCCGTAATATTCACCCCAATCGCACTATTCATCACCTGGTCTATTATAGAATTCTCACTATGGTACATAAGCTCAGACCCAAACATCAACCAATTCTTTAAATATCTCCTTATTTTCCTCATCACAATACTAATCTTGACCACCGCTAACAACCTTTTTCAACTCTTCATCGGCTGAGAAGGCGTAGGAATCATATCTTTCTTACTAATCGGCTGATGACACTCTCGAACAGACGCTAACACAGCAGCAATCCAAGCAATCCTATACAATCGCATTGGCGATATTGGTTTTATTTTAGCTATAGCATACTTCCTCCTACACTACAACTCATGGGACATACAACAAATACTAACTCTAAATTCCAACTCAAACCCCCTCCCACTAGTAGGCCTCCTCCTAGCAGCAATAGGAAAATCAGCCCAACTTGGCCTTCATCCTTGACTACCCTCCGCCATAGAAGGCCCAACTCCAGTCTCAGCCCTACTCCACTCTAGCACCATAGTTGTTGCCGGAGTGTACTTACTTATTCGCTTCCACCCTCTAATAGAAAATAACACACTACTTCAAAGCCTCACACTATGCCTGGGAGCTATCACTACCACATTTATAGCCATCTGCGCCCTCACACAAAACGACATCAAAAAAATCGTAGCCTTCTCCACCTCAAGCCAACTGGGCCTAATGATAGTCACCATCGGCATCAATCAACCATATTTAGCATTCCTACATATCTGCACCCACGCCTTTTTTAAGGCTATGCTTTTTATATGCTCCGGATCCATCATCCATAATCTAAACAACGAACAAGACATCCGAAAAATAGGAGGCCTATTTAAAACAATACCCCTCACCTCAACTTCCCTACTTATCGGCAACCTAGCACTCACAGGAATGCCATTCCTCACAGGCTTCTACTCAAAAGATCTCATTATCGAAACCACAAACACGTCATATACCAACGCCTGAGCCCTATTTATTACTCTCATCGCCACCTCTCTAACAAGCGCCTATAGTACTCGAATCATTCTCCTCACCATAACAGGATCACCCCGCTTTCCAACCCTAATGAACATTAACGAAAATAACCCCACCCTACTAAATCCAATTAAACGCCTCACAATGGGTAGCATTATTACTGGATTCCTTATCACCTACAACATCCCCCCGACCTCACTCCCCCAACCAACAATACCCCACTACCTAAAACTTTCAGCCCTGTACGCAACTATCCTTGGTTTCCTAATAACCCTAGACCTAATCTCTATAACTAACAAACTAAAAATAAACAACCCATCACAAATATTTAAATTCTCCAACATACTAGGATATTTCCCCACTACAATTCACCGCATAATCCCGTATCAAAACCTACTCATAAGTCAAAACCTAGCCCTTCTCCTACTAGACTCAATATGGCTAGAAAAATCTATACCCAAAATGGTCGTACATGCACACACCACCACTTCCAAAACTATCACTACTCAAAAAGGCATGATTAAACTGTACTCCCTCTCCTTTCTCATCCCCCTTACCTTAACCCTGCTTCTAATAATGATGACATATATTTTGTTTGTGTTGAGTGTATTGTTGGTTATGGGGTTTGTTGGGTTTTCTTCTAAGCCTTCTCCTATTTATGGGGGGTTAGCATTGATTGTTAGTGGCGTGGTTGGTTGTGCGGTAATTTTAGGTTTTGGGGGGGTTTATATAGGTCTGATGTTGTTTTTAATTTATCTGGGGGGTATGATAATTGTTTTTGGTTATACTACAGCGATAGCTATTGAGGAGTATCCTGAGACATGGGGTTCGGGGTTTGAGGTTTTAGGGGGTCTTATGGTGGGTTTAATAATAGAAGCAGGCCTAGTTCTGTGGGTC---TCAAGTTCTGATGGG------GTG---------GTGGTAGTTAGTTTTAATAGCATGGGGAGTTGGGTGATTTTTGAGGGAGAGGGGTCAGGGTTAGTTCGGGGGGATTCTATTGGTGCTGGTGCTTTATACGATTATGGGCGTTGGTTGGTGGTAGTTGCTGGTTGGACATTGTTTGTGGGTGTATATATTGTGATTGAGATCACTCGGGGTAAT
>Chlorocebus_sabaeus
ATGAACGAAAATTTATTTACCTTATTCGCAACTCCAATAATCCTAAACCAACCTGCTACAATCCCCATCATCATATTCCCCGTACTACTAATTCCAACTTCCAAACACCTCATTAACAACCGACTAACCACTATTCAACGTAACCTAGTACTACTCGCTCTAAAGCAAATAATAATAACCCACAATGCTAAGGGGCGAACCTGGTCCCTAATACTAATGTCTCTAATCACCTTTATCACCACAACTAATCTCCTAGGACTTCTACCCCACTCATTTACACCTACCACCCCAACTATCTATAAACCTCGCTATAGCAATCCCTTATGAGCCGCAACAGCAATCACAGGCCTTCGCTTTAAAACCAAAAACTCCCTAGCTCACCTCCTACCACAAGGCACACCAACATTACTCATTCCCATACTAGTAATAATCGAAACCATTAGCTTGATTATTCAACCAGTGGCCCTAGCTGTACGCTTAACTGCCAACATCACGGCCGGCCACCTGCTAATACACCTAATCGGAAACACTGCACTAACACTACTAAGTATCAGCCCCCCCGCTGCTTTACTAACCTTTACACTTCTAATACTACTCACCATCCTAGAGATCGCAGTTGCTTTAATCCAAGCCTATGTTTTCACACTTCTAGTTAGCCTCTATTTACACAACAACACCATGCCTCAATTAGACACATCCACATGATTTATCACTATTACAACAATACTCCCTACACTATATCTTATTACACAACTAAAACTGCTAGACATATGTTACTATCAATCCCCCCAACAAAAA---AACTCTRACAAGCAAACCCCCAATAACCACTGACAACTAAAATGAACGAAAATTTATTTACCTTATTCGCAACTCCAA------ATGTTCATTAATCGTTGACTCTTTTCAACAAACCATAAAGACATCGGAACTCTATACCTACTATTCGGTGCATGAGCTGGAATCATAGGTACAGCTCTAAGCCTTCTCATTCGAGCTGAATTAGGCCAACCCGGTAGTTTACTAGGCAGTGACCATATCTATAATGTCATTGTAACAGCCCATGCATTTATTATAATTTTCTTCATAGTTATACCCATTATAATCGGGGGGTTCGGGAACTGACTAGTACCCTTGATAATTGGTGCTCCTGACATAGCATTTCCCCGTCTAAATAATATGAGCTTCTGACTTCTTCCCCCCTCCTTCCTGCTGCTAATGGCATCAACCATAATCGAGGCTGGCGCTGGAACAGGTTGAACAGTATACCCCCCCTTAGCAGGAAACCTCTCTCACCCAGGGGCCTCCGTAGACTTAGTTATTTTCTCCCTCCACCTAGCAGGAGTTTCCTCTATCCTGGGGGCTATCAACTTCATTACCACCATTATCAACATGAAGCCCCCCGCCATATCCCAGTATCAAACCCCGTTATTTGTCTGATCTGTCCTAATCACAGCAATCCTACTACTCCTCTCCCTGCCAGTCTTAGCTGCCGGCATTACTATACTATTAACAGACCGCAACCTCAACACTACCTTCTTTGATCCTACTGGAGGGGGAGACCCTATCCTATACCAACACCTATTTTGATTCTTTGGTCACCCTGAAGTCTACATCCTCATTCTCCCCGGGTTCGGAATAATCTCCCACATCGTAACTTACTACTCCGGGAAGAAAGAGCCATTTGGATATATAGGTATAACCTGGGCTATAATGTCAATCGGGTTCCTAGGATTTATTGTATGAGCCCATCATATATTTACAGTGGGTATAGATGTGGACACACGGGCCTACTTTACCTCTGCTACTATAATCATTGCAATTCCTACTGGAGTTAAAGTTTTCAGCTGACTTGCTACACTTCATGGAGGCAATATCAAATGATCTGCCGCAATACTTTGAGCCCTAGGCTTTATTTTTCTATTCACCATAGGGGGTCTCACCGGTATTATCTTAGCAAACTCATCCCTAGATATTGTACTACACGATACATACTATGTTGTCGCCCATTTCCACTATGTTTTGTCAATAGGAGCTGTTTTTGCCATTATAGGGGGCTTTGTCCACTGATTCCCTTTATTTTCAGGCTACACATTAGACCAAACCTATGCCAAAGCCCACTTTATTATTATATTCACAGGCGTAAATTTAACCTTTTTTCCACAACACTTCCTTGGCCTATCCGGAATACCCCGACGCTATTCTGACTACCCCGATGCTTATACCACATGAAATATTCTATCGTCCATTGGCTCTTTTATTTCACTAGTAGCAGTAATCCTAATAATCTACATGATCTGAGAGGCCTTCGCCTCAAAACGCAAAGTATCAATGGCCGAACAATCCCCCACCAACCTCGAATGATTAAATGGCTGTCCCCCGCCTTACCACACATTTGAAGAACCAACCTACATTAAATTGATGGCCCACCCAGTTCAACTAGGTCTACAAGATGCTACATCCCCTGTCATAGAAGAGCTAATCACCTTCCACGACTATGCATTTATAACTATCTCTTTAATTAGCTTTTTAGTCCTATACGCCCTATCCTCAACACTCACAACAAAACTAACCAATACCAACATTACAGACGCCCAGGAGATAGAGACCACTTGAACCATCTTACCCGCAATCATTCTAATCCTGATTGCCCTACCATCTCTACGCATTCTGTACCTGACAGACGAAATCAACAACCCCTCCTTTACTATTAAATCAATTGGACATCAATGATACTGAACCTACGAATACACAGACTACGGAGGCCTCATCTTTAATTCTTACATACTGCCTCCATTATTCTTAAACCCAGGAGACCTTCGACTTCTAGAAGTTGACAACCGAGTGGTTCTCCCAATTGAAGCCCCCGTCCGTATAATAATCACATCTCAAGATGTCCTACACTCATGAACTATTCCCACACTAGGTTTAAAAACAGATGCAGTACCCGGACGCTTAAATCAAACCACATTTACCGCCACACGACCAGGCGTCTATTATGGACAATGCTCAGAAATCTGTGGAGCTAACCACAGCTTCATACCTATCGTCGCAGAACTAATCCCATTAAAAATCTTTGAAATAGGACCTGTGTTTACCCTA---ATGACCCACCAATTCCATGCTTATCACATAGTCAAACCCAGCCCTTGACCACTAACAGGAGCTCTGTCAACCCTCCTAATAACATCCGGCTTAGTCATGTGATTCCACTTCTATTCTACCACTCTATTGACACTAGGCCTACTAACCATAACACTAACCCTTCACCAATGATGACGCGATGTCGTACGAGAAAGCACCTATCAAGGACATCACACGACACCCGTTCAAAAAAACCTTCGCTATGGCATAGTCCTATTCATTATCTCGGAAATCTTCTTCTTTACCGGGTTCTTCTGAGCATTCTACCACTCAAGCCTAGCCCCAACCCCCTATTTAGGAGGCCACTGACCACCAACAGGTATTACCCCATTAGATCCCTTAGAAGTACCCCTTCTAAACACCTCCGTATTATTAGCATCAGGAGTCACAATTACCTGAGCTCACCACAGCCTTATAAACAACAATCGAAAACAAACAACCCAAGCCCTACTCATTACAATTCTACTAGGCATCTACTTCACCCTACTACAGATCTCAGAGTACTTTGAAGCACCCTTCACCATCTCCGACGGCATCTATGGCTCAACATTCTTTATCGCTACGGGCTTCCATGGACTCCACGTCATCATTGGATCCACTTTCCTCCTTATCTGCCTCATTCGCCAACTATTATTCCACTTCACACCAAATCACCACTTCGGCTTTGAGGCTGCCACTTGATATTGACACTTCGTAGACGTCGTATGATTACTCCTTTATATCTCTATTTACTGATGAGGATCCATGACCCCAATACGTAAATCCAACCCAATTATAAAAATAATTAACCACTCCCTCATTGACCTGCCAACCCCATCCAACATTTCCATATGATGAAACTTCGGCTCACTCCTCGCATTCTGCCTAATTCTACAGATCATCACAGGCCTATTCTTAGCAATACATTACTCACCAGACACCTCTTCTGCCTTCTCTTCAATCGCACACATCACCCGAGACGTAAACCACGGCTGAATCATTCGCTACCTCCATGCCAACGGCGCCTCCATATTTTTCATCTGCCTCTTTCTACACGTAGGCCGAGGTCTTTACTATGGCTCATTCCTTCTCCTAAAAACCTGGAACACTGGCATTATACTTCTATTCTTGACTATAGCAACAGCCTTTATAGGCTACGTACTTCCATGAGGCCAAATATCATTCTGAGGGGCAACAGTGATCACAAACCTATTATCAGCAATCCCATACATCGGGACCGACCTCGTCCAATGAATCTGAGGTGGGTACTCCATTGGCAACCCCACCCTTTCACGATTCTTCACCCTACACTTTATTCTACCTTTCATTATCACCGCTCTTACAATAGTCCATCTGCTATTCCTACACGAAACAGGATCAAACAACCCCTGCGGAATCTCATCAGACTCAGACAAAATCCCCTTCCACCCCTACTACACAATTAAGGATATCCTAGGCCTAGTCCTCCTCCTCTTCATCCTAACAACACTAACACTACTCTCACCCAACCTCCTAAACGACCCAGACAACTACATCCCAGCCGACCCACTAAATACCCCTCCACACATCAAACCAGAGTGATACTTCCTATTTGCATACGCAATTCTACGATCTGTTCCTAATAAACTAGGGGGCGTACTAGCACTCTTCCTTTCAATCCTCATCCTATCTATTATCCCCACACTTCATAATTCCAAACAACAAAGCATAATATTCCGCCCACTTAGCCAATTCCTGTTCTGATTCCTAATTACAACCCTATTAACCCTCACCTGGATCGGAAGTCAGCCAGTAAGCCAACCCTTCATTTTTATTGGTCAACTAGCATCCACAATATACTTCACCACAGTTCTAATCCTGATACCACTAACCTCCCTAATCGAAAATAACCTACTCAAATGAACTATGACTACAGCAAACCTTATACTCCTTGTTGCATCTACACTAACCGCCATAGCATTCCTTACACTTGTTGAACGAAAATTGTTAGGTTATATACAACTACGCAAAGGACCCAACATTGTAGGCCCTTACGGACTACTACAACCCTTCGCTGATGCAATAAAACTCTTCACCAAAGAGCCTCTAAAACCCTCAACATCCACCACTACTCTCTACACCATCGCACCCGCCCTAGCCTTCTCCATTGCCCTCCTCCTATGAACCCCCCTTCCCATACCTAACCCTCTAATCAATTTCAACCTAGGACTCCTGTTCATCCTAGCCATATCCAGCCTAACCGTCCACTCCATCCTATGATCAGGATGGGCATCAAACTCAAACTACGCCCTAATTGGAGCCCTACGAGCCGTCGCTCAAACAATTTCATATGAGGTTACCCTCGCTATTATCCTACTATCAGTCTTACTAACAAGCGGCTCATTTAACCTTAACATACTCATTACAACACAAGAGCACATCTGACTCCTCTTGCCATCATGACCCCTAGCCATAATATGATTCACCTCCACACTAGCAGAGACAAACCGAACCCCCTTCGACCTCATAGAAGGCGAATCAGAACTAGTATCAGGCTTTAACATCGAGTATGCCGCAGGTCCATTCGCCCTATTCTTTATAGCCGAATACATAAACATTATTATAATGAACGCCCTAACAACTACAATCTTTCTAGGCACATTCTACCCCACCCACTCGCCAGAATTATTCACAACATGCTTTACCACCAAAACGCTCCTCCTAACCTCCCTATTCCTTATGAACTCGAGCAACATACCCCCGATTCGCTACGACCAACTCATACATCTACTATGAAAAAACTTCCTTCCACTCACACTAGCATTTCTCATATGAAACATCCTAACACCCATTACAATCTCCAGCATTCCCCCTCAAACCATTAACCCCCTAGCCCAACTCATCATCTACACCACAATAATCACAGGCACACTCACTACACTATTGAGCTCACACTGATTTCTCGCCTGAGCAGGCCTGGAAATAAACATACTAGCCTTCATTCCAATTTTAATCAAAAAAACAAACCCCCGCTCCACAGAAGCCGCCACCAAGTATTTCCTAATACAATCCACCGCATCCATAATTCTTATAATAGCAATTACCCTCAACAACCTACTATCGGGGCACTGA------ATAATAACAAATACC------GCCAACCAACTTCCATCGTTAATAATAACAACTGCCCTTGCCATAAAACTAGGAATAGCCCCATTCCACTTCTGAATTCCAGAAGTCACCCAAGGAACACCACTAATTCCTGGCCTACTCCTCCTCACATGACAAAAACTAGCCCCCATCTCAATTATATGTCAAATTCACCCATCAATCAACACCTGTGCCCTCATAACCCTCTCAACCCTATCCATCATAGTAGGCAGCTGAGGAGGCCTAAACCAAACACAATTACGCAAAATTATAGCATACTCCTCAATCACTCACATAGGCTGAATAATAATAACACTAACATACAACCCAACCATTACAACCCTCTACCTAACCATATACATCGCCCTRACAACCACCATATTCCTATTCCTCAATCTGAACTCAAATACCACAACCCTTACACTATCCCTYACCTGAAACAAATCACCCCAACTCATACCACTAACAATATTCACCCTTATATCCCTAGGAGGWTTACCCCCRCTAACCGGCTTYCTACCTAAATGAATAACTATTCAAGAACTTRCAATAAACARCAACTTYGTCATCCCCTCCATCATAGTCAYCATAACYCTACTTAACCTGTACTTCTACATACGCCTAATCTACACTGTCTCAGTATCACTATTTCCCACCCCCAACAACACAAAAATGAACTGACAACTTGAAAACACAAAACCCACACCCCTCACCCCCACACTCACCATCATTTCTACTCTCCTACTACCAATCACCCCCCTAATCCTAACTATTCCCATCAACCTAGTACTAGCCCTAACAATCAACACCCTTTTAACCTCACTACTAATAACTGCCATATTCTGATTACCCCAACTTAACTCCTATGCAGAAAAAACAAACCCTTATGAGTGCGGCTTTGACCCACTAAACCCCGCTCGCATCCCATTTTCAATAAAATTCTTCCTAGTTGCATTACCT---CTACTATTCGACTTAGAAATCGCCCTACTATGTCCCTAC---ATGGGCTCTCCAAACAACAACCTCCCAATAATAATTAAATCATCCATCACACTCATCATCATCCTAACCCTCAGTCTAGCCTACGAATGATCCCAAAAAGGACTAGATTGAGCCGAAATGTTAAAAATAATTGTCCCAACAACTATATTACTACCAATAACATGATTCTCTACAAACAACATAATCTGAATTAACTTAACTACACATAGCCTAATCATTAGCCTTATTCCCTTGTTATTTTTTAATCAAACCAAYAACAACCTCCTTAATCACTCAACCTACCTATCCTCCGACCCACTAACAACACCTCTTTTAACACTAACCGCTTGACTCCTACCTCTCATGATGATAGCTAGCCAATACCACCTATGCAATCAGCCCCCCTCACAAAAAAAACTCTACCTATCCACAATAATTTTCCTTCAAATCACCCTAATTCTAACATTCATAGCCACAGAATTGATCTTATTCTATATCTTATTTGAAACCACCCTTATTCCCACCCTAATCATCATCACTAAATGAGGTACCCAAGCAGAACGCCTCAACGCAAGCACATACTTTCTATTCTATACACTAACTGGCTCTCTACCCCTGCTCATCATATTAACCTACACCTACAATAACACAGGCTCATTAAATATCATACTACTAACACTCACAGACCAAAAACTAACAACC---ACTTGATCACACAACCTCATCTGACTGGCATGCATAATGGCTTTCATAACAAAAATACCCTTATATGGCTTACACCTGTGACTCCCCAAAGCCCATGTTGAAGCTCCTATCGCAGGCTCAATAGTCCTCGCCGCAGTACTCCTAAAACTAGGCGGCTATGGCATAATACGACTCACCTCTATTCTCAACCCTCTAACAGAGTACATAGCCTACCCCTTCCTCATGCTAGCCCTATGAGGCATAATTATAACAAGCTCAATCTGTCTACGACAAACAGACCTAAAATCACTCATCGCATACTCTTCTGTAAGCCATATATCCCTAGTAATCATAGCCTCTCTCATTCAAACCCCCTGAAGCTTTTCCGGCGCAATCACCCTCATAATTGCCCACGGACTTACTTCCTCTATATTATTCTGCCTAGCTAATTCAAACTATGAACGCACTCACAGCCGCATTATGATACTCTCCCGAGGACTTCAAACACTACTTCCACTAATAACCTTCTGATGGTTCACAGCAAACCTCACCAACCTAGCCTTACCCCCCACCATTAATCTAATCGGAGAACTCTTCGTGATTACAGCCTCATTCTCTTGATCCCACATCACTATTATACTAACAGGACTTAACATACTAATCACAGCCCTCTACTCTCTCCACATATTCATTACAATACAACGAGGAAAACTCACACACCACATAATCAACATAAAACCCCCTTTCACACGAGAAAAWACACTAATATTCATACACCTCACCCCAATTATCCTTCTATCCCTTAACCCCAACATCATTCTAGGGTTTACCTCCATGTCACCTATCTTCATGAATATTACACTAGCATTCACCATCTCACTCCTGGGAATGCTGGTCTATCGCTCACACCTGATAGCCTCCCTCCTCTGCCTAGAAGGAATAATAATATCACTCTTCATCATAATCGCTCTCATAGCCTCAAATGCACACTCCCCCCTAACCAATATCATACCGATCATCCTACTAGTATTTGCTGCTTGCGAAACAGCAGTAGGCCTTGCCCTACTAGTCTCAATCTCCAATACATATGGTCTAGATTACATTCACAACTTAAACCTGCTTCAATGTATAACCATGCACACCTCCATTATAATAGCAACCCTCGCCTCCCTAACCCCCCCAATCATTGCCACCTTTATCAACCCCAACAAAAAA---CAATCATACCCAAACCATGTAAAAACAACTATAATATATGCTTTCATTACCAGCCTTATTCCAACAACCCTATACATCTCCCTAAACCAAGAAACAACCATTTGAAGCTGACACTGAATAATAACTCAAACACTAAATCTAACACTAAGCTTTAAACTAGACTACTTCTCCGTAATATTCACCCCAATCGCACTATTCATCACCTGGTCTATTATAGAATTCTCACTATGATACATAAGCTCAGACCCAAACATCAACCAATTCTTCAAATATCTCCTTATTTTCCTCATCACAATACTAATCTTGACCACCGCTAACAACCTTTTTCAACTCTTCATCGGCTGGGAGGGCATAGGAATCATATCTTTCTTATTAATCGGCTGATGATATTCTCGAACGGACGCCAACACAGCAGCAATCCAAGCAATCCTGTACAATCGCATTGGCGATATTGGCCTCATCCTAGCTATAGCATATTTCCTCCTACACTACAACTCATGAGACATACAACAAATACTAACTCTAAACCCA---CCCAAACTCCCTCCACTAATAGGCCTTCTCCTAGCAGCAATAGGAAAATCAGCTCAACTTGGCCTTCATCCTTGACTACCCTCCGCCATAGAAGGCCCAACTCCAGTCTCAGCCCTACTACACTCTAGTACCATGGTTGTTGCCGGGGTGTACTTACTCATTCGCTTCCACCCTTTAATAGAAAGCAACACACTACTTCAAAGCCTCACACTATGTCTGGGAGCTATCACCACCATATTTATAGCCATCTGCGCCCTCACACAAAACGACATCAAAAAAATCGTAGCCTTCTCCACCTCAAGCCAACTAGGCCTAATAATAGTTACCATCGGCATCAATCAACCATATTTAGCATTCCTGCATATCTGTACTCACGCCTTCTTCAAAGCCCTACTTTTCATATGCTCCGGATCCATCATTCATAACCTAAATAACGAACAAGACATCCGAAAAATAGGAGGCCTATTCAAAACAATACCCCTCACCTCAACTTCCCTACTCATCGGCAACCTAGCACTCACAGGAATACCATTCCTCACAGGCTTCTACTCCAAAGATCTCATTATCGAAGCCACAAACACGTCATATACCAACGCCTGAGCCCTATCTATCACCTTCATCGCCACCTCTCTAACAAGCGCCTATAGTACTCGAATCATTCTCCTCACCATAACAGGGCCACCTCGCTTTTCAACCCTAATAAACATTAACGAAAATAACCCCACCCTACTTAACCCAATTAAACGCCTCACAATGGGCAGCATTATTACTGGATTCCTTATCACCAACAACATCCCCCCCACTTCGCTTCCCCAACCAACAATACCTCACTACTTAAAACTCTCAGCCCTGTATGCAACTATCCTTGGTTTCCTAATAACCCTAGACCTGACCTCTATAACCAACAAACTAAAAATAAACAACCCATCACAAATATTTAAATTCTCCAACATACTAGGATATTTTCCCACTACAATTCACCGCATAGTCCCATATCAAAACCTACTCATAAGCCAAAACCTAGCCCTTCTTCTACTAGATTCAATATGACTAGAAAAATCTATACCCAAGATGATCGCACATGTACATACCACCGCTTCCAAAACTGTCACCACCCAAAAAGGCATAATTAAGCTATACTCCCTCTCCTTTCTCATCCCCCTCACCCTAACCCTACTTCTAATAATAATGACATATATTTTATTTGCGTTGAGTGTATTGTTGGTTATGGGATTTGTTGGATTTTCTTCTAAGCCCTCTCCTATTTATGGGGGGCTAGCATTGATTGTTAGTGGTGTGGTTGGTTGTATGGTAGTTTTAGGTTTTGGGGGGACTTATATAGGTCTGATGTTGTTTTTAATTTATTTGGGGGGTATAATAATTGTTTTTGGTTATACTACAGCGATAGCTATTGAGGAGTACCCTGAGACATGGGGTTCAGGGTTTGGGGTTTTAGGGGGTCTTTTGGTGGGTTTAATAATAGAAGTAGGGTTAGTTCTATGGGTT---TCAAGTTCTGATGGG------GTA---------GTGGTAGTTAGTTTTAATAGTATGGGGAGTTGGGTGATTTTTGAGGGAGAGGGGTCAGGGTTAGTTCGGGGGGATTCTATTGGTGCTGGTGCTTTGTACGATTATGGGCGTTGGTTAGTAGTGGTTGCTGGTTGGACATTATTTGTGGGTGTATATATTGTAATTGAGATCACTCGGGGTAAT
>Chlorocebus_tantalus
[truncated: 1,268,352 more chars]
