# Supplementary material for: Disease-associated mitochondrial mutations and the evolution of primate mitogenomes
Source: PLoS One. 2017 May 16;12(5):e0177403. doi: 10.1371/journal.pone.0177403 (PMC5433710; doi:10.1371/journal.pone.0177403)
Supplement: S2 File — (TRE) [file pone.0177403.s004.tre]

[&r]((((('Nycticebus bengalensis':5.9864E-4,'Nycticebus coucang':0.00168814)1.0:0.18246859,('Loris lydekkerianus':0.01813978,'Loris tardigradus':0.01216292)1.0:0.15022014)1.0:0.06037845,('Perodicticus potto':0.21368398,('Otolemur crassicaudatus':0.11022772,('Galago moholi':0.00500685,'Galago senegalensis':0.00510359)1.0:0.10567162)1.0:0.10259088)0.634:0.02079193)1.0:0.15698422,('Daubentonia madagascariensis':0.26936895,((('�Palaeopropithecus ingens':0.14140584,('Indri indri':0.13640463,('Avahi laniger':0.1830523,(('Propithecus diadema':0.01280279,'Propithecus edwardsi':0.01299835)1.0:0.03975054,('Propithecus verreauxi':0.03437269,('Propithecus coquereli':0.00450046,'Propithecus tattersalli':0.00625856)1.0:0.02451887)1.0:0.0230326)1.0:0.05017494)1.0:0.02677282)1.0:0.02547323)1.0:0.05174623,('�Megaladapis edwardsi':0.19369303,(('Varecia variegata isolate ANOSIB7':0.00669896,'Varecia variegata variegata':0.00639139)1.0:0.13296186,(('Eulemur macaco':0.04108957,('Eulemur mongoz':0.03636317,('Eulemur rubriventer':0.0340447,('Eulemur rufus ':0.00996338,('Eulemur fulvus fulvus':8.3662E-4,'Eulemur fulvus mayottensis':7.9259E-4)1.0:0.01006368)1.0:0.02688448)0.223:0.00311422)1.0:0.01451103)1.0:0.0722287,('Lemur catta ':0.06456771,('Hapalemur griseus':0.08393413,'Prolemur simus':0.06623012)0.617:0.01409408)1.0:0.03895528)1.0:0.03599707)1.0:0.03845839)1.0:0.02336327)0.845:0.01649617,(('Lepilemur hubbardorum':0.01874703,'Lepilemur ruficaudatus':0.01974029)1.0:0.21648997,('Cheirogaleus medius':0.26041367,'Microcebus murinus':0.22016103)1.0:0.05007955)0.782:0.05)0.41:0.08993696)1.0:0.04337907)0.998:0.02554563,((('Tarsius lariang':0.01581633,('Tarsius wallacei':0.02171528,'Tarsius dentatus':0.01781394)0.611:0.0075561)1.0:0.1415735,('Cephalopachus bancanus':0.1063524,'Carlito strychta':0.13723338)1.0:0.07042981)1.0:0.18816793,(((('Cacajao calvus':0.06708365,('Chiropotes albinasus':0.03517795,'Chiropotes israelita':0.03268917)1.0:0.0413516)1.0:0.10408896,('Callicebus lugens':0.08279371,('Callicebus cupreus':0.05062747,'Callicebus donacophilus':0.04706216)1.0:0.05042846)1.0:0.0794101)1.0:0.02859125,((('Alouatta caraya':0.03356195,'Alouatta seniculus':0.02101332)1.0:0.07349566,('Ateles belzebuth':0.08775608,'Lagothrix lagotricha':0.08999623)1.0:0.03288289)1.0:0.02702286,((('Saimiri oerstedii':0.02315174,('Saimiri sciureus':0.001,'Saimiri boliviensis':0.001)1.0:0.0144383)1.0:0.16985264,('Cebus albifrons':0.04537062,'Cebus xanthosternos':0.0566634)1.0:0.10105251)1.0:0.02085568,((('Callimico goeldii':0.12123331,('Cebuella pygmaea':0.05814923,('Callithrix geoffroyi':0.01051946,('Callithrix kuhlii':0.00531863,('Callithrix jacchus':0.00397453,'Callithrix penicillata':0.00276296)1.0:0.00339055)0.245:0.00272235)1.0:0.05689325)1.0:0.06107656)0.993:0.01641904,('Saguinus oedipus':0.15953514,'Leontopithecus rosalia':0.1563557)0.386:0.01615139)1.0:0.04068013,(('Aotus azarai':0.001,'Aotus azarai azarai':0.001)1.0:0.0334005,('Aotus lemurinus':0.02681325,'Aotus nancymaae':0.03083992)0.845:0.00874474)1.0:0.09115584)0.585:0.00699064)1.0:0.0121607)0.324:0.00648495)1.0:0.2113521,(((('Nomascus gabriellae':0.01406819,('Nomascus leucogenys':0.00381894,'Nomascus siki':0.00396445)1.0:0.00856401)1.0:0.05245142,(('Hylobates pileatus':0.03209493,('Hylobates agilis':0.03549788,'Hylobates lar':0.03081845)1.0:0.01162296)1.0:0.02639105,'Symphalangus syndactylus':0.05337118)0.929:0.01010243)1.0:0.0732764,(('Pongo abelii':0.03822073,'Pongo pygmaeus':0.03784208)1.0:0.0827161,(('Gorilla gorilla':9.5944E-4,'Gorilla gorilla gorilla':0.00192532)1.0:0.07034753,((('Homo sapiens':0.00572042,'Homo neanderthalensis':0.00578444)1.0:0.00535385,('Homo heidelbergensis':0.00468563,'Homo sp. (from Denisova)':0.00899179)0.998:0.00411219)1.0:0.04844441,('Pan paniscus':0.01940504,'Pan troglodytes':0.0240117)1.0:0.03483475)1.0:0.01981779)1.0:0.04392126)1.0:0.02675058)1.0:0.04787428,(((('Trachypithecus vetulus':0.04549948,('Semnopithecus entellus':0.04418494,'Trachypithecus johnii':0.03529501)0.99:0.01516375)1.0:0.07977061,((('Rhinopithecus avunculus':0.0302295,('Rhinopithecus brelichi':0.03094188,('Rhinopithecus bieti 1 RL-2012':0.009463059999999999,('Rhinopithecus bieti 2 RL-2012':0.00345065,'Rhinopithecus roxellana':0.0034411)1.0:0.00532102)1.0:0.02106234)0.835:0.00721418)1.0:0.06550456,(('Nasalis larvatus':0.02823733,'Simias concolor':0.02826077)1.0:0.06340352,('Pygathrix nigripes':0.03630142,('Pygathrix cinerea 1 RL-2012':0.00907469,('Pygathrix cinerea 2 RL-2012':0.00354497,'Pygathrix nemaeus':0.00386975)1.0:0.00784852)1.0:0.03132948)1.0:0.07154984)0.341:0.00734414)1.0:0.02217906,('Presbytis melalophos':0.12220761,(('Trachypithecus pileatus':0.00547149,'Trachypithecus shortridgei':0.00438627)1.0:0.04415651,(('Trachypithecus francoisi':0.02483424,'Trachypithecus hatinhensis':0.02176096)1.0:0.02544077,('Trachypithecus obscurus':0.03769368,('Trachypithecus cristatus':0.0233643,'Trachypithecus germaini':0.01801753)1.0:0.02087949)0.953:0.00684106)0.997:0.01240516)1.0:0.0541515)0.999:0.01414307)0.425:0.00410683)1.0:0.02942089,('Colobus guereza':0.11628051,('Piliocolobus badius':0.09950964,'Procolobus verus':0.08642855)1.0:0.0236057)1.0:0.02552745)1.0:0.07050429,(('Allenopithecus nigroviridis':0.12264055,(('Chlorocebus sabaeus':0.03771176,(('Chlorocebus cynosuros':0.00266991,'Chlorocebus pygerythrus':0.00355036)1.0:0.01898617,('Chlorocebus aethiops':0.01648262,'Chlorocebus tantalus':0.01861862)0.992:0.00386607)1.0:0.01676902)1.0:0.05054689,('Cercopithecus diana':0.09926173,('Erythrocebus patas':0.11852082,('Cercopithecus lhoesti':0.07946404,('Cercopithecus albogularis':0.03005585,'Cercopithecus mitis':0.02943715)1.0:0.04838779)0.977:0.00922934)0.953:0.00804348)0.561:0.00409598)1.0:0.02009542)1.0:0.02467167,(('Theropithecus gelada':0.04787828,('Lophocebus aterrimus':0.06875768,(('Papio kindae':0.01556573,'Papio ursinus':0.01968989)1.0:0.00737325,('Papio papio':0.01894106,('Papio cynocephalus':0.00491093,('Papio anubis':0.0019941,'Papio hamadryas':0.00367879)0.998:0.00234319)1.0:0.01410338)0.979:0.00568048)1.0:0.0435544)0.053:0.00862327)1.0:0.05839719,((('Mandrillus sphinx':0.04011774,('Cercocebus chrysogaster':0.02905568,'Mandrillus leucophaeus':0.02900335)1.0:0.01229474)0.995:0.00706985,('Cercocebus atys':0.04371918,'Cercocebus torquatus':0.04945432)0.997:0.0109138)1.0:0.0627719,('Macaca sylvanus':0.077267,(('Macaca tonkeana':0.05140902,('Macaca leonina':0.02039342,'Macaca silenus':0.01715013)1.0:0.0340484)1.0:0.01868145,('Macaca nemestrina':0.01738125,(('Macaca leucogenys':0.05020024,('Macaca assamensis':0.01273978,'Macaca thibetana':0.00799094)1.0:0.03882972)1.0:0.02008821,('Macaca fascicularis':0.0577211,('Macaca arctoides':0.04895517,('Macaca mulatta':0.02360957,('Macaca fuscata':0.01931062,('Macaca cyclopis':0.01768732,'Macaca nigra':0.02530033)0.076:0.00278117)0.999:0.00637413)1.0:0.01493322)0.937:0.00514083)0.841:0.00582567)0.99:0.00965995)1.0:0.01365635)1.0:0.01597765)1.0:0.04182121)0.999:0.01100557)1.0:0.01483708)1.0:0.04672846)1.0:0.06762269)1.0:0.10546502)1.0:0.14155423)0.998:0.01923388):0.05;
