# Supplementary material for: Disease-associated mitochondrial mutations and the evolution of primate mitogenomes
Source: PLoS One. 2017 May 16;12(5):e0177403. doi: 10.1371/journal.pone.0177403 (PMC5433710; doi:10.1371/journal.pone.0177403)
Supplement: S2 Table — (XLSX) [file pone.0177403.s006.xlsx]

## Sheet: Planilha1
Gene	independent events of Insertions or deletions	Number of inserted or deleted codons	aligned codon position	Clade or species
ATP8	insertion	1	between human 40 and 41	Rhinopithecus
CYB	deletion	1	human 130	Macaca nemestrina
	deletion	1	human 361	Cebus
	deletion	1	human 361	Cacajao and Chiropotes
ND1	deletion	1	human 30	Macaca nemestrina
ND2	deletion	1	human 85	Galago
	insertion	1	between human 85 and 86	Papio (all Papio except Papio kindae)
	insertion	1	between human 85 and 86	Papio anubis
	insertion	2	between human 89 and 90	Microcebus
	deletion	1	human 90	Otolemur
	deletion	1	human 91	Saguinus oedipus
ND3	deletion	1	human 62	Chlorocebus sabaeus
	deletion	1	human 76	Chlorocebus sabaeus
ND4	deletion	1	human 47	Platyrrhini
	deletion	1	human 47	Galago
	deletion	1	human 47	Loris
	deletion	1	human 47	Nomascus
	deletion	2	human 49 and 50	Daubentonia
	deletion	1	human 49 or 50	Nycticebus
	deletion	1	human 49 or 50	Perodictus
	deletion	1	human 49 or 50	Otolemur
	deletion	1	human 49	Hapalemur
	deletion	1	human 180	Atelidae
	insertion	1	between human 188 and 189	Tarsiiformes
ND5	deletion	1	human 26	Propithecus
	insertion	1	between human 29 and 30	Eulemur mongoz
	deletion	1	human 30	Nycticebus
	deletion	1	human 30	Perodictus
ND6	deletion	2	human 105 and 106	(Tarsius wallacei, Tarsius dentatus)
	deletion	1	human 105 or 106	Perodicticus
	insertion	1	between human 106 and 107	Platyrrhini
	insertion	3	between human 113 and 114	Pitheciidae
	insertion	1	between human 111 and 112	Megaladapis
	insertion	1	between human 111 and 112	Propithecus
	insertion	1	between human 111 and 112	Macaca
	insertion	1	between human 111 and 112	Lorisiiformes
	insertion	1	between human 111 and 112	Semnopithecus
	insertion	1	between human 111 and 112	Platyrrhini
	deletion	1	human 112	Tarsiiformes
	deletion	1	human 112	(Chlorocebus, Cercopithecus, Erythrocebus)
	deletion	1	human 113	Tarsiiformes
	deletion	1	human 113	Semnopithecus vetulus
	deletion	1	human 113	Erythrocebus
	deletion	1	human 113	Cercocebus atys
	deletion	1	human 114	Megaladapis
	deletion	2	human 114 and 115	Propithecus
	deletion	2	human 114 and 115	Semnopithecus
	deletion	2	human 114 and 115	Tarsiidae
