# Supplementary material for: Disease-associated mitochondrial mutations and the evolution of primate mitogenomes
Source: PLoS One. 2017 May 16;12(5):e0177403. doi: 10.1371/journal.pone.0177403 (PMC5433710; doi:10.1371/journal.pone.0177403)
Supplement: S3 Table — List of aligned codon positions with respective estimates of Ind1, Ind2, Ind3 and SLAC, disease-associated mutations and characteristics across primate taxa. (XLSX) [file pone.0177403.s007.xlsx]

## Sheet: Planilha1
Gene	Human codon	Ind1 (Number of different AA)	Ind2 (Observed NS Changes)	Ind3 (Evolutionary rate)	Ind3 confidence interval		Number of independent non-synonymous mutations resulting in radical physicochemical changes	Maximum number of changed properties	Encoded AA in human ref_seq	Different encoded AA across primate taxa	Negative selection according to SLAC	mutation	pathogenicity score	Disease-association	Associated disease	Encoded AA in disease	Number of species with with the disease-associated AA	Number of independent acquisitions of disease-associated AA
mt-ATP6	1	2	2	-0.595	-0.686	-0.52	0	0	M	M,V	YES	m.8528T>C	0.983	Confirmed	Neuromuscular disorder, possible helper mutation / Infantile cardiomyopathy	V, T	2	2
mt-ATP6	2	3	2	-0.492	-0.653	-0.4	0	0	N	T,D,N	NO
mt-ATP6	3	2	3	0.17	-0.4	0.385	0	0	E	Q,E	NO
mt-ATP6	4	3	2	-0.492	-0.653	-0.4	0	0	N	N,D,S	YES
mt-ATP6	5	1	0	-0.707	-0.728	-0.717	0	0	L	L	YES
mt-ATP6	6	2	3	-0.141	-0.52	0.029	0	0	F	L,F	YES
mt-ATP6	7	3	17	0.965	0.385	1.549	17	3	A	A,S,T	NO
mt-ATP6	8	5	19.5	1.527	0.385	1.549	18	8	S	L,S,P,I,Q	YES
mt-ATP6	9	1	0	-0.701	-0.728	-0.705	0	0	F	F	YES
mt-ATP6	10	7	20	0.784	0.029	0.877	15	13	I	T,S,N,D,I,M,A	NO
mt-ATP6	11	7	25.5	1.141	0.385	1.549	20	3	A	A,M,H,I,V,S,T	NO	m.8558C>T	0.374	Reported		V	6	3
mt-ATP6	12	1	0	-0.686	-0.728	-0.705	0	0	P	P	YES	m.8561C>G	0.726	Reported	Ataxia w neuropathy, DM, SNHL, and hypogonadism	R	0	0
mt-ATP6	13	6	20	0.727	0.029	0.877	12	1	T	A,M,I,V,S,T	NO
mt-ATP6	14	5	13.5	0.376	-0.223	0.385	10	1	I	V,L,M,I,F	YES
mt-ATP6	15	4	10.3333	0.239	-0.223	0.385	0	0	L	L,V,M,A	NO
mt-ATP6	16	6	11.5	2.131	0.877	2.461	3	4	G	G,E,T,S,D,N	YES
mt-ATP6	17	6	11.5	0.468	0.029	0.877	8	7	L	I,M,Q,F,L,V	YES
mt-ATP6	18	2	1	-0.396	-0.653	-0.223	1	1	P	P,S	YES
mt-ATP6	19	5	6	-0.028	-0.4	0.029	4	2	A	A,M,I,V,L	YES
mt-ATP6	20	4	17	0.67	0.029	0.877	17	2	A	A,I,V,T	YES
mt-ATP6	21	6	27	1.364	0.385	1.549	22	3	V	I,M,A,F,T,V	NO
mt-ATP6	22	4	10	1.316	0.385	1.549	5	7	L	F,I,P,L	YES
mt-ATP6	23	3	4.5	-0.405	-0.601	-0.4	3	1	I	V,I,F	YES
mt-ATP6	24	4	7.5	-0.171	-0.4	0.029	7	3	I	V,T,M,I	YES
mt-ATP6	25	4	16	0.724	0.029	0.877	1	7	L	P,L,A,M	NO
mt-ATP6	26	7	20	2.141	0.877	2.461	9	5	F	V,L,S,T,A,F,I	YES
mt-ATP6	27	1	0	-0.686	-0.728	-0.705	0	0	P	P	YES
mt-ATP6	28	9	29	1.325	0.385	1.549	21	8	P	M,L,S,A,Y,I,V,P,T	YES
mt-ATP6	29	5	13.5	0.522	0.029	0.877	10	7	L	I,M,Q,T,L	NO
mt-ATP6	30	4	10.5	0.461	-0.223	0.877	1	1	L	M,I,F,L	YES
mt-ATP6	31	6	21.5	1.572	0.877	1.549	12	2	I	L,V,F,I,Y,M	YES
mt-ATP6	32	8	19	2.18	0.877	2.461	12	7	P	H,M,S,L,I,A,T,P	YES
mt-ATP6	33	5	13	0.328	-0.223	0.385	8	2	T	T,N,S,P,A	YES
mt-ATP6	34	4	16	1.257	0.385	1.549	15	1	S	T,P,S,N	YES
mt-ATP6	35	8	14	1.072	0.385	1.549	8	1	K	T,P,K,Y,A,S,D,N	YES
mt-ATP6	36	8	19	3.157	1.549	3.688	18	5	Y	R,A,Y,K,G,H,N,D	YES
mt-ATP6	37	5	9.16667	0.51	0.029	0.877	5	7	L	I,F,T,P,L	YES
mt-ATP6	38	8	13	0.167	-0.223	0.385	10	13	I	I,R,A,V,M,F,L,N	YES
mt-ATP6	39	8	20	1.424	0.385	1.549	4	3	N	G,S,D,N,K,Y,A,T	YES
mt-ATP6	40	2	2	-0.493	-0.653	-0.4	0	0	N	N,S	YES
mt-ATP6	41	2	3	1.036	0.029	1.549	0	0	R	Q,R	YES
mt-ATP6	42	8	12	1.063	0.385	1.549	4	5	L	S,L,F,M,V,T,I,Y	NO
mt-ATP6	43	7	24.5	1.26	0.385	1.549	22	8	I	I,M,Y,A,T,S,V	YES
mt-ATP6	44	5	8.5	-0.054	-0.4	0.029	7	6	T	L,S,T,A,I	YES
mt-ATP6	45	6	12.5	0.423	0.029	0.385	10	3	T	I,M,A,T,L,V	YES
mt-ATP6	46	1	0	-0.702	-0.728	-0.705	0	0	Q	Q	YES
mt-ATP6	47	3	5	0.22	-0.223	0.385	1	1	Q	R,H,Q	YES
mt-ATP6	48	7	8	0.681	0.029	0.877	4	10	W	L,S,D,N,R,W,K	YES	m.8668T>C	0.76	Reported	LHON	R	1	1
mt-ATP6	49	4	4.5	-0.122	-0.52	0.029	1	1	L	L,V,I,F	YES
mt-ATP6	50	5	27.5	1.583	0.877	1.549	27	3	I	I,M,A,T,V	YES
mt-ATP6	51	5	13	1.697	0.877	2.461	5	7	K	L,K,H,Q,R	NO
mt-ATP6	52	7	13	1.215	0.385	1.549	2	7	L	A,F,I,M,L,P,V	YES
mt-ATP6	53	6	36.5	1.701	0.877	1.549	25	4	T	T,L,V,I,M,A	NO
mt-ATP6	54	5	6	-0.037	-0.4	0.029	1	6	S	S,L,V,T,M	NO
mt-ATP6	55	1	0	-0.704	-0.728	-0.717	0	0	K	K	YES
mt-ATP6	56	1	0	-0.702	-0.728	-0.705	0	0	Q	Q	NO
mt-ATP6	57	3	5	-0.355	-0.601	-0.223	2	1	M	M,I,L	YES
mt-ATP6	58	1	0	-0.719	-0.728	-0.723	0	0	M	M	YES
mt-ATP6	59	8	54.1667	3.245	1.549	3.688	40	8	T	M,L,S,A,K,I,V,T	NO
mt-ATP6	60	9	31.6667	1.571	0.877	1.549	23	13	M	V,P,T,A,I,N,S,L,M	YES
mt-ATP6	61	2	1	-0.539	-0.686	-0.52	0	0	H	H,Q	YES
mt-ATP6	62	3	18	1.205	0.385	1.549	0	0	N	N,S,T	YES
mt-ATP6	63	6	24	1.473	0.877	1.549	22	3	T	A,I,V,N,P,T	YES
mt-ATP6	64	2	2.00179	-0.376	-0.601	-0.223	2	2	K	T,K	YES
mt-ATP6	65	1	0	-0.647	-0.728	-0.686	0	0	G	G	YES
mt-ATP6	66	4	11	2.428	0.877	2.461	2	7	R	L,R,K,Q	NO
mt-ATP6	67	3	8.00292	-0.11	-0.4	0.029	7	3	T	,A,S,T	YES
mt-ATP6	68	1	0	-0.592	-0.728	-0.653	0	0	W	W	YES
mt-ATP6	69	2	2	-0.528	-0.653	-0.4	2	3	S	,A,S	YES
mt-ATP6	70	1	0	-0.707	-0.728	-0.717	0	0	L	L	YES
mt-ATP6	71	2	1	-0.657	-0.717	-0.653	0	0	M	,M,L	YES
mt-ATP6	72	1	0	-0.707	-0.728	-0.717	0	0	L	L	YES	m.8741T>G	0.878	Reported	MILS protective factor	R	0	0
mt-ATP6	73	6	30.5	1.738	0.877	2.461	21	3	V	A,I,M,L,V,T	YES
mt-ATP6	74	4	8	0.062	-0.4	0.385	7	10	S	A,W,S,T	YES
mt-ATP6	75	1	0.0019305	-0.707	-0.728	-0.717	0	0	L	L	YES
mt-ATP6	76	5	4	-0.406	-0.601	-0.4	3	1	I	F,I,M,L,V	YES
mt-ATP6	77	5	16.5	0.622	0.029	0.877	13	3	I	M,I,L,S,T	YES
mt-ATP6	78	1	0	-0.701	-0.728	-0.705	0	0	F	F	YES
mt-ATP6	79	2	2	-0.564	-0.686	-0.52	2	3	I	I,T	YES
mt-ATP6	80	5	14	1.189	0.385	1.549	13	3	A	T,S,I,G,A	YES
mt-ATP6	81	7	16.5	0.582	0.029	0.877	12	6	T	T,V,L,S,M,C,A	YES
mt-ATP6	82	2	2	-0.561	-0.686	-0.52	0	0	T	T,N	YES
mt-ATP6	83	1	0	-0.712	-0.728	-0.717	0	0	N	N	YES
mt-ATP6	84	4	8	0.311	-0.223	0.385	5	7	L	L,P,F,I	YES
mt-ATP6	85	1	0	-0.707	-0.728	-0.717	0	0	L	L	YES
mt-ATP6	86	2	1	-0.091	-0.601	0.029	1	7	G	W,G	YES
mt-ATP6	87	3	3	-0.283	-0.52	-0.223	1	1	L	M,I,L	YES
mt-ATP6	88	4	9	0.134	-0.223	0.385	2	1	L	F,M,L,T	YES
mt-ATP6	89	1	0	-0.686	-0.728	-0.705	0	0	P	P	YES
mt-ATP6	90	2	9	0.836	0.029	0.877	9	1	H	H,Y	YES	m.8794C>T; m.8795A>G	0.608	Reported	Exercise Endurance / Coronary Atherosclerosis risk / MILS protective factor	Y, R	50	8
mt-ATP6	91	3	4	-0.327	-0.601	-0.223	2	3	S	T,S,A	YES
mt-ATP6	92	1	0	-0.701	-0.728	-0.705	0	0	F	F	YES
mt-ATP6	93	1	0	-0.718	-0.728	-0.723	0	0	T	T	YES
mt-ATP6	94	2	1	-0.397	-0.653	-0.223	1	4	P	A,P	YES
mt-ATP6	95	2	1	-0.645	-0.717	-0.601	0	0	T	T,S	YES
mt-ATP6	96	3	7.5	-0.251	-0.52	-0.223	6	1	T	T,A,H	YES
mt-ATP6	97	4	4	-0.166	-0.52	0.029	1	4	Q	T,P,H,Q	YES
mt-ATP6	98	2	4.33333	-0.419	-0.653	-0.223	0	0	L	T,L	YES
mt-ATP6	99	2	2	-0.622	-0.705	-0.601	1	8	S	S,I	YES
mt-ATP6	100	4	6	-0.532	-0.653	-0.52	0	0	M	M,Y,A,L	YES
mt-ATP6	101	2	1	-0.602	-0.705	-0.52	1	1	N	K,N	YES
mt-ATP6	102	4	5	-0.144	-0.52	0.029	3	7	L	M,I,P,L	YES
mt-ATP6	103	4	7	0.465	-0.223	0.877	5	6	A	S,G,R,A	YES
mt-ATP6	104	2	3	-0.657	-0.717	-0.653	0	0	M	Y,M	YES	m.8836A>G	0.705	Reported	LHON	V	0	0
mt-ATP6	105	3	4	-0.451	-0.653	-0.4	2	6	A	R,A,S	YES
mt-ATP6	106	4	5	-0.327	-0.52	-0.223	5	13	I	V,N,L,I	YES
mt-ATP6	107	2	1	-0.396	-0.653	-0.223	1	1	P	S,P	YES
mt-ATP6	108	1	0	-0.707	-0.728	-0.717	0	0	L	L	YES
mt-ATP6	109	1	0	-0.593	-0.728	-0.653	0	0	W	W	YES	m.8851T>C	0.78	Reported	BSN	R	0	0
mt-ATP6	110	4	13	0.533	0.029	0.877	7	2	A	M,A,T,L	YES
mt-ATP6	111	3	6	0.671	0.029	0.877	5	3	G	G,A,S	YES
mt-ATP6	112	2	9	-0.071	-0.4	0.029	9	1	T	A,T	YES
mt-ATP6	113	3	3.5	-0.473	-0.653	-0.4	3	2	V	V,A,I	YES
mt-ATP6	114	7	23	1.376	0.385	1.549	17	3	I	M,I,F,A,T,V,L	YES
mt-ATP6	115	6	19	0.668	0.029	0.877	11	2	M	L,V,T,A,M,K	NO
mt-ATP6	116	1	0	-0.647	-0.728	-0.686	0	0	G	G	YES
mt-ATP6	117	2	10	0.636	0.029	0.877	0	0	F	L,F	YES
mt-ATP6	118	1	0	-0.64	-0.728	-0.653	0	0	R	R	YES
mt-ATP6	119	5	13	1.241	0.385	1.549	7	5	S	L,S,F,H,Y	YES
mt-ATP6	120	1	0	-0.704	-0.728	-0.717	0	0	K	K	YES
mt-ATP6	121	4	9	-0.035	-0.4	0.029	9	3	I	A,M,I,T	NO
mt-ATP6	122	2	1	-0.535	-0.686	-0.4	0	0	K	K,E	YES	m.8890A>G	0.692	Reported	Juevnile-onset metabolic syndrome	E	2	1
mt-ATP6	123	11	37	3.005	1.549	3.688	12	13	N	I,K,A,T,V,M,E,S,L,N,D	NO
mt-ATP6	124	4	9	0.14	-0.223	0.385	4	5	A	A,F,T,S	YES
mt-ATP6	125	2	3	-0.273	-0.52	-0.223	0	0	L	F,L	YES
mt-ATP6	126	2	1	-0.581	-0.705	-0.52	1	1	A	A,T	YES
mt-ATP6	127	1	0	-0.704	-0.728	-0.717	0	0	H	H	YES
mt-ATP6	128	4	14	1.608	0.385	1.549	2	1	F	F,I,M,L	YES
mt-ATP6	129	1	0	-0.707	-0.728	-0.717	0	0	L	L	YES
mt-ATP6	130	1	0	-0.686	-0.728	-0.705	0	0	P	P	YES
mt-ATP6	131	1	0	-0.702	-0.728	-0.705	0	0	Q	Q	YES
mt-ATP6	132	2	1	-0.096	-0.601	0.029	0	0	G	S,G	YES
mt-ATP6	133	1	0	-0.718	-0.728	-0.723	0	0	T	T	YES
mt-ATP6	134	1	0.00789474	-0.686	-0.728	-0.705	0	0	P	P	YES
mt-ATP6	135	8	22.5295	0.927	0.385	0.877	20	4	T	M,F,L,I,A,T,P,V	YES
mt-ATP6	136	5	18.5	4.149	2.461	5.333	17	7	P	L,S,P,F,Q	YES	m.8932C>T	0.662	Reported	Prostate Cancer / Neuromuscular disorder	S	1	1
mt-ATP6	137	1	0	-0.707	-0.728	-0.717	0	0	L	L	YES
mt-ATP6	138	1	0	-0.717	-0.728	-0.723	0	0	I	I	YES
mt-ATP6	139	1	0	-0.686	-0.728	-0.705	0	0	P	P	YES
mt-ATP6	140	5	5	-0.467	-0.601	-0.4	1	1	M	I,M,A,L,V	YES
mt-ATP6	141	2	1	-0.566	-0.705	-0.52	0	0	L	M,L	YES
mt-ATP6	142	2	10.5	0.033	-0.4	0.029	10	1	V	V,I	YES	m.8950G>A	0.439	Reported	LDYT	I	43	8
mt-ATP6	143	5	24	1.24	0.385	1.549	15	2	I	V,L,M,I,A	YES
mt-ATP6	144	2	2	-0.564	-0.686	-0.52	2	1	I	I,V	YES
mt-ATP6	145	1	0	-0.677	-0.728	-0.686	0	0	E	E	YES
mt-ATP6	146	1	0	-0.718	-0.728	-0.723	0	0	T	T	YES
mt-ATP6	147	4	5	-0.332	-0.52	-0.223	5	3	I	M,I,T,V	YES
mt-ATP6	148	1	0	-0.715	-0.728	-0.717	0	0	S	S	YES	m.8969G>A	0.717	Reported	Mitochondrial myopathy, lactic acidosis and sideroblastic anemia (MLASA)	N	0	0
mt-ATP6	149	1	2	-0.707	-0.728	-0.717	0	0	L	L	YES
mt-ATP6	150	5	14	1.768	0.877	2.461	2	1	L	V,L,M,I,F	YES
mt-ATP6	151	1	0	-0.717	-0.728	-0.723	0	0	I	I	YES
mt-ATP6	152	1	0	-0.702	-0.728	-0.705	0	0	Q	Q	YES
mt-ATP6	153	1	0	-0.686	-0.728	-0.705	0	0	P	P	YES
mt-ATP6	154	5	20	0.79	0.029	0.877	2	1	M	V,L,T,M,I	NO
mt-ATP6	155	2	1	-0.581	-0.705	-0.52	1	1	A	A,T	YES
mt-ATP6	156	1	0	-0.707	-0.728	-0.717	0	0	L	L	YES	m.8993T>C	0.846	Confirmed	NARP / Leigh Disease / MILS / other	P, R	0	0
mt-ATP6	157	1	0	-0.71	-0.728	-0.717	0	0	A	A	YES
mt-ATP6	158	1	0	-0.717	-0.728	-0.723	0	0	V	V	YES
mt-ATP6	159	1	0	-0.64	-0.728	-0.653	0	0	R	R	YES
mt-ATP6	160	1	0	-0.707	-0.728	-0.717	0	0	L	L	YES
mt-ATP6	161	2	1	-0.645	-0.717	-0.601	1	1	T	T,A	YES
mt-ATP6	162	1	0	-0.71	-0.728	-0.717	0	0	A	A	YES
mt-ATP6	163	1	0	-0.712	-0.728	-0.717	0	0	N	N	YES
mt-ATP6	164	1	0	-0.717	-0.728	-0.723	0	0	I	I	YES	m.9016A>G	0.621	Reported	LHON	V	0	0
mt-ATP6	165	1	0	-0.718	-0.728	-0.723	0	0	T	T	YES
mt-ATP6	166	1	0	-0.71	-0.728	-0.717	0	0	A	A	YES
mt-ATP6	167	2	1	-0.096	-0.601	0.029	0	0	G	S,G	YES
mt-ATP6	168	1	0	-0.704	-0.728	-0.717	0	0	H	H	YES
mt-ATP6	169	1	0	-0.707	-0.728	-0.717	0	0	L	L	YES
mt-ATP6	170	1	0	-0.707	-0.728	-0.717	0	0	L	L	YES	m.9035T>C	0.865	Reported	Ataxia syndromes	P	0	0
mt-ATP6	171	3	5	-0.406	-0.601	-0.4	4	1	M	I,M,V	YES
mt-ATP6	172	2	1	-0.539	-0.686	-0.52	1	1	H	H,Y	YES
mt-ATP6	173	1	1	-0.707	-0.728	-0.717	0	0	L	L	YES
mt-ATP6	174	6	15	0.441	0.029	0.877	13	8	I	T,V,L,S,I,A	YES
mt-ATP6	175	1	0	-0.647	-0.728	-0.686	0	0	G	G	YES
mt-ATP6	176	6	20	1.744	0.877	2.461	5	3	S	G,A,T,N,D,S	YES
mt-ATP6	177	3	10	0.405	-0.223	0.385	10	3	A	S,T,A	YES	m.9055G>A	0.492	Reported	PD protective factor	T	40	8
mt-ATP6	178	5	26	1.186	0.385	1.549	20	2	T	T,V,S,M,A	YES	m.9058A>G	0.209	Reported	Possibly LVNC cardiomyopathy-associated	A	22	11
mt-ATP6	179	2	3	-0.282	-0.52	-0.223	0	0	L	L,M	YES
mt-ATP6	180	5	20.6667	1.211	0.385	1.549	19	10	A	A,E,I,V,T	YES
mt-ATP6	181	3	4	-0.305	-0.601	-0.223	1	1	M	L,I,M	YES
mt-ATP6	182	6	26.5	1.513	0.877	1.549	14	6	S	L,S,T,A,I,M	NO
mt-ATP6	183	5	8	-0.141	-0.4	0.029	4	2	T	V,S,T,A,I	YES
mt-ATP6	184	9	20	0.781	0.029	0.877	17	13	I	F,M,L,S,N,A,I,V,T	YES
mt-ATP6	185	5	22	1.558	0.877	1.549	3	5	N	N,S,F,Y,G	YES
mt-ATP6	186	8	32.0463	4.758	2.461	5.333	16	8	L	P,V,T,I,L,S,F,M	NO
mt-ATP6	187	9	34	3.319	1.549	3.688	26	7	P	F,S,L,N,I,A,T,P,V	NO
mt-ATP6	188	8	34.8333	1.993	0.877	2.461	21	6	S	Y,I,A,T,V,M,S,L	NO
mt-ATP6	189	3	12	0.368	-0.223	0.385	11	3	T	S,T,A	YES
mt-ATP6	190	8	25.3056	2.002	0.877	2.461	19	7	L	M,F,S,L,I,T,P,V	NO
mt-ATP6	191	6	8.5	0.081	-0.4	0.385	8	7	I	T,P,L,V,I,A	YES	m.9098T>C	0.685	Reported	Predisposition to anti-retroviral mito disease	T	5	1
mt-ATP6	192	4	14	0.346	-0.223	0.385	14	3	I	I,A,T,V	YES	m.9101T>C	0.571	Reported	LHON	T	113	2
mt-ATP6	193	7	15	1.286	0.385	1.549	8	5	F	F,Y,I,V,S,L,T	YES
mt-ATP6	194	5	26	1.203	0.385	1.549	19	3	T	I,M,A,T,V	YES
mt-ATP6	195	5	10	0.209	-0.223	0.385	9	7	I	L,P,V,T,I	YES
mt-ATP6	196	2	2	-0.588	-0.705	-0.52	1	1	L	L,I	YES
mt-ATP6	197	6	36	2.153	0.877	2.461	27	4	I	T,L,V,I,M,A	YES
mt-ATP6	198	4	6.5	-0.129	-0.52	0.029	1	6	L	S,L,M,A	YES
mt-ATP6	199	2	3	-0.564	-0.705	-0.52	0	0	L	F,L	YES
mt-ATP6	200	5	11	0.04	-0.4	0.029	9	3	T	I,M,S,V,T	YES
mt-ATP6	201	5	18.5	0.605	0.029	0.877	16	4	I	A,M,I,V,T	YES
mt-ATP6	202	1	0	-0.707	-0.728	-0.717	0	0	L	L	YES
mt-ATP6	203	1	0	-0.677	-0.728	-0.686	0	0	E	E	YES
mt-ATP6	204	6	15	0.695	0.029	0.877	8	3	I	I,M,F,T,L,V	YES
mt-ATP6	205	2	2	-0.404	-0.653	-0.223	2	3	A	G,A	YES	m.9139G>A	0.65	Reported	LHON	T	0	0
mt-ATP6	206	2	1	-0.636	-0.717	-0.601	1	1	V	I,V	YES
mt-ATP6	207	1	0	-0.71	-0.728	-0.717	0	0	A	A	YES
mt-ATP6	208	1	0	-0.707	-0.728	-0.717	0	0	L	L	YES
mt-ATP6	209	1	0	-0.717	-0.728	-0.723	0	0	I	I	YES
mt-ATP6	210	1	0	-0.702	-0.728	-0.705	0	0	Q	Q	YES
mt-ATP6	211	1	0	-0.71	-0.728	-0.717	0	0	A	A	YES
mt-ATP6	212	1	0	-0.703	-0.728	-0.705	0	0	Y	Y	YES
mt-ATP6	213	2	2	-0.555	-0.686	-0.52	2	1	V	V,I	YES
mt-ATP6	214	1	0	-0.701	-0.728	-0.705	0	0	F	F	YES
mt-ATP6	215	2	1	-0.645	-0.717	-0.601	1	1	T	A,T	YES
mt-ATP6	216	1	0	-0.707	-0.728	-0.717	0	0	L	L	YES
mt-ATP6	217	1	0	-0.707	-0.728	-0.717	0	0	L	L	YES	m.9176T>C	0.719	Confirmed	FBSN / Leigh Disease	P, R	0	0
mt-ATP6	218	3	12.5	0.292	-0.223	0.385	12	3	V	I,T,V	YES
mt-ATP6	219	3	4	-0.34	-0.601	-0.223	0	0	S	G,N,S	YES
mt-ATP6	220	1	0	-0.707	-0.728	-0.717	0	0	L	L	YES	m.9185T>C	0.751	Confirmed	Leigh Disease / Ataxia syndromes / NARP-like disease	P	0	0
mt-ATP6	221	1	0	-0.703	-0.728	-0.705	0	0	Y	Y	YES
mt-ATP6	222	1	0	-0.707	-0.728	-0.717	0	0	L	L	YES	m.9191T>C	0.844	Reported	Leigh Disease	P	0	0
mt-ATP6	223	4	7.5	0.478	-0.223	0.877	5	1	H	Q,Y,H,R	YES
mt-ATP6	224	3	6	0.315	-0.223	0.385	2	1	D	E,N,D	YES
mt-ATP6	225	2	1	-0.602	-0.705	-0.52	0	0	N	S,N	YES
mt-ATP6	226	3	4	-0.411	-0.601	-0.4	1	1	T	A,T,S	YES
mt-ATP8	1	3	7	-0.275	-0.52	-0.223	0	0	M	V,I,M	NO
mt-ATP8	2	1	0	-0.686	-0.728	-0.705	0	0	P	P	YES
mt-ATP8	3	1	0	-0.702	-0.728	-0.705	0	0	Q	Q	YES
mt-ATP8	4	1	0	-0.707	-0.728	-0.717	0	0	L	L	YES
mt-ATP8	5	3	9	0.809	0.029	0.877	0	0	N	E,D,N	YES
mt-ATP8	6	4	5	-0.347	-0.601	-0.223	3	8	T	I,M,L,T	YES	m.8381A>G	0.471	Reported	MIDD / LVNC cardiomyopathy-assoc.	A	0	0
mt-ATP8	7	3	3	-0.442	-0.601	-0.4	2	1	T	S,T,A	YES
mt-ATP8	8	5	10	-0.017	-0.4	0.029	5	2	V	A,T,P,S,V	NO
mt-ATP8	9	1	0.00176056	-0.592	-0.728	-0.653	0	0	W	W	YES
mt-ATP8	10	5	18	2.355	0.877	2.461	8	8	P	F,T,P,S,L	YES	m.8393C>T	0.569	Reported	Reversible brain pseudoatrophy	S	1	1
mt-ATP8	11	6	25	0.919	0.385	0.877	16	8	T	M,I,A,T,V,L	YES
mt-ATP8	12	6	17.6667	0.543	0.029	0.877	10	8	M	V,P,S,T,M,I	YES
mt-ATP8	13	3	2.02099	-0.564	-0.686	-0.52	1	8	I	T,V,I	YES	m.8403T>C	0.771	Reported	Episodic weakness and progressive neuropathy	T	3	1
mt-ATP8	14	8	26	1.459	0.385	1.549	11	8	T	V,T,A,I,S,L,F,M	YES
mt-ATP8	15	5	15	0.674	0.029	0.877	12	8	P	T,S,P,I,A	YES
mt-ATP8	16	4	11.5952	-0.079	-0.4	0.029	8	1	M	V,T,A,M	YES	m.8411A>G	0.635	Reported	Severe mitochondrial disorder	V	1	1
mt-ATP8	17	7	13	0.701	0.029	0.877	5	8	L	A,F,I,M,L,V,T	YES	m.8414C>T	0.513	Reported	Trachypithecus cristatus	F	1	1
mt-ATP8	18	7	15.5	1.69	0.877	2.461	8	8	L	P,L,V,I,M,F,A	YES
mt-ATP8	19	3	11	0.207	-0.223	0.385	10	1	T	A,S,T	YES
mt-ATP8	20	1	0	-0.707	-0.728	-0.717	0	0	L	L	YES
mt-ATP8	21	3	4	-0.166	-0.52	0.029	1	1	F	F,Y,L	YES
mt-ATP8	22	7	12	0.658	0.029	0.877	6	8	L	T,P,L,I,Y,M,F	YES
mt-ATP8	23	8	20	0.819	0.029	0.877	3	8	I	V,T,A,I,S,L,F,M	YES
mt-ATP8	24	5	22	1.162	0.385	1.549	13	8	T	T,L,M,I,F	YES
mt-ATP8	25	1	0	-0.702	-0.728	-0.705	0	0	Q	Q	YES
mt-ATP8	26	3	2	-0.425	-0.653	-0.4	0	0	L	L,M,F	YES
mt-ATP8	27	2	1	-0.536	-0.686	-0.4	1	1	K	N,K	YES
mt-ATP8	28	6	17.5	0.967	0.385	1.549	2	1	M	F,M,I,V,L,T	NO
mt-ATP8	29	2	7.5	0.07	-0.4	0.385	6	4	L	S,L	YES
mt-ATP8	30	5	15	0.911	0.029	0.877	4	1	N	D,N,S,K,G	YES
mt-ATP8	31	6	29.5	2.152	0.877	2.461	19	1	T	T,L,S,M,A,F	NO
mt-ATP8	32	11	32	2.035	0.877	2.461	15	13	N	I,C,R,T,V,M,G,H,L,S,N	YES
mt-ATP8	33	6	12	1.263	0.385	1.549	11	3	Y	L,P,S,F,H,Y	YES
mt-ATP8	34	5	19	3.002	1.549	3.688	18	1	H	R,C,H,Y,P	YES
mt-ATP8	35	13	31.6667	3.404	1.549	3.688	15	13	L	I,Y,K,A,R,T,P,V,M,Q,F,S,L	NO
mt-ATP8	36	13	33.5	3.826	2.461	3.688	10	8	P	G,H,M,L,S,D,N,I,K,A,R,T,P	YES
mt-ATP8	37	5	9	1.696	0.385	2.461	7	8	P	M,A,T,P,L	YES
mt-ATP8	38	12	50	4.338	2.461	5.333	22	8	S	L,S,N,F,E,M,Q,P,V,T,A,K	NO
mt-ATP8	39	9	25.5	2.421	1.549	2.461	14	8	P	K,A,T,P,M,Q,F,S,L	NO	m.8481C>T	0.495	Reported	Tetralogy of Fallot patient	L	21	3
mt-ATP8	40	4	8	0.492	-0.223	0.877	6	4	K	N,K,A,E	NO
mt-ATP8	41	12	50	5.415	3.688	5.333	20	13	P	M,F,D,N,S,L,K,I,A,T,V,P	NO
mt-ATP8	42	12	43	3.595	2.461	3.688	22	13	M	N,L,S,F,H,M,V,P,T,A,Y,I	YES
mt-ATP8	43	10	31.7891	2.98	1.549	3.688	10	7	K	S,N,D,G,M,Q,H,E,T,K	NO
mt-ATP8	44	11	40	2.963	1.549	3.688	23	8	M	K,I,A,T,V,P,M,E,N,S,L	NO
mt-ATP8	45	12	21	3.008	1.549	3.688	12	8	K	E,M,H,Q,L,N,D,R,C,K,Y,P	YES
mt-ATP8	46	14	46	4.337	2.461	5.333	27	8	N	P,V,T,A,I,K,Y,L,S,N,E,H,Q,M	NO
mt-ATP8	47	11	31	4.565	2.461	5.333	21	8	Y	F,H,Q,L,S,R,Y,C,I,P,T	NO
mt-ATP8	48	11	30	2.059	0.877	2.461	15	8	N	D,N,S,E,G,V,T,A,K,I,C	YES
mt-ATP8	49	10	28.5	2.084	0.877	2.461	12	13	K	A,I,K,V,T,H,M,L,S,N	NO
mt-ATP8	50	8	19	2.32	0.877	2.461	13	1	P	A,R,C,Y,P,T,H,S	YES
mt-ATP8	51	2	2	0.275	-0.52	0.877	1	3	W	W,Q	NO
mt-ATP8	52	7	11	1.612	0.385	2.461	3	2	E	D,N,Q,G,K,E,R	NO	m.8519G>A	0.545	Reported	Susceptibility to bullous pemphigoid	K	4	1
mt-ATP8	53	7	19.5	1.824	0.877	2.461	13	8	P	S,L,P,T,K,H,M	NO
mt-ATP8	54	2	1	-0.535	-0.686	-0.4	0	0	K	K,E	NO
mt-ATP8	55	1	0	-0.593	-0.728	-0.653	0	0	W	W	NO	m.8528T>C	0.77	Reported	Mitochondrial complex V deficiency	R	0	0
mt-ATP8	56	2	1	-0.644	-0.717	-0.601	0	0	T	T,P	NO
mt-ATP8	57	1	0	-0.704	-0.728	-0.717	0	0	K	K	NO
mt-ATP8	58	3	8	-0.1	-0.4	0.029	7	8	I	V,T,I	YES
mt-ATP8	59	2	7	0.551	0.029	0.877	7	1	C	C,Y	NO
mt-ATP8	60	2	15	1.311	0.385	1.549	14	4	S	L,S	NO
mt-ATP8	61	2	5	0.616	-0.223	0.877	5	8	L	L,P	YES
mt-ATP8	62	7	25	3.702	2.461	3.688	23	8	H	Y,H,R,S,L,P,N	NO
mt-ATP8	63	2	8	0.079	-0.4	0.385	8	4	S	S,L	NO
mt-ATP8	64	7	12	1.048	0.385	1.549	9	7	L	L,S,T,R,Q,H,M	YES
mt-ATP8	65	9	19	4.493	2.461	5.333	16	8	P	P,T,A,Y,I,C,L,S,F	NO
mt-ATP8	66	5	13	2.115	0.877	2.461	11	8	P	P,L,H,Q,R	NO
mt-ATP8	67	6	6	0.908	0.029	1.549	5	7	Q	L,S,P,R,Q,H	NO
mt-ATP8	68	5	0	2.087	0.877	2.461	15	4	S	L,S,Y,C,F	YES
mt-CO1	1	1	0	-0.719	-0.728	-0.723	0	0	M	M	YES
mt-CO1	2	2	5	0.159	-0.4	0.385	0	0	F	F,L	NO
mt-CO1	3	5	17	0.48	0.029	0.877	10	1	A	A,M,I,V,T	YES	m.5911C>T	0.258	Reported	Prostate Cancer	V	8	5
mt-CO1	4	4	9	0.352	-0.223	0.385	4	1	D	T,D,N,S	YES	m.5913G>A	0.197	Reported	Prostate Cancer / hypertension	N	120	1
mt-CO1	5	1	0	-0.64	-0.728	-0.653	0	0	R	R	YES
mt-CO1	6	1	0	-0.593	-0.728	-0.653	0	0	W	W	YES
mt-CO1	7	2	3	-0.411	-0.653	-0.223	0	0	L	L,F	YES
mt-CO1	8	3	2	-0.333	-0.601	-0.223	1	2	F	Y,F,L	YES
mt-CO1	9	1	0	-0.715	-0.728	-0.717	0	0	S	S	YES
mt-CO1	10	1	0	-0.718	-0.728	-0.723	0	0	T	T	YES
mt-CO1	11	1	0	-0.712	-0.728	-0.717	0	0	N	N	YES	m.5935A>G	0.699	Reported	Prostate Cancer	S	0	0
mt-CO1	12	1	0	-0.704	-0.728	-0.717	0	0	H	H	YES
mt-CO1	13	1	0	-0.704	-0.728	-0.717	0	0	K	K	YES
mt-CO1	14	1	0	-0.696	-0.728	-0.705	0	0	D	D	YES
mt-CO1	15	2	1	-0.641	-0.717	-0.601	0	0	I	T,I	YES
mt-CO1	16	1	0	-0.647	-0.728	-0.686	0	0	G	G	YES
mt-CO1	17	1	0	-0.718	-0.728	-0.723	0	0	T	T	YES
mt-CO1	18	1	0	-0.707	-0.728	-0.717	0	0	L	L	YES
mt-CO1	19	1	0	-0.703	-0.728	-0.705	0	0	Y	Y	YES
mt-CO1	20	2	2	-0.564	-0.705	-0.52	0	0	L	M,L	YES
mt-CO1	21	4	4.5	-0.148	-0.52	0.029	1	1	L	I,M,L,V	YES
mt-CO1	22	1	0	-0.701	-0.728	-0.705	0	0	F	F	YES
mt-CO1	23	1	0	-0.647	-0.728	-0.686	0	0	G	G	YES
mt-CO1	24	2	2	-0.452	-0.653	-0.4	2	1	A	A,T	YES	m.5973G>A	0.629	Reported	Prostate Cancer	T	2	2
mt-CO1	25	2	1	0.33	-0.52	0.877	1	1	W	L,W	YES
mt-CO1	26	1	0	-0.71	-0.728	-0.717	0	0	A	A	YES
mt-CO1	27	1	0	-0.647	-0.728	-0.686	0	0	G	G	YES
mt-CO1	28	5	14.5	0.254	-0.223	0.385	9	1	V	T,V,I,M,A	YES
mt-CO1	29	5	12	-0.002	-0.4	0.029	3	1	L	M,A,T,L,V	YES
mt-CO1	30	1	0	-0.647	-0.728	-0.686	0	0	G	G	YES
mt-CO1	31	2	2	-0.578	-0.686	-0.52	2	1	T	T,M	YES
mt-CO1	32	1	0	-0.71	-0.728	-0.717	0	0	A	A	YES
mt-CO1	33	2	1	-0.594	-0.705	-0.52	0	0	L	M,L	YES
mt-CO1	34	1	0	-0.715	-0.728	-0.717	0	0	S	S	YES
mt-CO1	35	2	2	-0.564	-0.705	-0.52	0	0	L	L,F	YES
mt-CO1	36	1	0	-0.707	-0.728	-0.717	0	0	L	L	YES
mt-CO1	37	1	0	-0.717	-0.728	-0.723	0	0	I	I	YES
mt-CO1	38	1	0	-0.64	-0.728	-0.653	0	0	R	R	YES
mt-CO1	39	3	5	-0.062	-0.4	0.029	4	1	A	T,V,A	YES
mt-CO1	40	1	0	-0.677	-0.728	-0.686	0	0	E	E	YES
mt-CO1	41	1	0	-0.707	-0.728	-0.717	0	0	L	L	YES
mt-CO1	42	1	0	-0.647	-0.728	-0.686	0	0	G	G	YES
mt-CO1	43	1	0	-0.702	-0.728	-0.705	0	0	Q	Q	YES
mt-CO1	44	1	0	-0.686	-0.728	-0.705	0	0	P	P	YES
mt-CO1	45	1	0	-0.647	-0.728	-0.686	0	0	G	,G	YES
mt-CO1	46	4	21	1.448	0.385	1.549	5	1	N	A,T,N,S	YES
mt-CO1	47	1	0	-0.707	-0.728	-0.717	0	0	L	L	YES
mt-CO1	48	3	7	-0.008	-0.4	0.029	0	0	L	M,F,L	YES
mt-CO1	49	2	2.5	0.353	-0.4	0.877	1	4	G	G,E	YES
mt-CO1	50	3	5	0.003	-0.4	0.029	1	1	N	S,N,D	YES
mt-CO1	51	1	0	-0.696	-0.728	-0.705	0	0	D	D	YES
mt-CO1	52	2	2	-0.367	-0.601	-0.223	0	0	H	Q,H	YES
mt-CO1	53	4	8	-0.086	-0.4	0.029	6	1	I	I,L,V,T	YES
mt-CO1	54	2	1	-0.526	-0.686	-0.4	1	2	Y	F,Y	YES
mt-CO1	55	1	0	-0.712	-0.728	-0.717	0	0	N	N	YES
mt-CO1	56	1	0	-0.717	-0.728	-0.723	0	0	V	V	YES
mt-CO1	57	2	8	-0.083	-0.4	0.029	8	1	I	V,I	YES
mt-CO1	58	2	1.0042	-0.636	-0.717	-0.601	1	1	V	V,I	YES
mt-CO1	59	1	0	-0.718	-0.728	-0.723	0	0	T	T	YES
mt-CO1	60	3	6	0.039	-0.4	0.385	5	1	A	A,S,T	YES	m.6081G>A	0.67	Reported	Prostate Cancer	T	1	1
mt-CO1	61	1	0	-0.704	-0.728	-0.717	0	0	H	H	YES
mt-CO1	62	1	0	-0.71	-0.728	-0.717	0	0	A	A	YES
mt-CO1	63	1	0	-0.701	-0.728	-0.705	0	0	F	F	YES
mt-CO1	64	2	11.5	0.188	-0.223	0.385	10	1	V	I,V	YES
mt-CO1	65	1	0	-0.719	-0.728	-0.723	0	0	M	M	YES
mt-CO1	66	1	0	-0.717	-0.728	-0.723	0	0	I	I	YES
mt-CO1	67	2	1	-0.515	-0.686	-0.4	0	0	F	L,F	YES
mt-CO1	68	1	0	-0.701	-0.728	-0.705	0	0	F	F	YES
mt-CO1	69	2	1	-0.656	-0.717	-0.601	1	1	M	M,T	YES
mt-CO1	70	1	0	-0.717	-0.728	-0.723	0	0	V	V	YES
mt-CO1	71	1	0	-0.719	-0.728	-0.723	0	0	M	M	YES
mt-CO1	72	1	0	-0.686	-0.728	-0.705	0	0	P	P	YES
mt-CO1	73	2	2	-0.564	-0.686	-0.52	2	1	I	M,I	YES
mt-CO1	74	1	0	-0.719	-0.728	-0.723	0	0	M	M	YES
mt-CO1	75	1	0	-0.717	-0.728	-0.723	0	0	I	I	YES
mt-CO1	76	1	0	-0.647	-0.728	-0.686	0	0	G	G	YES
mt-CO1	77	1	0	-0.647	-0.728	-0.686	0	0	G	G	YES
mt-CO1	78	2	1.5	-0.515	-0.686	-0.4	1	4	F	S,F	YES
mt-CO1	79	1	0	-0.647	-0.728	-0.686	0	0	G	G	YES
mt-CO1	80	1	0	-0.712	-0.728	-0.717	0	0	N	N	YES
mt-CO1	81	1	0	-0.593	-0.728	-0.653	0	0	W	W	YES
mt-CO1	82	1	1	-0.707	-0.728	-0.717	0	0	L	L	YES
mt-CO1	83	3	10.5	0.108	-0.223	0.385	9	1	V	V,A,I	YES	m.6150G>A	0.676	Reported	Prostate Cancer / enriched in POAG cohort	I	14	9
mt-CO1	84	1	0	-0.686	-0.728	-0.705	0	0	P	P	YES
mt-CO1	85	1	0	-0.707	-0.728	-0.717	0	0	L	L	YES
mt-CO1	86	1	0	-0.719	-0.728	-0.723	0	0	M	M	YES
mt-CO1	87	1	0	-0.717	-0.728	-0.723	0	0	I	I	YES
mt-CO1	88	1	0	-0.647	-0.728	-0.686	0	0	G	G	YES
mt-CO1	89	2	1	-0.581	-0.705	-0.52	1	1	A	A,S	YES
mt-CO1	90	1	0	-0.686	-0.728	-0.705	0	0	P	P	YES
mt-CO1	91	1	0	-0.696	-0.728	-0.705	0	0	D	D	YES
mt-CO1	92	1	0	-0.719	-0.728	-0.723	0	0	M	M	YES
mt-CO1	93	1	0	-0.71	-0.728	-0.717	0	0	A	A	YES
mt-CO1	94	1	0	-0.701	-0.728	-0.705	0	0	F	F	YES
mt-CO1	95	1	0	-0.686	-0.728	-0.705	0	0	P	P	YES
mt-CO1	96	1	0	-0.64	-0.728	-0.653	0	0	R	R	YES
mt-CO1	97	2	1	-0.634	-0.717	-0.601	0	0	M	M,L	YES
mt-CO1	98	1	0	-0.712	-0.728	-0.717	0	0	N	N	YES
mt-CO1	99	1	0	-0.712	-0.728	-0.717	0	0	N	N	YES
mt-CO1	100	1	0	-0.719	-0.728	-0.723	0	0	M	M	YES
mt-CO1	101	1	0	-0.715	-0.728	-0.717	0	0	S	S	YES
mt-CO1	102	1	0	-0.701	-0.728	-0.705	0	0	F	F	YES
mt-CO1	103	1	0	-0.593	-0.728	-0.653	0	0	W	W	YES
mt-CO1	104	2	1	-0.564	-0.705	-0.52	1	1	L	H,L	YES
mt-CO1	105	1	0	-0.707	-0.728	-0.717	0	0	L	L	YES
mt-CO1	106	2	1	-0.394	-0.653	-0.223	1	7	P	L,P	YES
mt-CO1	107	1	0	-0.686	-0.728	-0.705	0	0	P	P	YES
mt-CO1	108	1	0	-0.715	-0.728	-0.717	0	0	S	S	YES
mt-CO1	109	2	3	-0.175	-0.52	0.029	0	0	L	L,F	YES
mt-CO1	110	1	0	-0.707	-0.728	-0.717	0	0	L	L	YES
mt-CO1	111	1	0	-0.707	-0.728	-0.717	0	0	L	L	YES
mt-CO1	112	1	1	-0.707	-0.728	-0.717	0	0	L	L	YES
mt-CO1	113	5	9.5	0.046	-0.4	0.385	3	1	L	T,V,L,M,I	YES
mt-CO1	114	3	3	-0.322	-0.601	-0.223	3	3	A	T,G,A	YES
mt-CO1	115	1	0	-0.715	-0.728	-0.717	0	0	S	S	YES
mt-CO1	116	4	7	-0.004	-0.4	0.029	6	1	A	A,I,S,T	YES
mt-CO1	117	4	11	-0.101	-0.4	0.029	2	1	M	A,M,V,T	NO	m.6253T>C	0.458	Reported	Prostate Cancer / enriched in POAG cohort	T	27	2
mt-CO1	118	3	6.5	-0.162	-0.52	0.029	2	1	V	V,L,I	YES
mt-CO1	119	1	0	-0.677	-0.728	-0.686	0	0	E	E	YES
mt-CO1	120	3	2	-0.452	-0.653	-0.4	2	1	A	A,S,T	YES	m.6261G>A	0.572	Reported	Prostate Cancer / LHON	T	1	1
mt-CO1	121	1	0	-0.647	-0.728	-0.686	0	0	G	G	YES
mt-CO1	122	2	3	-0.323	-0.601	-0.223	0	0	A	A,V	YES	m.6267G>A	0.63	Reported	Prostate Cancer	T	0	0
mt-CO1	123	1	0	-0.647	-0.728	-0.686	0	0	G	G	YES
mt-CO1	124	1	0	-0.718	-0.728	-0.723	0	0	T	T	YES
mt-CO1	125	1	0	-0.647	-0.728	-0.686	0	0	G	G	YES	m.6277G>A	0.938	Reported	Colorectal cancer	D	0	0
mt-CO1	126	1	0	-0.593	-0.728	-0.653	0	0	W	W	YES
mt-CO1	127	1	0	-0.718	-0.728	-0.723	0	0	T	T	YES
mt-CO1	128	2	1	-0.636	-0.717	-0.601	0	0	V	L,V	YES	m.6285G>A	0.625	Reported	Prostate Cancer	I	0	0
mt-CO1	129	1	0	-0.703	-0.728	-0.705	0	0	Y	Y	YES
mt-CO1	130	1	0	-0.686	-0.728	-0.705	0	0	P	P	YES
mt-CO1	131	1	0	-0.686	-0.728	-0.705	0	0	P	P	YES
mt-CO1	132	1	0	-0.707	-0.728	-0.717	0	0	L	L	YES
mt-CO1	133	2	1	-0.583	-0.705	-0.52	1	1	A	A,S	YES
mt-CO1	134	1	0	-0.647	-0.728	-0.686	0	0	G	G	YES
mt-CO1	135	1	0	-0.712	-0.728	-0.717	0	0	N	N	YES
mt-CO1	136	4	15	1.048	0.385	1.549	2	2	Y	M,Y,F,L	YES
mt-CO1	137	2	2	-0.513	-0.653	-0.4	1	1	S	A,S	YES
mt-CO1	138	1	0	-0.704	-0.728	-0.717	0	0	H	H	YES
mt-CO1	139	2	2	-0.253	-0.601	0.029	1	3	P	P,A	YES
mt-CO1	140	1	0	-0.647	-0.728	-0.686	0	0	G	G	YES
mt-CO1	141	2	1	-0.579	-0.705	-0.52	1	3	A	P,A	YES
mt-CO1	142	1	0	-0.715	-0.728	-0.717	0	0	S	S	YES	m.6328C>T	0.831	Reported	EXIT (Exercise Intolerance)	F	0	0
mt-CO1	143	1	0	-0.717	-0.728	-0.723	0	0	V	V	YES
mt-CO1	144	1	0	-0.696	-0.728	-0.705	0	0	D	D	YES
mt-CO1	145	1	0	-0.707	-0.728	-0.717	0	0	L	L	YES
mt-CO1	146	4	8	-0.264	-0.52	-0.223	4	1	T	V,T,A,I	YES	m.6340C>T	0.597	Reported	Prostate Cancer	I	4	3
mt-CO1	147	1	0	-0.717	-0.728	-0.723	0	0	I	I	YES
mt-CO1	148	2	1	-0.515	-0.686	-0.4	0	0	F	F,L	YES
mt-CO1	149	1	0	-0.715	-0.728	-0.717	0	0	S	S	YES
mt-CO1	150	1	3	-0.707	-0.728	-0.717	0	0	L	L	YES
mt-CO1	151	1	0	-0.704	-0.728	-0.717	0	0	H	H	YES
mt-CO1	152	1	0	-0.707	-0.728	-0.717	0	0	L	L	YES
mt-CO1	153	1	0	-0.71	-0.728	-0.717	0	0	A	A	YES
mt-CO1	154	1	0.00625	-0.647	-0.728	-0.686	0	0	G	,G	YES
mt-CO1	155	2	14	0.265	-0.223	0.385	11	1	V	V,I	YES
mt-CO1	156	1	0	-0.715	-0.728	-0.717	0	0	S	S	YES
mt-CO1	157	1	0	-0.715	-0.728	-0.717	0	0	S	S	YES
mt-CO1	158	1	0	-0.717	-0.728	-0.723	0	0	I	I	YES
mt-CO1	159	1	0	-0.707	-0.728	-0.717	0	0	L	L	YES
mt-CO1	160	1	0	-0.647	-0.728	-0.686	0	0	G	G	YES
mt-CO1	161	1	0	-0.71	-0.728	-0.717	0	0	A	A	YES
mt-CO1	162	1	0	-0.717	-0.728	-0.723	0	0	I	I	YES
mt-CO1	163	1	0	-0.712	-0.728	-0.717	0	0	N	N	YES
mt-CO1	164	1	0	-0.701	-0.728	-0.705	0	0	F	F	YES
mt-CO1	165	1	0	-0.717	-0.728	-0.723	0	0	I	I	YES
mt-CO1	166	1	0	-0.718	-0.728	-0.723	0	0	T	T	YES
mt-CO1	167	1	0	-0.718	-0.728	-0.723	0	0	T	T	YES
mt-CO1	168	3	4.5	-0.483	-0.653	-0.4	2	2	I	V,A,I	YES
mt-CO1	169	3	11	0.075	-0.223	0.385	10	1	I	V,I,M	YES
mt-CO1	170	1	0	-0.712	-0.728	-0.717	0	0	N	N	YES
mt-CO1	171	2	1	-0.657	-0.717	-0.653	1	1	M	T,M	YES
mt-CO1	172	1	0	-0.704	-0.728	-0.717	0	0	K	K	YES
mt-CO1	173	2	1	-0.401	-0.653	-0.223	1	2	P	S,P	YES
mt-CO1	174	1	0	-0.686	-0.728	-0.705	0	0	P	P	YES
mt-CO1	175	2	1	-0.581	-0.705	-0.52	1	1	A	A,T	YES
mt-CO1	176	5	7	-0.271	-0.52	-0.223	2	1	M	L,V,T,I,M	YES
mt-CO1	177	2	5	-0.273	-0.52	-0.223	0	0	T	T,S	YES
mt-CO1	178	2	1	-0.524	-0.686	-0.4	1	5	Q	Q,L	YES
mt-CO1	179	1	0	-0.703	-0.728	-0.705	0	0	Y	Y	YES
mt-CO1	180	1	0	-0.702	-0.728	-0.705	0	0	Q	Q	YES
mt-CO1	181	3	3	-0.499	-0.653	-0.4	0	0	T	I,S,T	YES
mt-CO1	182	1	0	-0.686	-0.728	-0.705	0	0	P	P	YES
mt-CO1	183	1	0	-0.707	-0.728	-0.717	0	0	L	L	YES
mt-CO1	184	1	0	-0.701	-0.728	-0.705	0	0	F	F	YES
mt-CO1	185	1	0	-0.717	-0.728	-0.723	0	0	V	V	YES
mt-CO1	186	1	0	-0.593	-0.728	-0.653	0	0	W	W	YES
mt-CO1	187	2	1	-0.622	-0.705	-0.601	0	0	S	T,S	YES
mt-CO1	188	2	5	-0.314	-0.52	-0.223	5	1	V	V,I	YES
mt-CO1	189	5	5	-0.14	-0.52	0.029	1	1	L	V,L,M,I,F	YES
mt-CO1	190	1	0	-0.717	-0.728	-0.723	0	0	I	I	YES
mt-CO1	191	1	0	-0.718	-0.728	-0.723	0	0	T	T	YES
mt-CO1	192	1	0	-0.71	-0.728	-0.717	0	0	A	A	YES
mt-CO1	193	2	8	-0.066	-0.4	0.029	8	1	V	I,V	YES	m.6480G>A	0.664	Reported	Prostate Cancer / enriched in POAG cohort	I	33	5
mt-CO1	194	1	1	-0.707	-0.728	-0.717	0	0	L	L	YES
mt-CO1	195	1	0	-0.707	-0.728	-0.717	0	0	L	L	YES
mt-CO1	196	1	0	-0.707	-0.728	-0.717	0	0	L	L	YES	m.6489C>A	0.641	Reported	Therapy-Resistant Epilepsy	I	0	0
mt-CO1	197	1	0	-0.707	-0.728	-0.717	0	0	L	L	YES
mt-CO1	198	1	0	-0.715	-0.728	-0.717	0	0	S	S	YES
mt-CO1	199	1	1	-0.707	-0.728	-0.717	0	0	L	L	YES
mt-CO1	200	1	0	-0.686	-0.728	-0.705	0	0	P	P	YES
mt-CO1	201	1	0	-0.717	-0.728	-0.723	0	0	V	V	YES
mt-CO1	202	1	0	-0.707	-0.728	-0.717	0	0	L	L	YES
mt-CO1	203	1	0	-0.71	-0.728	-0.717	0	0	A	A	YES
mt-CO1	204	1	0	-0.71	-0.728	-0.717	0	0	A	A	YES
mt-CO1	205	1	0	-0.647	-0.728	-0.686	0	0	G	G	YES
mt-CO1	206	1	0	-0.717	-0.728	-0.723	0	0	I	I	YES
mt-CO1	207	1	0	-0.718	-0.728	-0.723	0	0	T	T	YES
mt-CO1	208	1	0	-0.719	-0.728	-0.723	0	0	M	M	YES
mt-CO1	209	1	1	-0.707	-0.728	-0.717	0	0	L	L	YES
mt-CO1	210	1	0	-0.707	-0.728	-0.717	0	0	L	L	YES
mt-CO1	211	1	0	-0.718	-0.728	-0.723	0	0	T	T	YES
mt-CO1	212	1	0	-0.696	-0.728	-0.705	0	0	D	D	YES
mt-CO1	213	1	0	-0.64	-0.728	-0.653	0	0	R	R	YES
mt-CO1	214	1	0	-0.712	-0.728	-0.717	0	0	N	N	YES
mt-CO1	215	1	1	-0.707	-0.728	-0.717	0	0	L	L	YES
mt-CO1	216	1	0	-0.712	-0.728	-0.717	0	0	N	N	YES
mt-CO1	217	1	0	-0.718	-0.728	-0.723	0	0	T	T	YES
mt-CO1	218	2	1	-0.645	-0.717	-0.601	0	0	T	T,S	YES
mt-CO1	219	2	1	-0.515	-0.686	-0.4	0	0	F	I,F	YES
mt-CO1	220	1	0	-0.701	-0.728	-0.705	0	0	F	F	YES
mt-CO1	221	1	0	-0.696	-0.728	-0.705	0	0	D	D	YES
mt-CO1	222	1	0	-0.686	-0.728	-0.705	0	0	P	,P	YES
mt-CO1	223	5	4	-0.265	-0.52	-0.223	3	1	A	I,A,T,S,V	YES
mt-CO1	224	1	0	-0.647	-0.728	-0.686	0	0	G	G	YES
mt-CO1	225	1	0	-0.647	-0.728	-0.686	0	0	G	G	YES
mt-CO1	226	1	0	-0.647	-0.728	-0.686	0	0	G	G	YES
mt-CO1	227	1	0	-0.696	-0.728	-0.705	0	0	D	D	YES
mt-CO1	228	1	0	-0.686	-0.728	-0.705	0	0	P	P	YES
mt-CO1	229	2	2	-0.564	-0.686	-0.52	2	1	I	V,I	YES
mt-CO1	230	1	0	-0.707	-0.728	-0.717	0	0	L	L	YES
mt-CO1	231	1	0	-0.703	-0.728	-0.705	0	0	Y	Y	YES
mt-CO1	232	1	0	-0.702	-0.728	-0.705	0	0	Q	Q	YES	m.6597C>A	0.618	Reported	MELAS-like syndrome	K	0	0
mt-CO1	233	1	0	-0.704	-0.728	-0.717	0	0	H	H	YES
mt-CO1	234	1	0	-0.707	-0.728	-0.717	0	0	L	L	YES
mt-CO1	235	1	0	-0.701	-0.728	-0.705	0	0	F	F	YES
mt-CO1	236	1	0	-0.593	-0.728	-0.653	0	0	W	W	YES
mt-CO1	237	1	0	-0.701	-0.728	-0.705	0	0	F	F	YES
mt-CO1	238	1	0	-0.701	-0.728	-0.705	0	0	F	F	YES
mt-CO1	239	1	0	-0.647	-0.728	-0.686	0	0	G	G	YES
mt-CO1	240	1	0	-0.704	-0.728	-0.717	0	0	H	H	YES
mt-CO1	241	2	2	-0.394	-0.653	-0.223	0	0	P	F,P	YES
mt-CO1	242	1	0	-0.677	-0.728	-0.686	0	0	E	E	YES
mt-CO1	243	1	0	-0.717	-0.728	-0.723	0	0	V	V	YES
mt-CO1	244	1	0	-0.703	-0.728	-0.705	0	0	Y	Y	YES
mt-CO1	245	2	1	-0.641	-0.717	-0.601	1	1	I	V,I	YES
mt-CO1	246	1	1	-0.707	-0.728	-0.717	0	0	L	L	YES
mt-CO1	247	1	0	-0.717	-0.728	-0.723	0	0	I	I	YES
mt-CO1	248	1	0	-0.707	-0.728	-0.717	0	0	L	L	YES
mt-CO1	249	1	0	-0.686	-0.728	-0.705	0	0	P	P	YES
mt-CO1	250	1	0	-0.647	-0.728	-0.686	0	0	G	G	YES
mt-CO1	251	1	0	-0.701	-0.728	-0.705	0	0	F	F	YES
mt-CO1	252	2	1	-0.092	-0.601	0.029	0	0	G	R,G	YES
mt-CO1	253	2	3	-0.532	-0.653	-0.52	0	0	M	V,M	YES
mt-CO1	254	3	6	-0.248	-0.52	-0.223	5	1	I	F,I,V	YES	m.6663A>G	0.558	Reported	Prostate Cancer	V	12	3
mt-CO1	255	2	2	-0.622	-0.705	-0.601	0	0	S	S,L	YES
mt-CO1	256	2	1.5	-0.539	-0.686	-0.52	0	0	H	P,H	YES
mt-CO1	257	1	0	-0.717	-0.728	-0.723	0	0	I	I	YES
mt-CO1	258	1	0	-0.717	-0.728	-0.723	0	0	V	V	YES
mt-CO1	259	4	9.16667	-0.099	-0.4	0.029	6	1	T	A,T,S,L	YES
mt-CO1	260	4	8	0.543	0.029	0.877	6	2	Y	Y,H,F,T	YES
mt-CO1	261	2	1	-0.526	-0.686	-0.4	1	1	Y	H,Y	YES
mt-CO1	262	1	0	-0.715	-0.728	-0.717	0	0	S	S	YES
mt-CO1	263	2	2.5	-0.369	-0.653	-0.223	0	0	G	N,G	YES
mt-CO1	264	1	0	-0.704	-0.728	-0.717	0	0	K	K	YES
mt-CO1	265	2	1	-0.535	-0.686	-0.4	1	1	K	K,E	YES
mt-CO1	266	2	1	-0.324	-0.653	-0.223	0	0	E	E,K	YES
mt-CO1	267	1	0	-0.686	-0.728	-0.705	0	0	P	P	YES
mt-CO1	268	1	0	-0.701	-0.728	-0.705	0	0	F	F	YES
mt-CO1	269	1	0	-0.647	-0.728	-0.686	0	0	G	G	YES
mt-CO1	270	1	0	-0.703	-0.728	-0.705	0	0	Y	Y	YES
mt-CO1	271	1	0	-0.719	-0.728	-0.723	0	0	M	M	YES
mt-CO1	272	1	0	-0.647	-0.728	-0.686	0	0	G	G	YES
mt-CO1	273	2	1	-0.657	-0.717	-0.653	0	0	M	F,M	YES	m.6721T>C	0.681	Reported	Acquired Idiopathic Sideroblastic Anemia	T	0	0
mt-CO1	274	2	2	-0.636	-0.717	-0.601	0	0	V	T,V	YES
mt-CO1	275	1	0	-0.593	-0.728	-0.653	0	0	W	W	YES
mt-CO1	276	2	1	-0.58	-0.705	-0.52	0	0	A	P,A	YES
mt-CO1	277	1	0	-0.719	-0.728	-0.723	0	0	M	M	YES
mt-CO1	278	3	8.5	-0.263	-0.52	-0.223	0	0	M	N,V,M	YES
mt-CO1	279	1	0	-0.715	-0.728	-0.717	0	0	S	S	YES
mt-CO1	280	2	1	-0.641	-0.717	-0.601	0	0	I	M,I	YES	m.6742T>C	0.69	Reported	Acquired Idiopathic Sideroblastic Anemia	T	0	0
mt-CO1	281	1	0	-0.647	-0.728	-0.686	0	0	G	G	YES
mt-CO1	282	2	2	-0.328	-0.601	-0.223	0	0	F	F,L	YES
mt-CO1	283	1	0	-0.707	-0.728	-0.717	0	0	L	L	YES
mt-CO1	284	1	0	-0.647	-0.728	-0.686	0	0	G	G	YES
mt-CO1	285	2	1	-0.515	-0.686	-0.4	0	0	F	F,L	YES
mt-CO1	286	1	0	-0.717	-0.728	-0.723	0	0	I	I	YES
mt-CO1	287	1	0	-0.717	-0.728	-0.723	0	0	V	V	YES
mt-CO1	288	1	0	-0.593	-0.728	-0.653	0	0	W	W	YES
mt-CO1	289	1	0	-0.71	-0.728	-0.717	0	0	A	A	YES
mt-CO1	290	2	1	-0.539	-0.686	-0.52	1	1	H	H,R	YES
mt-CO1	291	1	0	-0.704	-0.728	-0.717	0	0	H	H	YES
mt-CO1	292	1	0	-0.719	-0.728	-0.723	0	0	M	M	YES
mt-CO1	293	1	0	-0.701	-0.728	-0.705	0	0	F	F	YES
mt-CO1	294	1	0	-0.718	-0.728	-0.723	0	0	T	T	YES
mt-CO1	295	1	0	-0.717	-0.728	-0.723	0	0	V	V	YES
mt-CO1	296	1	0	-0.647	-0.728	-0.686	0	0	G	G	YES
mt-CO1	297	1	0	-0.719	-0.728	-0.723	0	0	M	M	YES
mt-CO1	298	1	0	-0.696	-0.728	-0.705	0	0	D	D	YES
mt-CO1	299	2	1	-0.636	-0.717	-0.601	0	0	V	L,V	YES
mt-CO1	300	1	0	-0.696	-0.728	-0.705	0	0	D	D	YES
mt-CO1	301	1	0	-0.718	-0.728	-0.723	0	0	T	T	YES
mt-CO1	302	2	1	-0.039	-0.601	0.385	1	9	R	R,G	YES
mt-CO1	303	1	0	-0.71	-0.728	-0.717	0	0	A	A	YES
mt-CO1	304	1	0	-0.703	-0.728	-0.705	0	0	Y	Y	YES
mt-CO1	305	1	0	-0.701	-0.728	-0.705	0	0	F	F	YES
mt-CO1	306	1	0	-0.718	-0.728	-0.723	0	0	T	T	YES
mt-CO1	307	1	0	-0.715	-0.728	-0.717	0	0	S	S	YES
mt-CO1	308	1	0	-0.71	-0.728	-0.717	0	0	A	A	YES
mt-CO1	309	1	0	-0.718	-0.728	-0.723	0	0	T	T	YES
mt-CO1	310	1	0	-0.719	-0.728	-0.723	0	0	M	M	YES
mt-CO1	311	1	0	-0.717	-0.728	-0.723	0	0	I	I	YES
mt-CO1	312	1	0	-0.717	-0.728	-0.723	0	0	I	I	YES
mt-CO1	313	1	0	-0.71	-0.728	-0.717	0	0	A	A	YES
mt-CO1	314	1	0	-0.717	-0.728	-0.723	0	0	I	I	YES
mt-CO1	315	1	0	-0.686	-0.728	-0.705	0	0	P	P	YES
mt-CO1	316	1	0	-0.718	-0.728	-0.723	0	0	T	T	YES
mt-CO1	317	1	0	-0.647	-0.728	-0.686	0	0	G	G	YES
mt-CO1	318	2	1	-0.636	-0.717	-0.601	1	1	V	V,I	YES
mt-CO1	319	1	0	-0.704	-0.728	-0.717	0	0	K	K	YES
mt-CO1	320	2	1	-0.636	-0.717	-0.601	1	1	V	V,I	YES
mt-CO1	321	1	0	-0.701	-0.728	-0.705	0	0	F	F	YES
mt-CO1	322	1	0	-0.715	-0.728	-0.717	0	0	S	S	YES
mt-CO1	323	1	0	-0.593	-0.728	-0.653	0	0	W	W	YES
mt-CO1	324	1	1	-0.707	-0.728	-0.717	0	0	L	L	YES
mt-CO1	325	1	0	-0.71	-0.728	-0.717	0	0	A	A	YES
mt-CO1	326	1	0	-0.718	-0.728	-0.723	0	0	T	T	YES
mt-CO1	327	1	0	-0.707	-0.728	-0.717	0	0	L	L	YES
mt-CO1	328	1	0	-0.704	-0.728	-0.717	0	0	H	H	YES
mt-CO1	329	1	0	-0.647	-0.728	-0.686	0	0	G	G	YES
mt-CO1	330	3	2	0	-0.52	0.385	1	3	S	G,A,S	YES
mt-CO1	331	3	3	-0.374	-0.601	-0.223	1	1	N	S,D,N	YES
mt-CO1	332	4	4.5	-0.412	-0.601	-0.4	3	1	M	I,M,T,V	YES
mt-CO1	333	3	3	-0.204	-0.52	0.029	3	2	K	K,T,N	YES
mt-CO1	334	1	0	-0.593	-0.728	-0.653	0	0	W	W	YES
mt-CO1	335	3	3	-0.528	-0.653	-0.4	2	1	S	S,A,K	YES
mt-CO1	336	2	5	0.509	-0.223	0.877	5	3	A	A,P	YES
mt-CO1	337	1	0	-0.71	-0.728	-0.717	0	0	A	A	YES
mt-CO1	338	3	3	-0.527	-0.653	-0.52	1	1	V	V,I,M	YES
mt-CO1	339	2	1	-0.564	-0.705	-0.52	0	0	L	F,L	YES
mt-CO1	340	1	0	-0.593	-0.728	-0.653	0	0	W	W	YES
mt-CO1	341	1	0	-0.71	-0.728	-0.717	0	0	A	A	YES
mt-CO1	342	1	0	-0.707	-0.728	-0.717	0	0	L	L	YES
mt-CO1	343	1	0	-0.647	-0.728	-0.686	0	0	G	G	YES
mt-CO1	344	1	0	-0.701	-0.728	-0.705	0	0	F	F	YES
mt-CO1	345	2	1	-0.641	-0.717	-0.601	1	1	I	V,I	YES
mt-CO1	346	1	0	-0.701	-0.728	-0.705	0	0	F	F	YES
mt-CO1	347	1	0	-0.707	-0.728	-0.717	0	0	L	L	YES
mt-CO1	348	1	0	-0.701	-0.728	-0.705	0	0	F	F	YES
mt-CO1	349	1	0	-0.718	-0.728	-0.723	0	0	T	T	YES
mt-CO1	350	3	5	-0.321	-0.52	-0.223	2	1	V	V,I,M	YES
mt-CO1	351	1	0	-0.647	-0.728	-0.686	0	0	G	G	YES	m.6955G>A	0.724	Reported	Mild EXIT and MR	D	0	0
mt-CO1	352	1	0	-0.647	-0.728	-0.686	0	0	G	G	YES
mt-CO1	353	1	0	-0.707	-0.728	-0.717	0	0	L	L	YES
mt-CO1	354	1	0	-0.718	-0.728	-0.723	0	0	T	T	YES
mt-CO1	355	1	0	-0.647	-0.728	-0.686	0	0	G	G	YES
mt-CO1	356	2	2	-0.564	-0.686	-0.52	1	1	I	V,I	YES
mt-CO1	357	2	1.5	-0.637	-0.717	-0.601	1	1	V	V,I	YES
mt-CO1	358	1	0	-0.707	-0.728	-0.717	0	0	L	L	YES
mt-CO1	359	3	3	-0.455	-0.653	-0.4	2	3	A	L,S,A	YES
mt-CO1	360	2	1	-0.602	-0.705	-0.52	0	0	N	N,S	YES
mt-CO1	361	1	0	-0.715	-0.728	-0.717	0	0	S	S	YES
mt-CO1	362	1	0	-0.715	-0.728	-0.717	0	0	S	S	YES
mt-CO1	363	1	0	-0.707	-0.728	-0.717	0	0	L	L	YES
mt-CO1	364	1	0	-0.696	-0.728	-0.705	0	0	D	D	YES
mt-CO1	365	1	0	-0.717	-0.728	-0.723	0	0	I	I	YES
mt-CO1	366	3	2	-0.555	-0.686	-0.52	1	1	V	I,M,V	YES
mt-CO1	367	1	0	-0.707	-0.728	-0.717	0	0	L	L	YES
mt-CO1	368	1	0	-0.704	-0.728	-0.717	0	0	H	H	YES
mt-CO1	369	1	0	-0.696	-0.728	-0.705	0	0	D	D	YES
mt-CO1	370	1	0	-0.718	-0.728	-0.723	0	0	T	T	YES
mt-CO1	371	1	0	-0.703	-0.728	-0.705	0	0	Y	Y	YES
mt-CO1	372	1	0	-0.703	-0.728	-0.705	0	0	Y	Y	YES
mt-CO1	373	1	0	-0.717	-0.728	-0.723	0	0	V	V	YES
mt-CO1	374	1	0	-0.717	-0.728	-0.723	0	0	V	V	YES	m.7023G>A	0.683	Reported	MELAS-like syndrome	M	0	0
mt-CO1	375	1	0	-0.71	-0.728	-0.717	0	0	A	A	YES
mt-CO1	376	1	0	-0.704	-0.728	-0.717	0	0	H	H	YES
mt-CO1	377	1	0	-0.701	-0.728	-0.705	0	0	F	F	YES
mt-CO1	378	1	0	-0.704	-0.728	-0.717	0	0	H	H	YES
mt-CO1	379	1	0	-0.703	-0.728	-0.705	0	0	Y	Y	YES
mt-CO1	380	1	0	-0.717	-0.728	-0.723	0	0	V	V	YES	m.7041G>A	0.684	Reported	Prostate Cancer	I	0	0
mt-CO1	381	1	0	-0.707	-0.728	-0.717	0	0	L	L	YES
mt-CO1	382	1	0	-0.715	-0.728	-0.717	0	0	S	S	YES
mt-CO1	383	1	0	-0.719	-0.728	-0.723	0	0	M	M	YES
mt-CO1	384	1	0	-0.647	-0.728	-0.686	0	0	G	G	YES
mt-CO1	385	1	0	-0.71	-0.728	-0.717	0	0	A	A	YES
mt-CO1	386	1	0	-0.717	-0.728	-0.723	0	0	V	V	YES
mt-CO1	387	2	1	-0.515	-0.686	-0.4	0	0	F	Y,F	YES
mt-CO1	388	1	0	-0.71	-0.728	-0.717	0	0	A	A	YES
mt-CO1	389	1	0	-0.717	-0.728	-0.723	0	0	I	I	YES
mt-CO1	390	1	0	-0.719	-0.728	-0.723	0	0	M	M	YES
mt-CO1	391	1	0	-0.647	-0.728	-0.686	0	0	G	G	YES
mt-CO1	392	1	0	-0.647	-0.728	-0.686	0	0	G	G	YES
mt-CO1	393	2	1	-0.515	-0.686	-0.4	0	0	F	L,F	YES	m.7080T>C	0.561	Reported	Prostate Cancer	L	2	1
mt-CO1	394	5	10	0.099	-0.223	0.385	5	1	I	V,L,A,M,I	YES	m.7083A>G	0.31	Reported	Prostate Cancer	V	46	7
mt-CO1	395	1	0	-0.704	-0.728	-0.717	0	0	H	H	YES
mt-CO1	396	1	0	-0.593	-0.728	-0.653	0	0	W	W	YES
mt-CO1	397	1	0	-0.701	-0.728	-0.705	0	0	F	F	YES
mt-CO1	398	1	0	-0.686	-0.728	-0.705	0	0	P	P	YES
mt-CO1	399	1	0	-0.707	-0.728	-0.717	0	0	L	L	YES
mt-CO1	400	2	1	-0.515	-0.686	-0.4	0	0	F	L,F	YES
mt-CO1	401	1	0	-0.715	-0.728	-0.717	0	0	S	S	YES
mt-CO1	402	1	0	-0.647	-0.728	-0.686	0	0	G	G	YES
mt-CO1	403	2	2	-0.347	-0.601	-0.223	2	2	Y	Y,F	YES
mt-CO1	404	4	3	-0.499	-0.653	-0.4	1	1	T	T,S,I,A	YES
mt-CO1	405	1	0	-0.707	-0.728	-0.717	0	0	L	L	YES
mt-CO1	406	3	16	2.44	0.877	2.461	16	4	D	H,D,N	YES
mt-CO1	407	8	13	1.596	0.385	2.461	7	3	Q	P,A,S,N,D,Q,H,E	NO
mt-CO1	408	5	7	-0.266	-0.52	-0.223	3	1	T	A,I,S,V,T	YES
mt-CO1	409	3	8	0.939	0.029	1.549	6	2	Y	Y,C,W	YES
mt-CO1	410	2	1	-0.581	-0.705	-0.52	1	1	A	A,T	YES
mt-CO1	411	1	0	-0.704	-0.728	-0.717	0	0	K	K	NO
mt-CO1	412	4	15	0.518	0.029	0.877	6	2	I	T,V,I,A	YES
mt-CO1	413	3	3	-0.206	-0.52	0.029	0	0	H	D,H,Q	YES
mt-CO1	414	1	0	-0.701	-0.728	-0.705	0	0	F	F	YES
mt-CO1	415	7	21	1.117	0.385	1.549	12	3	T	V,S,L,T,A,M,I	NO
mt-CO1	416	3	8	-0.091	-0.4	0.029	5	1	I	T,V,I	YES
mt-CO1	417	2	1	-0.657	-0.717	-0.653	1	1	M	M,T	YES
mt-CO1	418	1	0	-0.701	-0.728	-0.705	0	0	F	F	YES
mt-CO1	419	5	12.5	0.185	-0.223	0.385	5	1	I	A,M,I,V,T	YES	m.7158A>G	0.26	Reported	Prostate Cancer	V	121	1
mt-CO1	420	1	0	-0.647	-0.728	-0.686	0	0	G	G	YES
mt-CO1	421	1	0	-0.717	-0.728	-0.723	0	0	V	V	YES
mt-CO1	422	1	0	-0.712	-0.728	-0.717	0	0	N	N	YES
mt-CO1	423	2	6	-0.174	-0.52	0.029	0	0	L	M,L	YES
mt-CO1	424	1	0	-0.718	-0.728	-0.723	0	0	T	T	YES
mt-CO1	425	1	0	-0.701	-0.728	-0.705	0	0	F	F	YES
mt-CO1	426	1	0	-0.701	-0.728	-0.705	0	0	F	F	YES
mt-CO1	427	1	0	-0.686	-0.728	-0.705	0	0	P	P	YES
mt-CO1	428	1	0	-0.702	-0.728	-0.705	0	0	Q	Q	YES
mt-CO1	429	1	0	-0.704	-0.728	-0.717	0	0	H	H	YES
mt-CO1	430	1	0	-0.701	-0.728	-0.705	0	0	F	F	YES
mt-CO1	431	1	0	-0.707	-0.728	-0.717	0	0	L	L	YES
mt-CO1	432	1	0	-0.647	-0.728	-0.686	0	0	G	G	YES
mt-CO1	433	1	0	-0.707	-0.728	-0.717	0	0	L	L	YES
mt-CO1	434	2	1	-0.622	-0.705	-0.601	1	1	S	A,S	YES
mt-CO1	435	1	0	-0.647	-0.728	-0.686	0	0	G	G	YES
mt-CO1	436	1	0	-0.719	-0.728	-0.723	0	0	M	M	YES
mt-CO1	437	1	0	-0.686	-0.728	-0.705	0	0	P	P	YES
mt-CO1	438	1	0	-0.64	-0.728	-0.653	0	0	R	R	YES
mt-CO1	439	2	1	-0.041	-0.601	0.385	1	1	R	H,R	YES
mt-CO1	440	1	0	-0.703	-0.728	-0.705	0	0	Y	Y	YES
mt-CO1	441	2	2	-0.622	-0.705	-0.601	0	0	S	E,S	YES
mt-CO1	442	1	0	-0.696	-0.728	-0.705	0	0	D	D	YES
mt-CO1	443	1	0	-0.703	-0.728	-0.705	0	0	Y	Y	YES
mt-CO1	444	1	0	-0.686	-0.728	-0.705	0	0	P	P	YES
mt-CO1	445	1	0	-0.696	-0.728	-0.705	0	0	D	D	YES
mt-CO1	446	1	0	-0.71	-0.728	-0.717	0	0	A	A	YES
mt-CO1	447	1	0	-0.703	-0.728	-0.705	0	0	Y	Y	YES
mt-CO1	448	1	0	-0.718	-0.728	-0.723	0	0	T	T	YES
mt-CO1	449	5	7	-0.218	-0.52	-0.223	5	1	T	T,L,V,M,A	YES
mt-CO1	450	1	0	-0.593	-0.728	-0.653	0	0	W	W	YES
mt-CO1	451	1	0	-0.712	-0.728	-0.717	0	0	N	N	YES
mt-CO1	452	5	10.5	0.063	-0.223	0.385	5	1	I	I,M,S,V,T	YES
mt-CO1	453	3	13.5	0.4	-0.223	0.385	10	1	L	L,V,I	YES
mt-CO1	454	1	0	-0.715	-0.728	-0.717	0	0	S	S	YES
mt-CO1	455	1	0	-0.715	-0.728	-0.717	0	0	S	S	YES
mt-CO1	456	6	13.5	0.249	-0.223	0.385	5	1	V	M,I,A,T,V,L	YES
mt-CO1	457	1	0	-0.647	-0.728	-0.686	0	0	G	G	YES
mt-CO1	458	2	1	-0.622	-0.705	-0.601	1	1	S	S,A	YES	m.7275T>C	0.793	Reported	Colorectal cancer	P	0	0
mt-CO1	459	3	2	-0.329	-0.601	-0.223	1	2	F	L,F,Y	YES
mt-CO1	460	2	2	-0.566	-0.686	-0.52	2	1	I	I,M	YES
mt-CO1	461	1	0	-0.715	-0.728	-0.717	0	0	S	S	YES
mt-CO1	462	3	4	-0.128	-0.52	0.029	1	3	L	S,L,M	YES
mt-CO1	463	4	12	-0.099	-0.4	0.029	3	1	T	A,M,V,T	NO
mt-CO1	464	1	0	-0.71	-0.728	-0.717	0	0	A	A	YES
mt-CO1	465	3	8	-0.252	-0.52	-0.223	1	1	V	T,V,M	YES
mt-CO1	466	5	10	0.067	-0.223	0.385	6	1	M	L,V,A,I,M	YES
mt-CO1	467	1	0	-0.707	-0.728	-0.717	0	0	L	L	YES
mt-CO1	468	1	0	-0.719	-0.728	-0.723	0	0	M	M	YES	m.7305A>C	0.419	Reported	Prostate Cancer	L	0	0
mt-CO1	469	3	9	0.006	-0.4	0.029	8	1	I	I,V,T	YES
mt-CO1	470	2	1	-0.52	-0.686	-0.4	1	2	F	Y,F	YES
mt-CO1	471	1	0	-0.719	-0.728	-0.723	0	0	M	M	YES
mt-CO1	472	3	9.5	0.008	-0.4	0.029	8	1	I	V,T,I	YES
mt-CO1	473	1	0	-0.593	-0.728	-0.653	0	0	W	W	YES
mt-CO1	474	1	0	-0.677	-0.728	-0.686	0	0	E	E	YES
mt-CO1	475	1	0	-0.71	-0.728	-0.717	0	0	A	A	YES
mt-CO1	476	2	1	-0.515	-0.686	-0.4	0	0	F	F,L	YES
mt-CO1	477	3	7	0.128	-0.223	0.385	7	1	A	A,T,S	YES
mt-CO1	478	2	1	-0.622	-0.705	-0.601	1	3	S	S,L	YES
mt-CO1	479	1	0	-0.704	-0.728	-0.717	0	0	K	K	YES
mt-CO1	480	1	0	-0.64	-0.728	-0.653	0	0	R	R	YES
mt-CO1	481	2	1	-0.505	-0.686	-0.4	1	1	K	K,E	YES
mt-CO1	482	4	9	0.028	-0.4	0.029	5	1	V	A,I,M,V	YES
mt-CO1	483	8	16	1.115	0.385	1.549	8	8	L	L,S,G,M,P,T,R,Y	NO
mt-CO1	484	9	27.5	1.581	0.877	1.549	16	7	M	T,P,V,I,A,S,L,M,F	NO
mt-CO1	485	5	18	0.649	0.029	0.877	12	2	V	T,V,I,M,A	YES
mt-CO1	486	3	3	0.368	-0.223	0.877	1	1	E	E,K,D	YES
mt-CO1	487	5	5	0.164	-0.4	0.385	2	5	E	Q,H,E,S,L	YES
mt-CO1	488	5	9	0.604	0.029	0.877	8	7	P	M,L,S,P,T	YES
mt-CO1	489	10	27	2.117	0.877	2.461	16	4	S	N,S,L,H,F,T,P,Y,I,A	NO
mt-CO1	490	5	6	-0.245	-0.52	-0.223	4	1	M	A,Y,M,S,T	YES
mt-CO1	491	2	6	-0.06	-0.4	0.029	0	0	N	N,S	YES
mt-CO1	492	1	1	-0.707	-0.728	-0.717	0	0	L	L	YES
mt-CO1	493	1	0	-0.677	-0.728	-0.686	0	0	E	E	YES
mt-CO1	494	1	0	-0.593	-0.728	-0.653	0	0	W	W	YES
mt-CO1	495	1	2	-0.707	-0.728	-0.717	0	0	L	L	YES
mt-CO1	496	3	8	0.501	0.029	0.877	7	1	Y	N,Y,H	YES
mt-CO1	497	1	0	-0.647	-0.728	-0.686	0	0	G	G	YES
mt-CO1	498	2	2	-0.389	-0.601	-0.223	2	1	C	C,S	YES
mt-CO1	499	1	0	-0.686	-0.728	-0.705	0	0	P	,P	YES
mt-CO1	500	1	0	-0.686	-0.728	-0.705	0	0	P	P	YES
mt-CO1	501	3	2	-0.105	-0.52	0.029	2	7	P	L,P,S	YES
mt-CO1	502	3	8	0.718	0.029	0.877	8	2	Y	H,Y,F	YES
mt-CO1	503	1	0	-0.704	-0.728	-0.717	0	0	H	H	YES
mt-CO1	504	1	0	-0.718	-0.728	-0.723	0	0	T	T	YES
mt-CO1	505	1	0	-0.701	-0.728	-0.705	0	0	F	F	YES
mt-CO1	506	3	3	0.314	-0.4	0.877	1	10	E	E,D,V	YES
mt-CO1	507	1	0	-0.677	-0.728	-0.686	0	0	E	E	YES
mt-CO1	508	3	7	0.911	0.029	1.549	7	3	P	A,S,P	YES
mt-CO1	509	5	34	2.476	1.549	2.461	28	3	V	V,P,S,T,A	NO
mt-CO1	510	3	3	-0.166	-0.52	0.029	3	2	Y	H,Y,F	YES
mt-CO1	511	4	5.5	-0.328	-0.52	-0.223	4	5	M	I,M,G,V	YES
mt-CO1	512	2	1	-0.536	-0.686	-0.4	1	1	K	K,N	YES
mt-CO1	513	10	32.5	2.401	1.549	2.461	18	7	S	P,V,T,A,I,Y,L,S,N,M	NO
mt-CO2	1	2	1	-0.657	-0.717	-0.653	0	0	M	V,M	NO	m.7587T>C	0.648	Reported	Mitochondrial Encephalomyopathy	T	0	0
mt-CO2	2	4	3	-0.303	-0.601	-0.223	3	2	A	A,S,P,T	YES
mt-CO2	3	6	11.5	0.644	0.029	0.877	3	2	H	F,A,Y,H,C,T	YES
mt-CO2	4	3	4	0.324	-0.223	0.385	4	3	A	A,P,S	YES
mt-CO2	5	7	15	0.754	0.029	0.877	4	1	A	V,L,T,F,A,M,I	YES	m.7598G>A	0.342	Reported	Possible LHON helper variant	T	7	2
mt-CO2	6	1	0	-0.702	-0.728	-0.705	0	0	Q	Q	YES
mt-CO2	7	5	5	-0.031	-0.4	0.029	1	2	V	V,L,Y,M,F	NO
mt-CO2	8	3	3	0.517	-0.223	0.877	0	0	G	G,S,N	YES
mt-CO2	9	2	1	-0.554	-0.686	-0.52	0	0	L	L,F	YES
mt-CO2	10	1	0	-0.702	-0.728	-0.705	0	0	Q	Q	NO
mt-CO2	11	2	1	-0.516	-0.686	-0.4	1	1	D	D,N	YES
mt-CO2	12	2	1	-0.581	-0.705	-0.52	1	1	A	T,A	YES
mt-CO2	13	3	7	-0.129	-0.4	0.029	6	1	T	S,T,A	YES	m.7623C>T	0.494	Reported	LHON	I	0	0
mt-CO2	14	2	1	-0.622	-0.705	-0.601	1	1	S	S,A	YES
mt-CO2	15	1	0	-0.686	-0.728	-0.705	0	0	P	P	YES
mt-CO2	16	3	9	-0.007	-0.4	0.029	9	2	I	V,T,I	YES
mt-CO2	17	1	0	-0.719	-0.728	-0.723	0	0	M	M	YES
mt-CO2	18	1	0	-0.677	-0.728	-0.686	0	0	E	E	YES	m.7637G>A	0.753	Reported	PD risk factor	K	0	0
mt-CO2	19	1	0	-0.677	-0.728	-0.686	0	0	E	E	YES
mt-CO2	20	1	0	-0.707	-0.728	-0.717	0	0	L	L	YES
mt-CO2	21	6	8	-0.095	-0.4	0.029	6	2	I	M,I,A,T,V,L	YES
mt-CO2	22	6	9	0.082	-0.4	0.385	6	2	T	T,S,H,Y,I,A	YES
mt-CO2	23	1	0	-0.701	-0.728	-0.705	0	0	F	F	YES
mt-CO2	24	2	1	-0.538	-0.686	-0.52	1	1	H	H,L	YES
mt-CO2	25	1	0	-0.696	-0.728	-0.705	0	0	D	D	YES
mt-CO2	26	3	2	-0.371	-0.601	-0.223	0	0	H	Q,H,Y	YES
mt-CO2	27	3	7	0.041	-0.4	0.385	6	1	A	A,T,V	YES
mt-CO2	28	3	7	0.403	-0.223	0.877	1	2	L	F,S,L	YES
mt-CO2	29	1	0	-0.719	-0.728	-0.723	0	0	M	M	YES	m.7671T>A	0.689	Reported	MM	K	0	0
mt-CO2	30	3	3	-0.469	-0.653	-0.4	3	2	I	T,I,A	YES
mt-CO2	31	3	7.5	-0.265	-0.52	-0.223	5	1	I	M,I,V	YES
mt-CO2	32	6	7.5	0.267	-0.223	0.385	6	3	F	L,S,T,A,F,C	YES
mt-CO2	33	3	5	-0.049	-0.4	0.029	2	1	L	M,T,L	YES
mt-CO2	34	2	1	-0.641	-0.717	-0.601	1	1	I	V,I	YES
mt-CO2	35	2	1	-0.619	-0.705	-0.601	0	0	C	S,C	YES
mt-CO2	36	3	5.5	-0.074	-0.4	0.029	2	2	F	L,S,F	YES
mt-CO2	37	1	0	-0.707	-0.728	-0.717	0	0	L	L	YES
mt-CO2	38	2	3	-0.474	-0.653	-0.4	3	1	V	I,V	YES	m.7697G>A	0.646	Reported	Possible HCM susceptibility	I	10	3
mt-CO2	39	1	1	-0.707	-0.728	-0.717	0	0	L	L	YES
mt-CO2	40	1	0	-0.703	-0.728	-0.705	0	0	Y	Y	YES
mt-CO2	41	4	11	0.228	-0.223	0.385	9	3	A	V,T,A,I	YES	m.7706G>A	0.665	Reported	Alpers-Huttennlocher-like	T	5	3
mt-CO2	42	3	2	-0.509	-0.653	-0.4	2	1	L	L,M,I	YES
mt-CO2	43	4	8	0.141	-0.223	0.385	6	4	F	T,L,S,F	YES
mt-CO2	44	4	4.5	-0.242	-0.52	-0.223	3	4	L	S,L,M,A	YES
mt-CO2	45	3	3	-0.581	-0.686	-0.52	2	1	T	V,T,M	YES
mt-CO2	46	1	0	-0.707	-0.728	-0.717	0	0	L	L	YES
mt-CO2	47	3	4	-0.422	-0.601	-0.4	2	1	T	S,T,M	YES
mt-CO2	48	1	0	-0.718	-0.728	-0.723	0	0	T	T	YES
mt-CO2	49	3	6	0.204	-0.223	0.385	5	1	K	S,E,K	YES
mt-CO2	50	2	2	-0.566	-0.705	-0.52	0	0	L	M,L	YES
mt-CO2	51	3	5	-0.354	-0.601	-0.223	5	2	T	I,M,T	YES
mt-CO2	52	3	3	-0.324	-0.601	-0.223	0	0	N	H,S,N	YES
mt-CO2	53	3	2	-0.572	-0.686	-0.52	1	2	T	I,T,N	YES
mt-CO2	54	2	9	0.212	-0.223	0.385	0	0	N	S,N	YES
mt-CO2	55	2	3	-0.492	-0.653	-0.4	3	2	I	I,T	YES
mt-CO2	56	4	3	-0.512	-0.653	-0.4	1	1	S	S,V,T,M	YES
mt-CO2	57	2	5	0.226	-0.223	0.385	5	1	D	N,D	YES
mt-CO2	58	1	0	-0.71	-0.728	-0.717	0	0	A	A	YES
mt-CO2	59	1	0	-0.702	-0.728	-0.705	0	0	Q	Q	YES
mt-CO2	60	1	0	-0.677	-0.728	-0.686	0	0	E	E	YES
mt-CO2	61	3	2	-0.581	-0.686	-0.52	1	1	M	M,I,V	YES
mt-CO2	62	1	0	-0.677	-0.728	-0.686	0	0	E	E	YES
mt-CO2	63	3	6	-0.29	-0.52	-0.223	6	4	T	T,M,I	YES
mt-CO2	64	3	8.5	-0.074	-0.4	0.029	9	3	V	I,T,V	YES
mt-CO2	65	1	0	-0.593	-0.728	-0.653	0	0	W	W	YES
mt-CO2	66	1	0	-0.718	-0.728	-0.723	0	0	T	T	YES
mt-CO2	67	2	1	-0.641	-0.717	-0.601	1	1	I	I,V	YES
mt-CO2	68	1	0	-0.707	-0.728	-0.717	0	0	L	L	YES
mt-CO2	69	1	0	-0.686	-0.728	-0.705	0	0	P	P	YES
mt-CO2	70	1	0	-0.71	-0.728	-0.717	0	0	A	A	YES
mt-CO2	71	5	14.5	0.421	0.029	0.385	12	1	I	L,V,I,M,A	YES
mt-CO2	72	1	0	-0.717	-0.728	-0.723	0	0	I	I	YES
mt-CO2	73	1	0	-0.707	-0.728	-0.717	0	0	L	L	YES
mt-CO2	74	3	12	0.178	-0.223	0.385	11	3	V	T,V,I	YES
mt-CO2	75	3	2	-0.479	-0.653	-0.4	1	1	L	L,T,M	YES
mt-CO2	76	1	0	-0.717	-0.728	-0.723	0	0	I	I	YES
mt-CO2	77	1	0	-0.709	-0.728	-0.717	0	0	A	,A	YES
mt-CO2	78	2	2	-0.563	-0.705	-0.52	0	0	L	F,L	YES
mt-CO2	79	1	0	-0.686	-0.728	-0.705	0	0	P	P	YES
mt-CO2	80	1	0	-0.715	-0.728	-0.717	0	0	S	,S	YES
mt-CO2	81	1	0	-0.707	-0.728	-0.717	0	0	L	L	YES
mt-CO2	82	1	0.012605	-0.64	-0.728	-0.653	0	0	R	,R	YES
mt-CO2	83	1	0	-0.717	-0.728	-0.723	0	0	I	I	YES
mt-CO2	84	1	0	-0.707	-0.728	-0.717	0	0	L	L	YES
mt-CO2	85	1	0	-0.703	-0.728	-0.705	0	0	Y	Y	YES
mt-CO2	86	2	8	0.011	-0.4	0.029	0	0	M	L,M	YES
mt-CO2	87	3	5	-0.365	-0.601	-0.223	5	1	T	M,A,T	YES
mt-CO2	88	1	0	-0.696	-0.728	-0.705	0	0	D	D	YES
mt-CO2	89	1	0	-0.677	-0.728	-0.686	0	0	E	E	YES
mt-CO2	90	3	12	0.39	-0.223	0.385	11	1	V	F,I,V	YES
mt-CO2	91	5	5	-0.302	-0.52	-0.223	2	11	N	T,S,N,I,E	YES
mt-CO2	92	5	10	0.493	0.029	0.877	4	2	D	T,D,N,S,K	YES	m.7859G>A	0.226	Reported	Progressive Encephalomyopathy	N	53	3
mt-CO2	93	1	0	-0.686	-0.728	-0.705	0	0	P	P	YES
mt-CO2	94	4	4	-0.406	-0.601	-0.223	2	3	S	Y,T,S,L	YES
mt-CO2	95	3	4	-0.051	-0.4	0.029	0	0	L	L,M,F	YES
mt-CO2	96	1	0	-0.718	-0.728	-0.723	0	0	T	T	YES
mt-CO2	97	3	4	-0.332	-0.601	-0.223	4	1	I	L,V,I	YES
mt-CO2	98	1	0	-0.704	-0.728	-0.717	0	0	K	K	YES	m.7877A>C	0.687	Reported	PEG glaucoma	Q	0	0
mt-CO2	99	3	3	-0.436	-0.601	-0.4	2	1	S	S,T,A	YES
mt-CO2	100	3	2	-0.573	-0.686	-0.52	1	1	I	V,M,I	YES
mt-CO2	101	1	0	-0.647	-0.728	-0.686	0	0	G	G	YES
mt-CO2	102	1	0	-0.704	-0.728	-0.717	0	0	H	H	YES
mt-CO2	103	1	0	-0.702	-0.728	-0.705	0	0	Q	Q	YES
mt-CO2	104	1	0	-0.593	-0.728	-0.653	0	0	W	W	YES
mt-CO2	105	1	0	-0.703	-0.728	-0.705	0	0	Y	Y	YES
mt-CO2	106	1	0	-0.593	-0.728	-0.653	0	0	W	W	YES
mt-CO2	107	3	4	-0.385	-0.601	-0.223	1	1	T	T,S,A	YES
mt-CO2	108	1	0	-0.703	-0.728	-0.705	0	0	Y	Y	YES
mt-CO2	109	1	0	-0.677	-0.728	-0.686	0	0	E	E	YES
mt-CO2	110	1	0	-0.703	-0.728	-0.705	0	0	Y	Y	YES
mt-CO2	111	2	1	-0.641	-0.717	-0.601	0	0	T	S,T	YES
mt-CO2	112	1	0	-0.696	-0.728	-0.705	0	0	D	D	YES
mt-CO2	113	2	1	-0.526	-0.686	-0.4	0	0	Y	Y,H	YES
mt-CO2	114	5	4	0.995	0.029	1.549	3	11	G	D,V,E,K,G	YES
mt-CO2	115	5	8	1.457	0.385	1.549	6	3	G	D,N,S,K,G	YES
mt-CO2	116	2	1	-0.564	-0.705	-0.52	0	0	L	L,M	YES
mt-CO2	117	9	19.25	0.766	0.029	0.877	9	6	I	Y,C,I,A,T,V,F,N,S	YES
mt-CO2	118	1	0	-0.701	-0.728	-0.705	0	0	F	F	YES
mt-CO2	119	2	1	-0.565	-0.705	-0.52	1	1	N	N,D	YES
mt-CO2	120	1	0	-0.715	-0.728	-0.717	0	0	S	S	YES
mt-CO2	121	1	0	-0.703	-0.728	-0.705	0	0	Y	Y	YES
mt-CO2	122	2	1	-0.655	-0.717	-0.601	1	1	M	I,M	YES
mt-CO2	123	5	23	1.414	0.385	1.549	19	2	L	V,L,T,M,I	YES
mt-CO2	124	3	2	-0.119	-0.52	0.029	2	2	P	T,S,P	YES
mt-CO2	125	5	9.5	0.565	0.029	0.877	6	3	P	C,P,L,S,T	YES
mt-CO2	126	8	10.25	0.606	0.029	0.877	7	3	L	N,S,L,Y,A,T,V,P	YES
mt-CO2	127	4	4	-0.111	-0.52	0.029	2	5	F	E,F,Y,D	YES
mt-CO2	128	1	1	-0.707	-0.728	-0.717	0	0	L	L	YES
mt-CO2	129	6	8.5	0.372	-0.223	0.877	5	2	E	N,D,T,E,Q,K	YES
mt-CO2	130	1	0	-0.686	-0.728	-0.705	0	0	P	P	YES
mt-CO2	131	1	0	-0.647	-0.728	-0.686	0	0	G	G	YES
mt-CO2	132	2	3	0.095	-0.4	0.385	0	0	D	D,E	YES
mt-CO2	133	2	2	-0.557	-0.705	-0.52	0	0	L	L,F	YES
mt-CO2	134	1	0	-0.64	-0.728	-0.653	0	0	R	R	YES
mt-CO2	135	1	0	-0.707	-0.728	-0.717	0	0	L	L	YES	m.7989T>C	0.869	Reported	Rhabdomyolysis	P	0	0
mt-CO2	136	1	0	-0.707	-0.728	-0.717	0	0	L	L	YES
mt-CO2	137	2	1	-0.338	-0.653	-0.223	0	0	D	E,D	YES
mt-CO2	138	1	0	-0.717	-0.728	-0.723	0	0	V	V	YES
mt-CO2	139	1	0	-0.696	-0.728	-0.705	0	0	D	D	YES
mt-CO2	140	2	2	-0.602	-0.705	-0.52	1	6	N	N,F	YES
mt-CO2	141	1	0	-0.64	-0.728	-0.653	0	0	R	R	YES
mt-CO2	142	4	5	-0.399	-0.601	-0.223	3	1	V	M,I,V,T	YES	m.8010T>C	0.653	Reported	Developmental delay, ataxia, seizure, hypotonia, lactic acidosis	A	0	0
mt-CO2	143	4	5	-0.397	-0.601	-0.223	3	1	V	T,V,I,A	YES
mt-CO2	144	2	1	-0.564	-0.705	-0.52	1	8	L	P,L	YES
mt-CO2	145	1	0	-0.686	-0.728	-0.705	0	0	P	P	YES
mt-CO2	146	4	4	-0.427	-0.601	-0.4	4	1	I	I,M,V,T	YES	m.8021A>G	0.431	Reported	Asthenozoospermia	V	9	1
mt-CO2	147	2	1	-0.324	-0.653	-0.223	0	0	E	D,E	YES
mt-CO2	148	6	10.5	0.452	0.029	0.877	2	2	A	A,I,M,L,V,T	YES
mt-CO2	149	4	7	0.54	-0.223	0.877	6	2	P	D,S,P,A	YES
mt-CO2	150	2	3	-0.479	-0.653	-0.4	3	1	I	V,I	YES
mt-CO2	151	1	0	-0.64	-0.728	-0.653	0	0	R	R	YES
mt-CO2	152	4	6	-0.467	-0.601	-0.4	1	1	M	M,Y,T,V	NO
mt-CO2	153	2	1	-0.633	-0.705	-0.601	0	0	M	L,M	YES
mt-CO2	154	2	3.5	-0.485	-0.653	-0.4	3	1	I	I,V	YES
mt-CO2	155	2	4	-0.394	-0.601	-0.223	0	0	T	T,S	YES
mt-CO2	156	1	0	-0.715	-0.728	-0.717	0	0	S	S	YES
mt-CO2	157	3	2	-0.289	-0.601	-0.223	0	0	Q	E,H,Q	NO
mt-CO2	158	1	0	-0.696	-0.728	-0.705	0	0	D	D	YES
mt-CO2	159	1	0	-0.717	-0.728	-0.723	0	0	V	V	YES
mt-CO2	160	1	1	-0.707	-0.728	-0.717	0	0	L	L	YES
mt-CO2	161	1	0	-0.704	-0.728	-0.717	0	0	H	H	YES
mt-CO2	162	1	0	-0.715	-0.728	-0.717	0	0	S	S	YES
mt-CO2	163	1	0	-0.593	-0.728	-0.653	0	0	W	W	YES
mt-CO2	164	2	13	0.419	0.029	0.385	12	1	A	T,A	YES
mt-CO2	165	2	3	-0.479	-0.653	-0.4	3	1	V	V,I	YES	m.8078G>A	0.616	Reported	DEAF	I	71	3
mt-CO2	166	1	0	-0.686	-0.728	-0.705	0	0	P	P	YES
mt-CO2	167	3	5	-0.293	-0.52	-0.223	2	1	T	A,T,S	YES
mt-CO2	168	2	1	-0.564	-0.705	-0.52	0	0	L	M,L	YES
mt-CO2	169	1	0	-0.647	-0.728	-0.686	0	0	G	G	YES
mt-CO2	170	4	5.5	-0.122	-0.4	0.029	2	1	L	M,I,V,L	YES
mt-CO2	171	1	0	-0.704	-0.728	-0.717	0	0	K	K	YES
mt-CO2	172	2	5	-0.339	-0.52	-0.223	5	1	T	A,T	YES
mt-CO2	173	1	0	-0.696	-0.728	-0.705	0	0	D	D	YES
mt-CO2	174	1	0	-0.71	-0.728	-0.717	0	0	A	A	YES
mt-CO2	175	2	2	-0.561	-0.686	-0.52	2	1	I	V,I	YES	m.8108A>G	0.562	Reported	SNHL	V	41	1
mt-CO2	176	1	0	-0.686	-0.728	-0.705	0	0	P	P	YES
mt-CO2	177	1	0	-0.647	-0.728	-0.686	0	0	G	G	YES
mt-CO2	178	1	0	-0.64	-0.728	-0.653	0	0	R	R	YES
mt-CO2	179	1	0	-0.707	-0.728	-0.717	0	0	L	L	YES
mt-CO2	180	1	0	-0.712	-0.728	-0.717	0	0	N	N	YES
mt-CO2	181	1	0	-0.702	-0.728	-0.705	0	0	Q	Q	YES
mt-CO2	182	3	9.33333	-0.081	-0.4	0.029	7	2	T	I,A,T	YES
mt-CO2	183	5	8	-0.207	-0.52	0.029	6	1	T	T,V,I,M,A	NO
mt-CO2	184	4	4	-0.07	-0.4	0.029	1	1	F	L,V,F,I	YES
mt-CO2	185	3	5.5	-0.336	-0.52	-0.223	5	1	T	A,M,T	YES
mt-CO2	186	3	5	-0.17	-0.52	0.029	3	1	A	A,S,T	YES
mt-CO2	187	3	7	-0.205	-0.52	0.029	6	1	T	M,S,T	YES
mt-CO2	188	1	0	-0.64	-0.728	-0.653	0	0	R	R	YES
mt-CO2	189	3	2	-0.122	-0.52	0.029	1	2	P	V,P,A	YES
mt-CO2	190	1	0	-0.647	-0.728	-0.686	0	0	G	G	YES
mt-CO2	191	4	9	0.032	-0.4	0.029	5	1	V	V,L,A,I	YES
mt-CO2	192	2	2	-0.345	-0.601	-0.223	2	2	Y	F,Y	YES
mt-CO2	193	1	0	-0.703	-0.728	-0.705	0	0	Y	Y	YES
mt-CO2	194	1	0	-0.647	-0.728	-0.686	0	0	G	G	YES
mt-CO2	195	1	0	-0.702	-0.728	-0.705	0	0	Q	Q	YES
mt-CO2	196	1	0	-0.701	-0.728	-0.705	0	0	C	C	YES
mt-CO2	197	1	0	-0.715	-0.728	-0.717	0	0	S	S	YES
mt-CO2	198	1	0	-0.677	-0.728	-0.686	0	0	E	E	YES
mt-CO2	199	1	0	-0.717	-0.728	-0.723	0	0	I	I	YES
mt-CO2	200	1	0	-0.701	-0.728	-0.705	0	0	C	C	YES
mt-CO2	201	1	0	-0.647	-0.728	-0.686	0	0	G	G	YES
mt-CO2	202	2	5	-0.112	-0.4	0.029	5	1	A	A,S	YES
mt-CO2	203	1	0	-0.712	-0.728	-0.717	0	0	N	N	YES
mt-CO2	204	1	0	-0.704	-0.728	-0.717	0	0	H	H	YES
mt-CO2	205	1	0	-0.715	-0.728	-0.717	0	0	S	S	YES
mt-CO2	206	2	1	-0.515	-0.686	-0.4	1	2	F	F,Y	YES
mt-CO2	207	1	0	-0.719	-0.728	-0.723	0	0	M	M	YES
mt-CO2	208	1	0	-0.686	-0.728	-0.705	0	0	P	P	YES
mt-CO2	209	2	1	-0.641	-0.717	-0.601	1	1	I	I,V	YES
mt-CO2	210	1	0	-0.717	-0.728	-0.723	0	0	V	V	YES
mt-CO2	211	2	4	-0.571	-0.705	-0.52	0	0	L	L,A	YES
mt-CO2	212	1	0	-0.677	-0.728	-0.686	0	0	E	E	YES
mt-CO2	213	3	2	-0.406	-0.653	-0.223	0	0	L	F,M,L	YES
mt-CO2	214	2	5	-0.325	-0.52	-0.223	5	1	I	I,V	YES
mt-CO2	215	3	3	-0.171	-0.52	0.029	2	2	P	Y,S,P	YES
mt-CO2	216	2	1	-0.557	-0.705	-0.52	0	0	L	L,F	YES
mt-CO2	217	2	1	-0.533	-0.686	-0.4	1	1	K	Q,K	YES
mt-CO2	218	4	10	0.15	-0.223	0.385	4	11	I	H,Y,I,D	YES
mt-CO2	219	1	0	-0.701	-0.728	-0.705	0	0	F	F	YES
mt-CO2	220	1	0	-0.677	-0.728	-0.686	0	0	E	E	YES
mt-CO2	221	6	7	-0.127	-0.4	0.029	3	11	M	M,K,E,N,D,V	YES
mt-CO2	222	2	1	0.052	-0.601	0.385	1	5	G	W,G	YES
mt-CO2	223	4	3.5	-0.092	-0.52	0.029	4	8	P	A,S,L,P	YES
mt-CO2	224	4	7	-0.247	-0.52	-0.223	3	3	V	V,S,L,T	YES
mt-CO2	225	9	14.5	0.917	0.029	1.549	4	2	F	I,Y,K,A,T,F,S,L,N	YES
mt-CO2	226	5	15	0.013	-0.4	0.029	7	1	T	M,A,T,S,L	YES
mt-CO2	227	5	9.5	-0.094	-0.4	0.029	3	2	L	T,L,I,Y,F	YES
mt-CO3	1	1	0	-0.719	-0.728	-0.723	0	0	M	M	YES
mt-CO3	2	4	6	-0.275	-0.52	-0.223	6	5	T	T,V,I,A	YES
mt-CO3	3	1	0	-0.704	-0.728	-0.717	0	0	H	H	NO
mt-CO3	4	1	0	-0.702	-0.728	-0.705	0	0	Q	Q	YES
mt-CO3	5	7	17	0.541	0.029	0.877	14	8	S	M,I,A,F,T,S,L	YES
mt-CO3	6	1	0	-0.704	-0.728	-0.717	0	0	H	H	YES
mt-CO3	7	4	8	0.437	-0.223	0.877	7	4	A	A,T,S,P	YES
mt-CO3	8	1	0	-0.703	-0.728	-0.705	0	0	Y	Y	YES
mt-CO3	9	1	0	-0.704	-0.728	-0.717	0	0	H	H	YES
mt-CO3	10	1	0	-0.719	-0.728	-0.723	0	0	M	M	YES
mt-CO3	11	2	1	-0.636	-0.717	-0.601	0	0	V	L,V	YES
mt-CO3	12	3	2	-0.437	-0.653	-0.4	1	1	K	N,S,K	YES
mt-CO3	13	2	2	-0.107	-0.52	0.029	2	2	P	P,S	YES
mt-CO3	14	1	0	-0.715	-0.728	-0.717	0	0	S	S	YES
mt-CO3	15	1	0	-0.686	-0.728	-0.705	0	0	P	P	YES
mt-CO3	16	1	0	-0.593	-0.728	-0.653	0	0	W	W	YES
mt-CO3	17	1	0	-0.686	-0.728	-0.705	0	0	P	P	YES
mt-CO3	18	1	0	-0.707	-0.728	-0.717	0	0	L	L	YES
mt-CO3	19	3	3	-0.498	-0.653	-0.4	3	1	T	T,A,M	YES
mt-CO3	20	1	0	-0.647	-0.728	-0.686	0	0	G	G	YES
mt-CO3	21	1	0	-0.71	-0.728	-0.717	0	0	A	A	YES	m.9267G>C	0.789	Reported	MIDD	P	0	0
mt-CO3	22	3	6	-0.128	-0.52	0.029	1	1	L	F,I,L	YES
mt-CO3	23	1	0	-0.715	-0.728	-0.717	0	0	S	S	YES
mt-CO3	24	2	1	-0.581	-0.705	-0.52	1	1	A	T,A	YES
mt-CO3	25	2	4	-0.073	-0.4	0.029	0	0	L	L,F	YES
mt-CO3	26	2	1	-0.564	-0.705	-0.52	1	4	L	L,S	YES
mt-CO3	27	4	8	-0.108	-0.4	0.029	2	1	M	M,V,L,T	YES
mt-CO3	28	2	1	-0.645	-0.717	-0.601	1	1	T	M,T	YES
mt-CO3	29	1	0	-0.715	-0.728	-0.717	0	0	S	S	YES
mt-CO3	30	1	0	-0.647	-0.728	-0.686	0	0	G	G	YES
mt-CO3	31	2	2	-0.57	-0.705	-0.52	0	0	L	M,L	YES
mt-CO3	32	4	28	1.491	0.877	1.549	23	5	A	I,A,T,V	NO
mt-CO3	33	5	7	-0.28	-0.52	-0.223	6	1	M	T,L,V,I,M	YES
mt-CO3	34	1	0	-0.593	-0.728	-0.653	0	0	W	W	YES
mt-CO3	35	2	1	-0.515	-0.686	-0.4	0	0	F	F,L	YES
mt-CO3	36	1	0	-0.704	-0.728	-0.717	0	0	H	H	YES
mt-CO3	37	4	3	-0.143	-0.52	0.029	1	2	F	L,F,Y,H	YES
mt-CO3	38	3	8	0.527	0.029	0.877	1	3	H	N,H,Y	YES
mt-CO3	39	7	15	0.538	0.029	0.877	4	6	S	F,H,Y,S,L,N,T	YES
mt-CO3	40	8	32	1.585	0.877	1.549	14	5	M	M,N,L,S,A,I,V,T	YES
mt-CO3	41	8	26.8296	1.363	0.385	1.549	20	8	T	L,M,T,P,I,Y,K,A	YES
mt-CO3	42	1	0	-0.707	-0.728	-0.717	0	0	L	L	YES
mt-CO3	43	2	1	-0.564	-0.705	-0.52	0	0	L	,F,L	YES
mt-CO3	44	10	38.5	2.016	0.877	2.461	26	6	M	N,L,S,M,F,T,V,Y,I,A	NO
mt-CO3	45	5	13	0.765	0.029	0.877	6	1	L	,A,M,V,L,T	NO
mt-CO3	46	2	1	-0.2	-0.601	0.029	0	0	G	S,G	YES
mt-CO3	47	4	7	0.066	-0.4	0.385	0	0	L	L,M,F,A	YES
mt-CO3	48	6	12.0214	0.637	0.029	0.877	5	4	L	V,L,S,M,I,A	YES
mt-CO3	49	2	2	-0.556	-0.686	-0.52	2	1	T	A,T	YES
mt-CO3	50	5	7	0.012	-0.4	0.029	3	15	N	M,I,N,S,T	YES
mt-CO3	51	7	31.1667	1.855	0.877	2.461	19	5	T	M,I,A,T,V,S,L	NO
mt-CO3	52	3	5.33333	-0.232	-0.52	0.029	0	0	L	A,M,L	YES
mt-CO3	53	2	1	-0.645	-0.717	-0.601	0	0	T	S,T	YES
mt-CO3	54	3	4	-0.437	-0.601	-0.4	1	4	M	L,S,M	YES
mt-CO3	55	8	13	1.488	0.385	1.549	11	6	Y	A,C,I,Y,L,S,F,H	YES
mt-CO3	56	1	0	-0.702	-0.728	-0.705	0	0	Q	Q	YES
mt-CO3	57	1	0	-0.593	-0.728	-0.653	0	0	W	W	YES
mt-CO3	58	1	0	-0.593	-0.728	-0.653	0	0	W	W	YES
mt-CO3	59	1	0	-0.64	-0.728	-0.653	0	0	R	R	YES
mt-CO3	60	2	1	-0.47	-0.686	-0.4	1	12	D	V,D	YES
mt-CO3	61	2	12	0.266	-0.223	0.385	12	1	V	V,I	YES	m.9387G>A	0.587	Reported	Asthenozoospermia	M	0	0
mt-CO3	62	4	11.5	0.187	-0.223	0.385	10	1	T	V,T,M,I	YES
mt-CO3	63	1	0	-0.64	-0.728	-0.653	0	0	R	R	YES
mt-CO3	64	1	0	-0.677	-0.728	-0.686	0	0	E	E	YES
mt-CO3	65	2	11	0.915	0.029	1.549	0	0	S	S,G	YES
mt-CO3	66	1	0	-0.718	-0.728	-0.723	0	0	T	T	YES
mt-CO3	67	2	2	-0.343	-0.601	-0.223	2	2	Y	F,Y	YES
mt-CO3	68	1	0	-0.702	-0.728	-0.705	0	0	Q	Q	YES
mt-CO3	69	1	0	-0.647	-0.728	-0.686	0	0	G	G	YES
mt-CO3	70	1	0	-0.704	-0.728	-0.717	0	0	H	H	YES
mt-CO3	71	1	0	-0.704	-0.728	-0.717	0	0	H	H	YES
mt-CO3	72	1	0	-0.718	-0.728	-0.723	0	0	T	T	YES
mt-CO3	73	11	46.5	4.093	2.461	5.333	34	8	P	M,Q,F,L,S,I,A,R,T,V,P	NO
mt-CO3	74	7	17	2.248	0.877	2.461	15	5	P	T,S,L,P,M,I,A	YES
mt-CO3	75	1	0	-0.717	-0.728	-0.723	0	0	V	V	YES
mt-CO3	76	1	0	-0.702	-0.728	-0.705	0	0	Q	Q	NO
mt-CO3	77	1	0	-0.704	-0.728	-0.717	0	0	K	K	YES
mt-CO3	78	3	9	1.739	0.385	2.461	0	0	G	N,S,G	YES	m.9438G>A	0.839	Reported	LHON	S	18	3
mt-CO3	79	1	1	-0.707	-0.728	-0.717	0	0	L	L	YES
mt-CO3	80	1	0	-0.64	-0.728	-0.653	0	0	R	R	YES
mt-CO3	81	1	0	-0.703	-0.728	-0.705	0	0	Y	Y	YES
mt-CO3	82	1	0	-0.647	-0.728	-0.686	0	0	G	G	YES
mt-CO3	83	1	0	-0.719	-0.728	-0.723	0	0	M	M	YES
mt-CO3	84	6	28	1.603	0.877	1.549	27	5	I	T,V,L,M,I,A	YES
mt-CO3	85	1	0	-0.707	-0.728	-0.717	0	0	L	L	YES
mt-CO3	86	1	0	-0.701	-0.728	-0.705	0	0	F	F	YES
mt-CO3	87	1	0	-0.717	-0.728	-0.723	0	0	I	I	YES
mt-CO3	88	3	8	-0.174	-0.4	0.029	7	5	T	I,V,T	YES
mt-CO3	89	1	0	-0.715	-0.728	-0.717	0	0	S	S	YES
mt-CO3	90	1	0	-0.677	-0.728	-0.686	0	0	E	E	YES
mt-CO3	91	4	28	1.559	0.877	1.549	27	5	V	V,T,A,I	YES	m.9478T>C	0.541	Reported	Leigh Disease	A	4	3
mt-CO3	92	2	2	-0.328	-0.601	-0.223	0	0	F	L,F	YES
mt-CO3	93	2	2	-0.329	-0.601	-0.223	0	0	F	L,F	YES
mt-CO3	94	1	0	-0.701	-0.728	-0.705	0	0	F	F	YES
mt-CO3	95	6	16	0.811	0.029	0.877	12	5	A	M,I,A,T,V,S	YES
mt-CO3	96	1	0	-0.647	-0.728	-0.686	0	0	G	G	YES
mt-CO3	97	1	0	-0.701	-0.728	-0.705	0	0	F	F	YES
mt-CO3	98	1	0	-0.701	-0.728	-0.705	0	0	F	F	YES
mt-CO3	99	1	0	-0.593	-0.728	-0.653	0	0	W	W	YES
mt-CO3	100	2	1	-0.583	-0.705	-0.52	1	3	A	S,A	YES
mt-CO3	101	1	0	-0.701	-0.728	-0.705	0	0	F	F	YES
mt-CO3	102	1	0	-0.703	-0.728	-0.705	0	0	Y	Y	YES
mt-CO3	103	1	0	-0.704	-0.728	-0.717	0	0	H	H	YES
mt-CO3	104	1	0	-0.715	-0.728	-0.717	0	0	S	S	YES
mt-CO3	105	1	0	-0.715	-0.728	-0.717	0	0	S	S	YES
mt-CO3	106	1	0	-0.707	-0.728	-0.717	0	0	L	L	YES
mt-CO3	107	2	1	-0.581	-0.705	-0.52	1	1	A	A,T	YES
mt-CO3	108	1	0	-0.686	-0.728	-0.705	0	0	P	P	YES
mt-CO3	109	1	0	-0.718	-0.728	-0.723	0	0	T	T	YES
mt-CO3	110	1	0	-0.686	-0.728	-0.705	0	0	P	P	YES
mt-CO3	111	7	11	1.417	0.385	1.549	4	1	Q	R,C,Y,E,H,Q,N	YES
mt-CO3	112	3	4	-0.345	-0.601	-0.223	2	4	L	L,S,T	YES
mt-CO3	113	1	0	-0.647	-0.728	-0.686	0	0	G	G	YES	m.9544G>A	0.775	Reported	Sporadic bilateral optic neuropathy	E	0	0
mt-CO3	114	5	6	1.757	0.385	2.461	2	3	G	A,C,G,S,N	YES
mt-CO3	115	5	9	0.689	0.029	0.877	5	3	H	Y,Q,H,C,L	YES
mt-CO3	116	1	0	-0.593	-0.728	-0.653	0	0	W	W	YES
mt-CO3	117	1	0	-0.686	-0.728	-0.705	0	0	P	P	YES
mt-CO3	118	1	0	-0.686	-0.728	-0.705	0	0	P	P	YES
mt-CO3	119	4	4	-0.498	-0.653	-0.4	2	1	T	M,A,T,V	NO
mt-CO3	120	1	0	-0.647	-0.728	-0.686	0	0	G	G	YES
mt-CO3	121	2	2.5	-0.564	-0.686	-0.52	2	1	I	V,I	YES
mt-CO3	122	10	31	2.044	0.877	2.461	17	15	T	L,S,N,F,H,V,T,I,Y,K	NO
mt-CO3	123	1	0	-0.686	-0.728	-0.705	0	0	P	P	YES
mt-CO3	124	1	0	-0.707	-0.728	-0.717	0	0	L	L	YES
mt-CO3	125	2	4	-0.263	-0.52	-0.223	4	1	N	N,D	YES
mt-CO3	126	1	0	-0.686	-0.728	-0.705	0	0	P	P	YES
mt-CO3	127	3	4	-0.266	-0.52	-0.223	0	0	L	L,F,M	YES
mt-CO3	128	2	1	-0.328	-0.653	-0.223	1	1	E	E,D	YES
mt-CO3	129	1	0	-0.717	-0.728	-0.723	0	0	V	V	YES
mt-CO3	130	1	0	-0.686	-0.728	-0.705	0	0	P	P	YES
mt-CO3	131	1	0	-0.707	-0.728	-0.717	0	0	L	L	YES
mt-CO3	132	1	0	-0.707	-0.728	-0.717	0	0	L	L	YES
mt-CO3	133	1	0	-0.712	-0.728	-0.717	0	0	N	N	YES
mt-CO3	134	2	1	-0.645	-0.717	-0.601	1	5	T	T,I	YES
mt-CO3	135	3	5	-0.184	-0.52	0.029	5	3	S	T,S,A	YES
mt-CO3	136	2	1	-0.636	-0.717	-0.601	1	1	V	I,V	YES
mt-CO3	137	1	0	-0.707	-0.728	-0.717	0	0	L	L	YES
mt-CO3	138	1	0	-0.707	-0.728	-0.717	0	0	L	L	YES
mt-CO3	139	1	0	-0.71	-0.728	-0.717	0	0	A	A	YES
mt-CO3	140	1	0	-0.715	-0.728	-0.717	0	0	S	S	YES
mt-CO3	141	1	0	-0.647	-0.728	-0.686	0	0	G	G	YES
mt-CO3	142	2	3	-0.474	-0.653	-0.4	3	1	V	I,V	YES
mt-CO3	143	2	3	-0.479	-0.653	-0.4	0	0	S	S,T	YES
mt-CO3	144	2	1	-0.641	-0.717	-0.601	1	1	I	V,I	YES
mt-CO3	145	1	0	-0.718	-0.728	-0.723	0	0	T	T	YES
mt-CO3	146	1	0	-0.593	-0.728	-0.653	0	0	W	W	YES
mt-CO3	147	2	2	-0.456	-0.653	-0.4	2	1	A	T,A	YES
mt-CO3	148	1	0	-0.704	-0.728	-0.717	0	0	H	H	YES
mt-CO3	149	2	1	-0.539	-0.686	-0.52	0	0	H	Y,H	YES
mt-CO3	150	4	5	-0.332	-0.601	-0.223	1	2	S	T,S,N,D	YES
mt-CO3	151	1	0	-0.707	-0.728	-0.717	0	0	L	L	YES
mt-CO3	152	3	3	-0.532	-0.653	-0.52	1	1	M	M,L,T	YES	m.9660A>C	0.662	Reported	LHON	L	2	2
mt-CO3	153	5	7	0.685	0.029	0.877	2	3	E	T,S,N,Y,E	YES
mt-CO3	154	5	17	1.303	0.385	1.549	4	3	N	T,S,N,G,A	YES
mt-CO3	155	6	17	1.426	0.385	1.549	13	4	N	K,G,H,S,N,D	YES
mt-CO3	156	2	2	0.366	-0.4	0.877	0	0	R	Q,R	YES
mt-CO3	157	8	17.5	1.42	0.385	1.549	14	6	N	N,E,M,P,V,T,I,K	NO
mt-CO3	158	7	13	1.434	0.385	1.549	3	2	Q	E,Y,K,H,Q,N,S	NO
mt-CO3	159	4	9	-0.157	-0.4	0.029	7	4	M	S,V,T,M	NO
mt-CO3	160	6	22.5	1.159	0.385	1.549	19	15	I	T,L,N,I,M,A	YES
mt-CO3	161	1	0	-0.702	-0.728	-0.705	0	0	Q	Q	YES
mt-CO3	162	2	2	-0.452	-0.653	-0.4	2	3	A	S,A	YES
mt-CO3	163	1	0	-0.707	-0.728	-0.717	0	0	L	L	YES
mt-CO3	164	5	34.5	3.901	2.461	3.688	14	6	L	T,L,S,F,A	NO
mt-CO3	165	4	13	0.293	-0.223	0.385	9	5	I	L,T,M,I	YES
mt-CO3	166	1	0	-0.718	-0.728	-0.723	0	0	T	T	YES
mt-CO3	167	2	1	-0.641	-0.717	-0.601	1	5	I	I,T	YES
mt-CO3	168	6	23	1.388	0.385	1.549	12	5	L	T,L,S,M,I,A	NO
mt-CO3	169	1	0	-0.707	-0.728	-0.717	0	0	L	L	YES
mt-CO3	170	1	0	-0.647	-0.728	-0.686	0	0	G	G	YES
mt-CO3	171	6	29.5	1.7	0.877	1.549	28	5	L	M,I,A,T,V,L	YES
mt-CO3	172	1	0	-0.703	-0.728	-0.705	0	0	Y	Y	YES
mt-CO3	173	1	0	-0.701	-0.728	-0.705	0	0	F	F	YES
mt-CO3	174	1	0	-0.718	-0.728	-0.723	0	0	T	T	YES
mt-CO3	175	6	11.25	0.696	0.029	0.877	6	3	L	C,M,Y,F,L,V	YES
mt-CO3	176	2	2	-0.563	-0.705	-0.52	0	0	L	V,L	YES
mt-CO3	177	1	0	-0.702	-0.728	-0.705	0	0	Q	Q	YES
mt-CO3	178	6	29.3333	1.12	0.385	1.549	14	3	A	L,V,T,A,I,M	NO	m.9738G>T	0.709	Reported	LHON	S	0	0
mt-CO3	179	1	0	-0.715	-0.728	-0.717	0	0	S	S	YES
mt-CO3	180	1	0	-0.677	-0.728	-0.686	0	0	E	E	YES
mt-CO3	181	1	0	-0.703	-0.728	-0.705	0	0	Y	Y	YES
mt-CO3	182	6	9	0.542	0.029	0.877	3	6	F	S,L,F,Y,M,I	YES
mt-CO3	183	1	0	-0.677	-0.728	-0.686	0	0	E	E	YES
mt-CO3	184	3	4	-0.315	-0.52	-0.223	4	3	S	A,T,S	YES
mt-CO3	185	3	11	1.192	0.385	1.549	10	2	P	P,S,T	YES
mt-CO3	186	1	0	-0.701	-0.728	-0.705	0	0	F	F	YES
mt-CO3	187	3	2	-0.572	-0.686	-0.52	1	1	T	S,T,A	YES
mt-CO3	188	2	1	-0.641	-0.717	-0.601	1	1	I	M,I	YES
mt-CO3	189	1	0	-0.715	-0.728	-0.717	0	0	S	S	YES
mt-CO3	190	1	0	-0.696	-0.728	-0.705	0	0	D	D	YES
mt-CO3	191	2	1	-0.116	-0.601	0.029	0	0	G	S,G	YES
mt-CO3	192	2	5.5	-0.322	-0.52	-0.223	5	1	I	I,V	YES
mt-CO3	193	1	0	-0.703	-0.728	-0.705	0	0	Y	Y	YES
mt-CO3	194	1	0	-0.647	-0.728	-0.686	0	0	G	G	YES
mt-CO3	195	1	0	-0.715	-0.728	-0.717	0	0	S	S	YES	m.9789T>C	0.722	Reported	Myopathy	P	0	0
mt-CO3	196	1	0	-0.718	-0.728	-0.723	0	0	T	T	YES
mt-CO3	197	1	0	-0.701	-0.728	-0.705	0	0	F	F	YES
mt-CO3	198	2	1	-0.515	-0.686	-0.4	1	2	F	Y,F	YES
mt-CO3	199	4	13	0.228	-0.223	0.385	8	1	V	L,V,I,M	YES
mt-CO3	200	3	8	0.254	-0.223	0.385	8	3	A	A,T,S	YES	m.9804G>A	0.708	Reported	LHON	T	20	7
mt-CO3	201	1	0	-0.718	-0.728	-0.723	0	0	T	T	YES
mt-CO3	202	1	0	-0.647	-0.728	-0.686	0	0	G	G	YES
mt-CO3	203	1	0	-0.701	-0.728	-0.705	0	0	F	F	YES
mt-CO3	204	1	0	-0.704	-0.728	-0.717	0	0	H	H	YES
mt-CO3	205	1	0	-0.647	-0.728	-0.686	0	0	G	G	YES
mt-CO3	206	2	5	-0.274	-0.52	-0.223	0	0	L	L,F	YES
mt-CO3	207	1	0	-0.704	-0.728	-0.717	0	0	H	H	YES
mt-CO3	208	1	0	-0.717	-0.728	-0.723	0	0	V	V	YES
mt-CO3	209	2	1	-0.641	-0.717	-0.601	1	1	I	I,M	YES
mt-CO3	210	1	0	-0.717	-0.728	-0.723	0	0	I	I	YES
mt-CO3	211	1	0	-0.647	-0.728	-0.686	0	0	G	G	YES
mt-CO3	212	2	2	-0.539	-0.686	-0.52	0	0	S	S,T	YES
mt-CO3	213	4	4	-0.498	-0.653	-0.4	1	1	T	M,V,S,T	YES
mt-CO3	214	1	0	-0.701	-0.728	-0.705	0	0	F	F	YES
mt-CO3	215	1	1	-0.707	-0.728	-0.717	0	0	L	L	YES
mt-CO3	216	6	30	1.848	0.877	2.461	20	6	T	F,A,I,S,L,T	YES
mt-CO3	217	4	24.5	1.121	0.385	1.549	22	5	I	T,V,M,I	YES
mt-CO3	218	1	0	-0.701	-0.728	-0.705	0	0	C	C	YES
mt-CO3	219	3	14	1.507	0.385	1.549	2	2	F	Y,F,L	YES	m.9861T>C	0.621	Reported	AD	L	35	5
mt-CO3	220	7	19	1.08	0.385	1.549	8	5	I	I,F,A,T,L,S,V	YES
mt-CO3	221	2	2	0.555	-0.223	0.877	2	5	R	R,C	YES
mt-CO3	222	2	1	-0.525	-0.686	-0.4	1	6	Q	Q,L	YES
mt-CO3	223	4	3	-0.261	-0.52	-0.223	1	6	L	F,Q,M,L	YES
mt-CO3	224	7	17	1.465	0.385	1.549	8	9	M	M,Q,K,F,N,S,L	NO
mt-CO3	225	5	14	1.922	0.877	2.461	10	6	F	C,H,Y,F,D	YES
mt-CO3	226	2	1	-0.539	-0.686	-0.52	0	0	H	Y,H	YES
mt-CO3	227	1	0	-0.701	-0.728	-0.705	0	0	F	F	YES
mt-CO3	228	1	0	-0.718	-0.728	-0.723	0	0	T	T	YES
mt-CO3	229	3	6	-0.107	-0.4	0.029	5	2	S	P,S,T	YES
mt-CO3	230	3	18	1.369	0.385	1.549	4	1	K	N,S,K	YES
mt-CO3	231	1	0	-0.704	-0.728	-0.717	0	0	H	H	YES
mt-CO3	232	1	0	-0.704	-0.728	-0.717	0	0	H	H	YES
mt-CO3	233	1	0	-0.701	-0.728	-0.705	0	0	F	F	YES
mt-CO3	234	1	0	-0.647	-0.728	-0.686	0	0	G	G	YES
mt-CO3	235	1	0	-0.701	-0.728	-0.705	0	0	F	F	YES
mt-CO3	236	2	1	-0.324	-0.653	-0.223	0	0	E	Q,E	YES
mt-CO3	237	1	0	-0.71	-0.728	-0.717	0	0	A	A	YES
mt-CO3	238	1	0	-0.71	-0.728	-0.717	0	0	A	A	YES
mt-CO3	239	2	6	0.06	-0.4	0.385	6	1	A	A,T	YES
mt-CO3	240	1	0	-0.593	-0.728	-0.653	0	0	W	W	YES
mt-CO3	241	1	0	-0.703	-0.728	-0.705	0	0	Y	Y	YES
mt-CO3	242	1	0	-0.593	-0.728	-0.653	0	0	W	W	YES
mt-CO3	243	1	0	-0.704	-0.728	-0.717	0	0	H	H	YES
mt-CO3	244	1	0	-0.701	-0.728	-0.705	0	0	F	F	YES
mt-CO3	245	1	0	-0.717	-0.728	-0.723	0	0	V	V	YES
mt-CO3	246	1	0	-0.696	-0.728	-0.705	0	0	D	D	YES
mt-CO3	247	2	1	-0.634	-0.717	-0.601	0	0	V	F,V	YES
mt-CO3	248	2	8	-0.059	-0.4	0.029	8	1	V	I,V	YES
mt-CO3	249	1	0	-0.593	-0.728	-0.653	0	0	W	W	YES
mt-CO3	250	1	1	-0.707	-0.728	-0.717	0	0	L	L	YES
mt-CO3	251	2	6	0.376	-0.223	0.877	0	0	F	L,F	YES	m.9957T>C	0.65	Reported	PEM / MELAS / NAION	L	19	6
mt-CO3	252	1	1	-0.707	-0.728	-0.717	0	0	L	L	YES
mt-CO3	253	1	0	-0.703	-0.728	-0.705	0	0	Y	Y	YES
mt-CO3	254	3	8	-0.078	-0.4	0.029	8	1	V	L,V,I	YES
mt-CO3	255	1	0	-0.715	-0.728	-0.717	0	0	S	S	YES
mt-CO3	256	3	3	-0.487	-0.653	-0.4	3	1	I	V,I,M	YES	m.9972A>C	0.649	Reported	EXIT & APS2 - possible link	L	0	0
mt-CO3	257	1	0	-0.703	-0.728	-0.705	0	0	Y	Y	YES
mt-CO3	258	2	1	0.336	-0.52	0.877	1	9	W	W,R	NO
mt-CO3	259	1	0	-0.593	-0.728	-0.653	0	0	W	W	YES
mt-CO3	260	2	1	-0.092	-0.601	0.029	1	3	G	D,G	YES
mt-CYB	1	1	0	-0.719	-0.728	-0.723	0	0	M	M	YES
mt-CYB	2	5	16	0.44	0.029	0.385	14	7	T	S,N,T,A,I	YES
mt-CYB	3	6	17	1.852	0.877	2.461	14	15	P	A,I,N,S,P,T	YES
mt-CYB	4	8	30.3333	1.673	0.877	1.549	20	9	M	M,S,L,A,I,P,V,T	NO
mt-CYB	5	1	0	-0.64	-0.728	-0.653	0	0	R	R	YES
mt-CYB	6	1	0	-0.704	-0.728	-0.717	0	0	K	K	YES
mt-CYB	7	7	14	0.45	0.029	0.877	4	7	T	I,H,Q,A,T,S,N	YES
mt-CYB	8	3	5	-0.059	-0.4	0.029	0	0	N	N,S,H	YES
mt-CYB	9	2	4.5	0.432	-0.223	0.877	4	11	P	P,L	YES
mt-CYB	10	3	5	-0.296	-0.52	-0.223	4	1	L	I,L,V	YES
mt-CYB	11	6	22	0.574	0.029	0.877	16	2	M	L,T,A,I,M,K	NO
mt-CYB	12	1	0	-0.704	-0.728	-0.717	0	0	K	K	NO
mt-CYB	13	4	13	0.198	-0.223	0.385	8	1	L	I,M,T,L	YES
mt-CYB	14	3	8	-0.11	-0.4	0.029	7	1	I	M,I,V	YES
mt-CYB	15	1	0	-0.712	-0.728	-0.717	0	0	N	N	YES
mt-CYB	16	8	28.1431	3.625	2.461	3.688	10	2	H	E,H,Q,N,S,R,Y,T	NO
mt-CYB	17	2	2	-0.527	-0.653	-0.4	2	3	S	S,A	YES
mt-CYB	18	2	10.0031	1.137	0.385	1.549	0	0	F	L,F	YES
mt-CYB	19	3	5	-0.329	-0.52	-0.223	5	7	I	T,V,I	YES
mt-CYB	20	1	0	-0.696	-0.728	-0.705	0	0	D	D	YES
mt-CYB	21	1	1	-0.707	-0.728	-0.717	0	0	L	L	YES
mt-CYB	22	1	0	-0.686	-0.728	-0.705	0	0	P	P	YES
mt-CYB	23	3	17	0.696	0.029	0.877	15	1	T	T,S,A	NO
mt-CYB	24	1	0	-0.686	-0.728	-0.705	0	0	P	P	YES
mt-CYB	25	2	8	0.099	-0.223	0.385	8	2	S	S,P	YES
mt-CYB	26	1	0	-0.712	-0.728	-0.717	0	0	N	N	YES
mt-CYB	27	2	1	-0.637	-0.717	-0.601	1	1	I	I,L	YES
mt-CYB	28	1	0	-0.715	-0.728	-0.717	0	0	S	S	YES
mt-CYB	29	8	23	1.246	0.385	1.549	20	7	A	A,I,Y,V,T,F,M,S	YES	m.14831G>A	0.391	Reported	LHON	T	16	2
mt-CYB	30	2	1.5	0.294	-0.52	0.877	1	1	W	W,L	YES
mt-CYB	31	1	0	-0.593	-0.728	-0.653	0	0	W	W	YES
mt-CYB	32	1	0	-0.712	-0.728	-0.717	0	0	N	N	YES	m.14841A>G	0.806	Reported	LHON helper mut.	S	0	0
mt-CYB	33	2	2	-0.331	-0.601	-0.223	0	0	F	L,F	YES
mt-CYB	34	1	0	-0.647	-0.728	-0.686	0	0	G	G	YES	m.14846G>A	0.846	Reported	EXIT	S	0	0
mt-CYB	35	1	0	-0.715	-0.728	-0.717	0	0	S	S	YES	m.14849T>C	0.733	Confirmed	EXIT / Septo-Optic Dysplasia	P	0	0
mt-CYB	36	1	0	-0.707	-0.728	-0.717	0	0	L	L	YES
mt-CYB	37	2	1	-0.566	-0.705	-0.52	1	1	L	L,I	YES
mt-CYB	38	3	8	1.131	0.385	1.549	8	3	G	T,A,G	YES
mt-CYB	39	7	18	0.912	0.385	0.877	16	7	A	V,L,S,T,A,F,I	YES
mt-CYB	40	1	0	-0.701	-0.728	-0.705	0	0	C	C	YES	m.14864T>C	0.779	Confirmed	MELAS	R	0	0
mt-CYB	41	1	0	-0.707	-0.728	-0.717	0	0	L	L	YES
mt-CYB	42	7	34	2.202	0.877	2.461	31	7	I	T,L,V,I,M,G,A	YES
mt-CYB	43	5	11	0.561	0.029	0.877	8	7	L	T,V,L,M,I	YES
mt-CYB	44	1	0	-0.702	-0.728	-0.705	0	0	Q	Q	YES
mt-CYB	45	3	2	-0.564	-0.686	-0.52	2	7	I	T,V,I	YES
mt-CYB	46	6	22	0.912	0.385	0.877	21	7	T	T,V,L,M,I,A	YES
mt-CYB	47	1	0	-0.718	-0.728	-0.723	0	0	T	T	YES
mt-CYB	48	1	0	-0.647	-0.728	-0.686	0	0	G	G	YES
mt-CYB	49	1	0	-0.707	-0.728	-0.717	0	0	L	L	YES
mt-CYB	50	2	4	0.04	-0.4	0.385	0	0	F	L,F	YES
mt-CYB	51	1	0	-0.707	-0.728	-0.717	0	0	L	L	YES
mt-CYB	52	1	0	-0.71	-0.728	-0.717	0	0	A	A	YES
mt-CYB	53	1	0	-0.719	-0.728	-0.723	0	0	M	M	YES
mt-CYB	54	1	0	-0.704	-0.728	-0.717	0	0	H	H	YES
mt-CYB	55	1	0	-0.703	-0.728	-0.705	0	0	Y	Y	YES
mt-CYB	56	4	7	-0.136	-0.4	0.029	4	7	S	T,S,I,A	NO
mt-CYB	57	3	7	0.787	0.029	0.877	7	4	P	A,S,P	NO
mt-CYB	58	3	6	0.391	-0.223	0.877	4	2	D	N,D,S	YES
mt-CYB	59	4	4	-0.408	-0.601	-0.4	3	7	A	I,A,T,S	YES
mt-CYB	60	7	14	0.469	0.029	0.877	8	7	S	M,Q,I,A,T,V,S	YES
mt-CYB	61	5	8.5	-0.065	-0.4	0.029	3	7	T	M,A,T,L,S	YES
mt-CYB	62	1	0	-0.71	-0.728	-0.717	0	0	A	A	YES
mt-CYB	63	1	0	-0.701	-0.728	-0.705	0	0	F	F	YES
mt-CYB	64	1	0	-0.715	-0.728	-0.717	0	0	S	S	YES
mt-CYB	65	1	0	-0.715	-0.728	-0.717	0	0	S	S	YES
mt-CYB	66	2	6.5	-0.238	-0.52	-0.223	6	1	I	I,V	YES
mt-CYB	67	5	9	0.304	-0.223	0.385	8	7	A	I,A,T,S,V	YES
mt-CYB	68	3	2	-0.374	-0.601	-0.223	0	0	H	Y,Q,H	YES
mt-CYB	69	3	2.5	-0.564	-0.686	-0.52	2	7	I	I,V,T	YES
mt-CYB	70	5	10	-0.015	-0.4	0.029	8	7	T	T,C,I,M,A	YES
mt-CYB	71	1	0	-0.64	-0.728	-0.653	0	0	R	R	YES
mt-CYB	72	1	0	-0.696	-0.728	-0.705	0	0	D	D	YES
mt-CYB	73	2	1	-0.636	-0.717	-0.601	1	1	V	V,I	YES
mt-CYB	74	2	1	-0.601	-0.705	-0.52	1	1	N	K,N	YES
mt-CYB	75	3	7	0.37	-0.223	0.877	1	2	Y	Q,Y,H	YES
mt-CYB	76	1	0	-0.647	-0.728	-0.686	0	0	G	G	YES
mt-CYB	77	1	0	-0.593	-0.728	-0.653	0	0	W	W	YES
mt-CYB	78	5	32	1.878	0.877	2.461	32	7	I	M,I,T,V,L	YES
mt-CYB	79	5	5	-0.332	-0.52	-0.223	5	7	I	A,I,V,L,T	YES
mt-CYB	80	2	2	0.556	-0.223	0.877	2	1	R	R,H	YES
mt-CYB	81	3	3	-0.349	-0.601	-0.223	1	2	Y	L,H,Y	YES
mt-CYB	82	3	5.5	-0.028	-0.4	0.029	1	1	L	L,I,M	YES
mt-CYB	83	1	0	-0.704	-0.728	-0.717	0	0	H	H	YES
mt-CYB	84	3	2	-0.452	-0.653	-0.4	2	3	A	A,S,T	YES
mt-CYB	85	1	0	-0.712	-0.728	-0.717	0	0	N	N	YES
mt-CYB	86	1	0	-0.647	-0.728	-0.686	0	0	G	G	YES
mt-CYB	87	1	0	-0.71	-0.728	-0.717	0	0	A	A	YES
mt-CYB	88	1	0	-0.715	-0.728	-0.717	0	0	S	S	YES
mt-CYB	89	5	9	-0.272	-0.52	-0.223	1	1	M	M,A,T,L,V	YES
mt-CYB	90	2	5	0.191	-0.223	0.385	0	0	F	L,F	YES
mt-CYB	91	1	0	-0.701	-0.728	-0.705	0	0	F	F	YES
mt-CYB	92	7	13	0.323	-0.223	0.385	9	1	I	T,V,L,M,I,F,A	YES
mt-CYB	93	1	0	-0.701	-0.728	-0.705	0	0	C	C	YES	m.15024G>A	0.642	Reported	Possible DEAF modifier	Y	0	0
mt-CYB	94	2	1	-0.564	-0.705	-0.52	0	0	L	L,M	YES
mt-CYB	95	1	0	-0.701	-0.728	-0.705	0	0	F	F	YES
mt-CYB	96	5	7.5	0.125	-0.223	0.385	6	1	L	I,M,L,V,T	YES
mt-CYB	97	1	0	-0.704	-0.728	-0.717	0	0	H	H	YES
mt-CYB	98	5	20	0.791	0.029	0.877	13	7	I	I,M,T,L,V	YES
mt-CYB	99	2	1	-0.095	-0.601	0.029	1	3	G	G,A	YES
mt-CYB	100	1	0	-0.64	-0.728	-0.653	0	0	R	R	YES
mt-CYB	101	2	2	0.415	-0.4	0.877	0	0	G	S,G	YES
mt-CYB	102	4	7	0.313	-0.223	0.385	1	1	L	L,I,M,F	YES
mt-CYB	103	1	0	-0.702	-0.728	-0.705	0	0	Y	Y	YES
mt-CYB	104	1	0	-0.703	-0.728	-0.705	0	0	Y	Y	YES
mt-CYB	105	1	0	-0.647	-0.728	-0.686	0	0	G	G	YES
mt-CYB	106	1	0	-0.715	-0.728	-0.717	0	0	S	S	YES
mt-CYB	107	3	5	0.044	-0.4	0.385	4	3	F	F,Y,H	YES
mt-CYB	108	5	10	0	-0.4	0.029	2	2	L	T,L,V,N,A	YES
mt-CYB	109	5	13	1.355	0.385	1.549	7	7	Y	F,Y,H,S,L	YES
mt-CYB	110	8	17.5	1.186	0.385	1.549	11	11	S	L,S,Q,V,P,T,R,I	NO
mt-CYB	111	5	11	2.153	0.877	2.461	11	1	E	K,Q,E,D,N	YES	m.15077G>A	0.768	Reported	DEAF	K	45	4
mt-CYB	112	1	0	-0.718	-0.728	-0.723	0	0	T	T	YES
mt-CYB	113	1	0	-0.593	-0.728	-0.653	0	0	W	W	YES
mt-CYB	114	4	4	-0.382	-0.601	-0.223	0	0	N	T,N,S,G	YES
mt-CYB	115	4	10	0.071	-0.223	0.385	10	7	I	T,V,I,M	YES
mt-CYB	116	1	0	-0.647	-0.728	-0.686	0	0	G	G	YES	m.15092G>A	0.673	Reported	MELAS	S	0	0
mt-CYB	117	3	5.5	-0.332	-0.52	-0.223	5	7	I	V,T,I	YES
mt-CYB	118	6	25.8333	1.046	0.385	1.549	15	7	I	L,V,T,A,I,M	NO
mt-CYB	119	1	0	-0.707	-0.728	-0.717	0	0	L	L	YES
mt-CYB	120	2	1	-0.564	-0.705	-0.52	0	0	L	L,F	YES
mt-CYB	121	3	15	1.253	0.385	1.549	0	0	L	I,F,L	YES
mt-CYB	122	5	26	1.258	0.385	1.549	19	1	A	T,L,S,M,A	NO
mt-CYB	123	4	12.1667	-0.095	-0.4	0.029	7	7	T	I,T,V,S	YES
mt-CYB	124	1	0	-0.719	-0.728	-0.723	0	0	M	M	YES
mt-CYB	125	3	10	0.131	-0.223	0.385	4	1	A	A,M,T	YES
mt-CYB	126	2	1	-0.645	-0.717	-0.601	1	1	T	A,T	YES
mt-CYB	127	1	0	-0.71	-0.728	-0.717	0	0	A	A	YES
mt-CYB	128	1	0	-0.701	-0.728	-0.705	0	0	F	F	YES
mt-CYB	129	2	2	-0.657	-0.717	-0.653	0	0	M	F,M	YES
mt-CYB	130	1	0	-0.647	-0.728	-0.686	0	0	G	G	YES
mt-CYB	131	1	0	-0.703	-0.728	-0.705	0	0	Y	Y	YES
mt-CYB	132	2	1	-0.636	-0.717	-0.601	0	0	V	A,V	YES
mt-CYB	133	2	4	-0.564	-0.705	-0.52	0	0	L	S,L	YES
mt-CYB	134	1	0	-0.686	-0.728	-0.705	0	0	P	P	YES
mt-CYB	135	2	1	0.333	-0.52	0.877	0	0	W	C,W	YES
mt-CYB	136	1	0	-0.647	-0.728	-0.686	0	0	G	G	YES
mt-CYB	137	1	0	-0.702	-0.728	-0.705	0	0	Q	Q	YES
mt-CYB	138	2	1	-0.657	-0.717	-0.653	0	0	M	I,M	YES
mt-CYB	139	1	0	-0.715	-0.728	-0.717	0	0	S	S	YES
mt-CYB	140	2	1	-0.516	-0.686	-0.4	0	0	F	F,L	YES
mt-CYB	141	1	0	-0.593	-0.728	-0.653	0	0	W	W	YES
mt-CYB	142	1	0	-0.647	-0.728	-0.686	0	0	G	G	YES
mt-CYB	143	1	0	-0.71	-0.728	-0.717	0	0	A	A	YES
mt-CYB	144	1	0	-0.718	-0.728	-0.723	0	0	T	T	YES
mt-CYB	145	1	0	-0.717	-0.728	-0.723	0	0	V	V	YES
mt-CYB	146	1	0	-0.717	-0.728	-0.723	0	0	I	I	YES
mt-CYB	147	1	0	-0.718	-0.728	-0.723	0	0	T	T	YES
mt-CYB	148	1	0	-0.712	-0.728	-0.717	0	0	N	N	YES
mt-CYB	149	1	0	-0.707	-0.728	-0.717	0	0	L	L	YES
mt-CYB	150	2	2	-0.564	-0.705	-0.52	0	0	L	M,L	YES
mt-CYB	151	1	0	-0.715	-0.728	-0.717	0	0	S	S	YES	m.15197T>C	0.715	Reported	EXIT	P	0	0
mt-CYB	152	1	0	-0.71	-0.728	-0.717	0	0	A	A	YES
mt-CYB	153	3	14	0.41	0.029	0.385	14	7	I	I,T,V	YES
mt-CYB	154	1	0	-0.686	-0.728	-0.705	0	0	P	P	YES
mt-CYB	155	1	0	-0.703	-0.728	-0.705	0	0	Y	Y	YES	m.15209T>C	0.695	Reported	Prader-Willi syndrome	H	0	0
mt-CYB	156	5	7	-0.174	-0.4	0.029	5	7	I	T,V,I,M,F	YES
mt-CYB	157	2	1	-0.095	-0.601	0.029	0	0	G	G,A	YES
mt-CYB	158	9	17	0.498	0.029	0.877	12	7	T	M,H,S,A,I,Y,P,V,T	YES
mt-CYB	159	5	27	3.234	1.549	3.688	20	1	D	N,D,S,T,G	YES
mt-CYB	160	2	5	-0.026	-0.4	0.029	5	1	L	I,L	YES
mt-CYB	161	1	0	-0.717	-0.728	-0.723	0	0	V	V	YES
mt-CYB	162	2	4	0.134	-0.4	0.385	0	0	Q	Q,E	YES
mt-CYB	163	1	0	-0.593	-0.728	-0.653	0	0	W	W	YES
mt-CYB	164	3	18.5	0.806	0.029	0.877	17	1	I	I,V,L	YES	m.15237T>C	0.508	Reported	Potentially functional variant cosegregating with LHON3635A	T	0	0
mt-CYB	165	1	0	-0.593	-0.728	-0.653	0	0	W	W	YES
mt-CYB	166	1	0	-0.647	-0.728	-0.686	0	0	G	G	YES	m.15243G>A	0.933	Reported	HCM	E	0	0
mt-CYB	167	1	0	-0.647	-0.728	-0.686	0	0	G	G	YES
mt-CYB	168	4	5	0.044	-0.4	0.385	3	4	Y	P,Y,H,F	YES
mt-CYB	169	3	4	-0.322	-0.52	-0.223	4	3	S	A,T,S	YES
mt-CYB	170	2	2.5	-0.559	-0.686	-0.52	2	1	V	V,I	YES
mt-CYB	171	3	5	0.499	-0.223	0.877	5	3	D	G,N,D	YES
mt-CYB	172	3	10	0.577	0.029	0.877	3	1	S	K,N,S	YES
mt-CYB	173	2	5	0.232	-0.223	0.385	5	4	P	A,P	YES
mt-CYB	174	1	0	-0.718	-0.728	-0.723	0	0	T	T	YES
mt-CYB	175	1	0	-0.707	-0.728	-0.717	0	0	L	L	YES
mt-CYB	176	4	4	-0.424	-0.601	-0.4	3	1	T	A,M,S,T	YES
mt-CYB	177	1	0	-0.64	-0.728	-0.653	0	0	R	R	YES
mt-CYB	178	1	0	-0.701	-0.728	-0.705	0	0	F	F	YES
mt-CYB	179	1	0	-0.701	-0.728	-0.705	0	0	F	F	YES
mt-CYB	180	2	2	-0.552	-0.686	-0.52	2	1	T	T,A	YES
mt-CYB	181	3	8	0.643	0.029	0.877	1	1	F	F,I,L	YES
mt-CYB	182	2	1	-0.539	-0.686	-0.52	0	0	H	T,H	YES
mt-CYB	183	1	0	-0.701	-0.728	-0.705	0	0	F	F	YES
mt-CYB	184	4	11	0.141	-0.223	0.385	11	7	I	T,V,I,M	YES
mt-CYB	185	3	3	-0.278	-0.52	-0.223	1	11	L	L,P,M	YES
mt-CYB	186	1	0	-0.686	-0.728	-0.705	0	0	P	P	YES
mt-CYB	187	1	0	-0.701	-0.728	-0.705	0	0	F	F	YES
mt-CYB	188	4	5.5	-0.392	-0.601	-0.223	3	12	I	V,G,M,I	YES
mt-CYB	189	4	5.5	-0.329	-0.52	-0.223	5	7	I	T,V,M,I	YES
mt-CYB	190	7	30	2.009	0.877	2.461	24	2	A	T,S,L,V,I,M,A	NO
mt-CYB	191	2	8	0.29	-0.223	0.385	8	1	A	A,T	YES
mt-CYB	192	2	8	0.503	0.029	0.877	0	0	L	F,L	YES
mt-CYB	193	4	18	0.792	0.029	0.877	16	2	A	P,V,T,A	YES
mt-CYB	194	7	39.5	2.239	0.877	2.461	29	7	T	T,V,L,S,M,I,A	NO
mt-CYB	195	5	12	0.443	0.029	0.877	9	7	L	I,M,L,V,T	YES
mt-CYB	196	1	0	-0.704	-0.728	-0.717	0	0	H	H	YES
mt-CYB	197	1	1	-0.707	-0.728	-0.717	0	0	L	L	YES
mt-CYB	198	2	1	-0.565	-0.705	-0.52	1	1	L	I,L	YES
mt-CYB	199	2	2	-0.328	-0.601	-0.223	0	0	F	F,L	YES
mt-CYB	200	1	0	-0.707	-0.728	-0.717	0	0	L	L	YES
mt-CYB	201	1	0	-0.704	-0.728	-0.717	0	0	H	H	YES
mt-CYB	202	2	2	0.014	-0.52	0.385	2	1	E	D,E	YES
mt-CYB	203	2	3	-0.498	-0.653	-0.4	0	0	T	T,S	NO
mt-CYB	204	1	0	-0.647	-0.728	-0.686	0	0	G	G	YES
mt-CYB	205	1	0	-0.715	-0.728	-0.717	0	0	S	S	YES
mt-CYB	206	2	3	-0.388	-0.601	-0.223	0	0	N	S,N	YES
mt-CYB	207	1	0	-0.712	-0.728	-0.717	0	0	N	N	YES
mt-CYB	208	1	0	-0.686	-0.728	-0.705	0	0	P	P	YES
mt-CYB	209	4	7	-0.019	-0.4	0.029	4	7	L	C,M,S,L	YES
mt-CYB	210	1	0	-0.647	-0.728	-0.686	0	0	G	G	YES
mt-CYB	211	5	9	-0.104	-0.4	0.029	7	7	I	M,I,V,L,T	YES
mt-CYB	212	8	29	2.763	1.549	3.688	24	12	T	P,V,T,A,I,L,S,M	NO
mt-CYB	213	1	0	-0.715	-0.728	-0.717	0	0	S	S	YES
mt-CYB	214	6	27	3.833	2.461	3.688	22	4	H	E,Q,H,S,D,N	NO
mt-CYB	215	4	12	0.741	0.029	0.877	11	11	S	S,L,P,T	YES
mt-CYB	216	1	0	-0.696	-0.728	-0.705	0	0	D	D	YES
mt-CYB	217	2	1	-0.536	-0.686	-0.4	1	9	K	K,M	NO	m.15395A>G	0.403	Reported	Possible LHON factor	E	0	0
mt-CYB	218	2	4	-0.407	-0.601	-0.4	4	1	I	V,I	YES
mt-CYB	219	6	20	1.947	0.877	2.461	18	2	T	V,P,S,T,A,M	NO
mt-CYB	220	1	0	-0.701	-0.728	-0.705	0	0	F	F	YES
mt-CYB	221	1	0	-0.704	-0.728	-0.717	0	0	H	H	YES
mt-CYB	222	1	0	-0.686	-0.728	-0.705	0	0	P	P	YES
mt-CYB	223	1	0	-0.703	-0.728	-0.705	0	0	Y	Y	YES
mt-CYB	224	3	3	-0.168	-0.52	0.029	2	2	Y	F,Y,H	YES
mt-CYB	225	3	3	-0.572	-0.686	-0.52	1	2	T	T,S,V	YES
mt-CYB	226	5	25.5	1.372	0.385	1.549	25	7	I	A,I,L,V,T	YES
mt-CYB	227	1	0	-0.704	-0.728	-0.717	0	0	K	K	YES
mt-CYB	228	1	0	-0.696	-0.728	-0.705	0	0	D	D	YES
mt-CYB	229	7	17	0.452	0.029	0.877	10	4	A	A,F,I,M,L,V,T	YES
mt-CYB	230	3	3	-0.27	-0.52	-0.223	0	0	L	F,V,L	YES
mt-CYB	231	1	0	-0.647	-0.728	-0.686	0	0	G	G	YES
mt-CYB	232	6	14	1.219	0.385	1.549	5	7	L	V,L,S,M,I,A	YES
mt-CYB	233	8	51.3333	4.36	2.461	5.333	41	7	L	A,I,V,T,F,M,L,S	NO
mt-CYB	234	5	15	1.479	0.385	1.549	4	11	L	L,P,A,F,I	YES
mt-CYB	235	2	4	-0.268	-0.52	-0.223	0	0	F	F,L	YES
mt-CYB	236	4	12	0.682	0.029	0.877	6	1	L	L,M,I,F	YES	m.15453T>C	0.534	Reported	Isolated complex III deficiency	P	0	0
mt-CYB	237	6	19.5	1.686	0.877	2.461	5	11	L	P,L,T,F,A,I	YES
mt-CYB	238	10	45.8333	4.039	2.461	5.333	30	11	S	M,F,S,L,C,I,A,T,P,V	NO
mt-CYB	239	5	6	-0.156	-0.52	0.029	3	2	L	V,L,T,A,M	YES
mt-CYB	240	7	16	0.271	-0.223	0.385	8	7	M	V,L,S,T,A,F,M	NO
mt-CYB	241	9	35	1.838	0.877	2.461	20	7	T	N,L,S,M,T,V,C,I,A	NO
mt-CYB	242	1	0	-0.707	-0.728	-0.717	0	0	L	L	YES
mt-CYB	243	4	16.1667	-0.009	-0.4	0.029	9	2	T	A,M,V,T	YES
mt-CYB	244	2	2	-0.417	-0.653	-0.223	0	0	L	F,L	YES
mt-CYB	245	2	7	0.579	0.029	0.877	0	0	F	F,L	YES
mt-CYB	246	9	22.5	1.374	0.385	1.549	18	7	S	F,M,L,S,A,C,Y,P,T	NO
mt-CYB	247	2	1	-0.395	-0.653	-0.223	1	4	P	A,P	YES
mt-CYB	248	3	7	0.727	0.029	0.877	7	3	D	G,D,N	YES
mt-CYB	249	2	1	-0.564	-0.705	-0.52	0	0	L	L,F	YES
mt-CYB	250	2	1	-0.564	-0.705	-0.52	1	11	L	P,L	YES
mt-CYB	251	5	17	1.473	0.385	1.549	3	7	G	G,I,T,N,S	YES	m.15497G>A; m.15498G>AG>A		Reported	EXIT / Obesity / HiCM / WPW, DEAF / EXIT / Antimycin resistance	S, D	30 (S)	6 (S)
mt-CYB	252	1	0	-0.696	-0.728	-0.705	0	0	D	D	YES
mt-CYB	253	1	0	-0.686	-0.728	-0.705	0	0	P	P	YES
mt-CYB	254	3	3	-0.251	-0.601	0.029	2	2	D	S,N,D	YES
mt-CYB	255	1	0	-0.712	-0.728	-0.717	0	0	N	N	YES
mt-CYB	256	2	1	-0.526	-0.686	-0.4	1	2	Y	Y,F	YES
mt-CYB	257	3	15	0.414	0.029	0.385	15	7	T	T,I,M	YES
mt-CYB	258	3	4	0.236	-0.223	0.385	4	11	L	P,L,Q	YES
mt-CYB	259	1	0	-0.71	-0.728	-0.717	0	0	A	A	YES
mt-CYB	260	2	3	-0.347	-0.601	-0.223	3	1	N	N,D	YES
mt-CYB	261	1	0	-0.686	-0.728	-0.705	0	0	P	P	YES
mt-CYB	262	1	1	-0.707	-0.728	-0.717	0	0	L	L	YES
mt-CYB	263	5	25	2.036	0.877	2.461	4	15	N	S,D,V,N,I	YES
mt-CYB	264	1	0	-0.718	-0.728	-0.723	0	0	T	T	YES
mt-CYB	265	1	0	-0.686	-0.728	-0.705	0	0	P	P	YES
mt-CYB	266	3	3	0.173	-0.4	0.385	3	11	P	P,L,S	YES
mt-CYB	267	1	0	-0.704	-0.728	-0.717	0	0	H	H	YES
mt-CYB	268	1	0	-0.717	-0.728	-0.723	0	0	I	I	YES
mt-CYB	269	2	1	-0.536	-0.686	-0.4	0	0	K	K,M	YES
mt-CYB	270	1	0	-0.686	-0.728	-0.705	0	0	P	P	YES
mt-CYB	271	1	0	-0.677	-0.728	-0.686	0	0	E	E	YES
mt-CYB	272	1	0	-0.593	-0.728	-0.653	0	0	W	W	YES
mt-CYB	273	1	0	-0.703	-0.728	-0.705	0	0	Y	Y	YES
mt-CYB	274	1	0	-0.701	-0.728	-0.705	0	0	F	F	YES
mt-CYB	275	1	0	-0.707	-0.728	-0.717	0	0	L	L	YES
mt-CYB	276	1	0	-0.701	-0.728	-0.705	0	0	F	F	YES
mt-CYB	277	2	1	-0.581	-0.705	-0.52	1	1	A	A,T	YES
mt-CYB	278	1	0	-0.703	-0.728	-0.705	0	0	Y	Y	YES	m.15579A>G	0.729	Confirmed	Multisystem Disorder, EXIT	C	0	0
mt-CYB	279	2	5	-0.13	-0.4	0.029	4	1	T	A,T	YES
mt-CYB	280	1	0	-0.717	-0.728	-0.723	0	0	I	I	YES
mt-CYB	281	2	1	-0.564	-0.705	-0.52	0	0	L	M,L	YES
mt-CYB	282	1	0	-0.64	-0.728	-0.653	0	0	R	R	YES
mt-CYB	283	1	0	-0.715	-0.728	-0.717	0	0	S	S	YES
mt-CYB	284	2	11.5	0.175	-0.223	0.385	11	1	V	I,V	YES
mt-CYB	285	1	0	-0.686	-0.728	-0.705	0	0	P	P	YES
mt-CYB	286	1	0	-0.712	-0.728	-0.717	0	0	N	N	YES
mt-CYB	287	1	0	-0.704	-0.728	-0.717	0	0	K	K	YES
mt-CYB	288	1	0	-0.707	-0.728	-0.717	0	0	L	L	YES
mt-CYB	289	1	0	-0.647	-0.728	-0.686	0	0	G	G	YES
mt-CYB	290	1	0	-0.647	-0.728	-0.686	0	0	G	G	YES	m.15615G>A	0.727	Reported	EXIT / Antimycin resistance	D	0	0
mt-CYB	291	1	0	-0.717	-0.728	-0.723	0	0	V	V	YES
mt-CYB	292	3	3	-0.278	-0.52	-0.223	0	0	L	M,L,V	YES
mt-CYB	293	1	0	-0.71	-0.728	-0.717	0	0	A	A	YES
mt-CYB	294	1	2	-0.707	-0.728	-0.717	0	0	L	L	YES
mt-CYB	295	7	24.5	2.407	1.549	2.461	8	7	L	T,L,V,I,M,A,F	YES
mt-CYB	296	4	17.5	1.145	0.385	1.549	5	7	L	M,F,S,L	YES
mt-CYB	297	1	0	-0.715	-0.728	-0.717	0	0	S	S	YES	m.15635T>C	0.781	Reported	Polyvisceral failure	P	0	0
mt-CYB	298	1	0	-0.717	-0.728	-0.723	0	0	I	I	YES
mt-CYB	299	4	8	0.317	-0.223	0.385	1	7	L	F,M,S,L	YES
mt-CYB	300	2	3.5	-0.485	-0.653	-0.4	3	1	I	V,I	YES
mt-CYB	301	1	0	-0.707	-0.728	-0.717	0	0	L	L	YES
mt-CYB	302	5	28	1.69	0.877	2.461	14	3	A	A,M,S,V,T	NO
mt-CYB	303	8	31.5	1.449	0.385	1.549	20	7	M	V,T,A,I,C,L,F,M	NO
mt-CYB	304	5	12.5	0.22	-0.223	0.385	10	7	I	F,I,M,V,T	YES
mt-CYB	305	3	2	-0.101	-0.52	0.029	2	7	P	R,A,P	YES
mt-CYB	306	9	37.5	1.995	0.877	2.461	14	7	I	T,V,Y,I,A,L,M,H,F	NO	m.15662A>G	0.753	Reported	Complex mitochondriopathy-associated	V	6	4
mt-CYB	307	4	15.5	0.654	0.029	0.877	8	7	L	M,I,L,T	YES
mt-CYB	308	3	4	-0.04	-0.4	0.029	0	0	H	N,H,Q	YES
mt-CYB	309	10	25	1.676	0.877	1.549	13	2	M	F,M,N,L,S,A,K,V,P,T	NO
mt-CYB	310	4	8	0.001	-0.4	0.029	6	3	S	A,T,N,S	YES	m.15674T>C	0.539	Reported	LHON	P	0	0
mt-CYB	311	2	1	-0.538	-0.686	-0.4	1	1	K	K,N	YES
mt-CYB	312	2	1	-0.524	-0.686	-0.4	0	0	Q	H,Q	YES
mt-CYB	313	3	5	0.314	-0.223	0.385	4	1	Q	E,R,Q	NO
mt-CYB	314	2	2	-0.529	-0.653	-0.4	0	0	S	S,T	YES
mt-CYB	315	2	1	-0.657	-0.717	-0.653	0	0	M	M,L	YES
mt-CYB	316	9	30.3333	1.096	0.385	1.549	19	13	M	T,V,K,I,A,S,L,M,G	NO	m.15693T>C	0.229	Reported	Possibly LVNC cardiomyopathy-associated	T	15	10
mt-CYB	317	1	0	-0.701	-0.728	-0.705	0	0	F	F	YES
mt-CYB	318	1	0	-0.64	-0.728	-0.653	0	0	R	R	YES	m.15699G>C	0.812	Reported	Muscle Weakness SNHL and Migraine	P	0	0
mt-CYB	319	1	0	-0.686	-0.728	-0.705	0	0	P	P	YES
mt-CYB	320	6	9.5	0.445	-0.223	0.877	4	11	L	V,P,L,M,I,F	YES
mt-CYB	321	4	4	-0.354	-0.601	-0.223	1	1	S	T,S,G,A	YES
mt-CYB	322	1	0	-0.702	-0.728	-0.705	0	0	Q	Q	YES
mt-CYB	323	10	26	3.117	1.549	3.688	14	13	S	S,L,F,G,V,T,A,I,C,Y	NO
mt-CYB	324	5	14.5	0.909	0.029	0.877	3	7	L	T,V,S,L,M	NO
mt-CYB	325	3	4	0.008	-0.4	0.385	2	2	Y	L,Y,F	YES
mt-CYB	326	1	0	-0.593	-0.728	-0.653	0	0	W	W	NO
mt-CYB	327	8	37.5	3.11	1.549	3.688	21	7	L	T,V,I,A,L,S,M,F	NO
mt-CYB	328	2	1.5	-0.562	-0.705	-0.52	1	1	L	L,W	YES
mt-CYB	329	5	42.6667	2.577	1.549	2.461	35	7	A	T,V,I,M,A	NO
mt-CYB	330	3	16	0.663	0.029	0.877	15	1	A	T,M,A	YES
mt-CYB	331	5	19	1.358	0.385	1.549	17	15	D	I,T,N,D,V	YES
mt-CYB	332	2	1	-0.563	-0.705	-0.52	0	0	L	V,L	YES
mt-CYB	333	8	19.5	2.001	0.877	2.461	7	9	L	Y,C,I,R,V,M,F,L	YES
mt-CYB	334	4	14.1667	0.264	-0.223	0.385	13	7	I	T,V,I,K	YES
mt-CYB	335	1	1	-0.707	-0.728	-0.717	0	0	L	L	YES
mt-CYB	336	1	0	-0.718	-0.728	-0.723	0	0	T	T	YES
mt-CYB	337	1	0	-0.593	-0.728	-0.653	0	0	W	W	YES
mt-CYB	338	3	6	-0.252	-0.52	-0.223	6	7	I	I,V,T	YES
mt-CYB	339	1	0	-0.647	-0.728	-0.686	0	0	G	G	YES	m.15762G>A	0.87	Reported	MM	E	0	0
mt-CYB	340	3	8	0.737	0.029	0.877	1	4	G	S,C,G	YES
mt-CYB	341	2	2	-0.328	-0.601	-0.223	0	0	Q	Q,E	YES
mt-CYB	342	1	0	-0.686	-0.728	-0.705	0	0	P	P	YES
mt-CYB	343	2	3	-0.476	-0.653	-0.4	0	0	V	M,V	YES
mt-CYB	344	8	21	1.675	0.877	2.461	9	15	S	N,S,H,E,T,V,I,W	YES
mt-CYB	345	5	17	2.155	0.877	2.461	1	2	Y	N,F,Y,Q,H	YES
mt-CYB	346	2	1	-0.396	-0.653	-0.223	0	0	P	S,P	YES
mt-CYB	347	3	8	0.758	0.029	0.877	4	2	F	L,Y,F	YES
mt-CYB	348	5	17.3333	0.423	0.029	0.385	14	9	T	E,I,M,V,T	YES
mt-CYB	349	10	37.5	2	0.877	2.461	25	7	I	A,Y,I,V,T,F,M,N,L,S	YES
mt-CYB	350	3	2	-0.564	-0.686	-0.52	2	1	I	M,I,V	YES
mt-CYB	351	2	1	-0.096	-0.601	0.029	0	0	G	S,G	YES
mt-CYB	352	2	1	-0.524	-0.686	-0.4	1	1	Q	Q,K	YES
mt-CYB	353	6	39	2.349	1.549	2.461	17	7	V	L,V,T,A,I,M	NO
mt-CYB	354	3	6	-0.199	-0.52	0.029	2	1	A	M,A,T	YES
mt-CYB	355	1	0	-0.715	-0.728	-0.717	0	0	S	S	YES
mt-CYB	356	6	32	1.47	0.877	1.549	18	7	V	V,L,T,A,M,I	NO	m.15812G>A	0.518	Reported	LHON	M	44	3
mt-CYB	357	6	22.5	1.089	0.385	1.549	10	1	L	V,L,T,A,M,I	YES
mt-CYB	358	1	0	-0.703	-0.728	-0.705	0	0	Y	Y	YES
mt-CYB	359	1	0	-0.701	-0.728	-0.705	0	0	F	F	YES
mt-CYB	360	7	34	1.914	0.877	2.461	22	11	T	T,L,S,G,I,F,A	YES
mt-CYB	361	4	9.16667	0.048	-0.4	0.029	7	7	T	T,L,N,I	YES
mt-CYB	362	5	8	-0.172	-0.4	0.029	7	7	I	I,M,A,T,V	YES
mt-CYB	363	5	6.5	0.048	-0.4	0.385	5	7	L	A,I,L,V,T	YES
mt-CYB	364	7	15.5	0.495	0.029	0.877	12	7	I	I,F,A,T,V,S,L	YES
mt-CYB	365	7	15.75	0.839	0.029	0.877	9	7	L	T,L,I,Y,M,F,A	YES
mt-CYB	366	4	4	-0.461	-0.601	-0.4	3	7	M	M,I,T,V	YES
mt-CYB	367	1	0	-0.686	-0.728	-0.705	0	0	P	P	YES
mt-CYB	368	6	19.3333	1.214	0.385	1.549	8	7	T	I,M,A,T,L,V	YES
mt-CYB	369	8	26	1.533	0.877	1.549	21	7	I	F,M,L,S,A,I,V,T	NO
mt-CYB	370	6	16	0.64	0.029	0.877	7	4	S	T,N,S,G,C,A	YES
mt-CYB	371	6	10.5	0.586	0.029	0.877	5	11	L	I,M,Q,S,P,L	YES
mt-CYB	372	6	17	0.603	0.029	0.877	14	7	I	T,V,L,M,I,F	YES
mt-CYB	373	1	0	-0.677	-0.728	-0.686	0	0	E	E	YES
mt-CYB	374	2	1	-0.602	-0.705	-0.52	0	0	N	S,N	YES
mt-CYB	375	7	16	1.437	0.385	1.549	10	9	K	E,K,M,H,Y,N,S	YES
mt-CYB	376	2	6.5	-0.097	-0.4	0.029	0	0	M	L,M	YES
mt-CYB	377	2	1	-0.564	-0.705	-0.52	1	1	L	I,L	YES
mt-CYB	378	2	1	-0.535	-0.686	-0.4	1	1	K	K,E	YES
mt-CYB	379	2	1	0.484	-0.52	0.877	1	1	W	W,L	YES
mt-CYB	380	3	7.92573	-0.01	-0.4	0.029	5	7	A	T,A,I	NO
mt-ND1	3	5	15.8333	0.258	-0.223	0.385	9	1	M	A,M,V,L,T	NO	m.3308T>C	0.577	Reported	Sudden Infant Death	X	0	0
mt-ND1	4	6	35	2.028	0.877	2.461	21	6	A	T,V,L,M,I,A	NO	m.3310C>T	0.434	Reported	Diabetes / HCM	S	0	0
mt-ND1	5	1	0	-0.712	-0.728	-0.717	0	0	N	N	YES
mt-ND1	6	2	4	-0.431	-0.653	-0.4	2	1	L	I,L	YES
mt-ND1	7	4	7.5	0.295	-0.223	0.385	1	1	L	L,F,I,M	YES
mt-ND1	8	6	6.33333	0.004	-0.4	0.029	3	7	L	M,I,V,L,S,T	YES
mt-ND1	9	5	6	0.034	-0.4	0.385	4	6	L	L,V,T,I,M	YES
mt-ND1	10	4	19.5	0.844	0.029	0.877	19	6	I	A,I,V,T	NO
mt-ND1	11	6	21.5	0.892	0.385	0.877	11	6	V	T,L,V,I,M,A	YES
mt-ND1	12	2	8	1	0.029	1.549	8	2	P	P,S	YES
mt-ND1	13	4	18.5	0.719	0.029	0.877	16	6	I	I,A,T,V	YES	m.3340C>T	0.744	Reported	Encephaloneuromyopathy	S	0	0
mt-ND1	14	3	12.5	0.66	0.029	0.877	9	1	L	L,M,I	YES
mt-ND1	15	5	15.5	0.611	0.029	0.877	11	6	I	A,I,V,L,T	YES
mt-ND1	16	1	0	-0.71	-0.728	-0.717	0	0	A	A	YES
mt-ND1	17	2	1	-0.657	-0.717	-0.653	1	1	M	M,T	YES
mt-ND1	18	1	0	-0.71	-0.728	-0.717	0	0	A	A	YES
mt-ND1	19	1	0	-0.701	-0.728	-0.705	0	0	F	F	YES
mt-ND1	20	2	2	-0.418	-0.653	-0.223	0	0	L	L,F	YES
mt-ND1	21	3	2.5	-0.575	-0.686	-0.52	2	6	M	T,I,M	YES
mt-ND1	22	1	0	-0.707	-0.728	-0.717	0	0	L	L	YES
mt-ND1	23	6	16	0.454	0.029	0.877	14	6	T	A,M,I,V,L,T	YES
mt-ND1	24	1	0	-0.677	-0.728	-0.686	0	0	E	E	YES	m.3376G>A	0.841	Confirmed	LHON MELAS overlap	K	0	0
mt-ND1	25	1	0	-0.64	-0.728	-0.653	0	0	R	R	YES	m.3380G>A	0.892	Reported	MELAS	Q	0	0
mt-ND1	26	1	0	-0.704	-0.728	-0.717	0	0	K	K	YES
mt-ND1	27	4	12	0.294	-0.223	0.385	10	6	I	L,V,T,I	YES
mt-ND1	28	1	0	-0.707	-0.728	-0.717	0	0	L	L	YES	m.3388C>A	0.762	Reported	Materally Inherited Nonsyndromic Deafness	M	0	0
mt-ND1	29	1	0	-0.647	-0.728	-0.686	0	0	G	G	YES
mt-ND1	30	3	8	0.732	0.029	0.877	8	2	Y	C,Y,H	YES	m.3394T>C; m.3395A>GT>C		Reported	LHON / Diabetes / CPTdeficiency / high altitude adaptation / HCM with hearing loss	H, C	H (6), C (5)	H (3), C (5)
mt-ND1	31	2	2	-0.594	-0.686	-0.52	2	1	M	M,T	YES	m.3397A>G; m.3398T>C; m.3399A>T		Reported	ADPD / Possibly LVNC-cardiomyopathy associated / Gestational Diabetes (GDM) / DMDF+HCM / GDM / possibly LVNC cardiomyopathy-associated	V, T, I	T (9)	T (2)
mt-ND1	32	1	0	-0.702	-0.728	-0.705	0	0	Q	Q	YES
mt-ND1	33	2	6	0.196	-0.223	0.385	0	0	L	L,F	YES
mt-ND1	34	1	0	-0.64	-0.728	-0.653	0	0	R	R	YES
mt-ND1	35	1	0	-0.704	-0.728	-0.717	0	0	K	K	YES
mt-ND1	36	1	0	-0.647	-0.728	-0.686	0	0	G	G	YES
mt-ND1	37	1	0	-0.686	-0.728	-0.705	0	0	P	P	YES
mt-ND1	38	1	0	-0.712	-0.728	-0.717	0	0	N	N	YES	m.3418A>G	0.776	Reported	AMegL	D	0	0
mt-ND1	39	4	25.5	1.363	0.385	1.549	24	6	V	I,M,T,V	YES	m.3421G>A	0.413	Reported	MIDD	I	89	2
mt-ND1	40	2	3	-0.555	-0.686	-0.52	2	1	V	V,I	YES
mt-ND1	41	1	0	-0.647	-0.728	-0.686	0	0	G	G	YES
mt-ND1	42	1	0	-0.686	-0.728	-0.705	0	0	P	P	YES
mt-ND1	43	6	11	1.195	0.385	1.549	10	3	Y	D,N,Y,H,C,F	YES
mt-ND1	44	1	0	-0.647	-0.728	-0.686	0	0	G	G	YES
mt-ND1	45	5	13.5	0.765	0.029	0.877	4	1	L	I,M,T,L,V	YES
mt-ND1	46	4	3	-0.299	-0.601	-0.223	2	1	L	V,L,M,I	YES
mt-ND1	47	1	0	-0.702	-0.728	-0.705	0	0	Q	Q	YES
mt-ND1	48	1	0	-0.686	-0.728	-0.705	0	0	P	P	YES
mt-ND1	49	3	3	-0.26	-0.52	-0.223	0	0	F	L,I,F	YES
mt-ND1	50	1	0	-0.71	-0.728	-0.717	0	0	A	A	YES
mt-ND1	51	1	0	-0.696	-0.728	-0.705	0	0	D	D	YES
mt-ND1	52	1	0	-0.71	-0.728	-0.717	0	0	A	A	YES	m.3460G>A	0.857	Confirmed	LHON	T	0	0
mt-ND1	53	4	16	0.344	-0.223	0.385	1	1	M	M,V,L,T	NO
mt-ND1	54	1	0	-0.704	-0.728	-0.717	0	0	K	K	YES
mt-ND1	55	1	1	-0.707	-0.728	-0.717	0	0	L	L	YES
mt-ND1	56	3	2	-0.328	-0.601	-0.223	1	2	F	L,Y,F	YES	m.3472T>C	0.746	Reported	LHON	L	1	1
mt-ND1	57	2	5	-0.346	-0.52	-0.223	5	6	T	I,T	YES
mt-ND1	58	1	0	-0.704	-0.728	-0.717	0	0	K	K	NO
mt-ND1	59	1	0	-0.677	-0.728	-0.686	0	0	E	E	YES	m.3481G>A	0.878	Reported	MELAS / Progressive Encephalomyopathy	K	0	0
mt-ND1	60	2	1	-0.401	-0.653	-0.223	1	2	P	P,S	YES
mt-ND1	61	3	2	-0.424	-0.653	-0.4	1	7	L	M,L,S	YES
mt-ND1	62	6	10	1.203	0.385	1.549	5	7	K	M,H,Q,K,R,L	NO
mt-ND1	63	1	0	-0.686	-0.728	-0.705	0	0	P	P	YES
mt-ND1	64	6	11	0.292	-0.223	0.385	9	12	A	A,W,I,S,L,T	YES	m.3496G>T	0.343	Reported	LHON	S, V	S (72), V (0)	2
mt-ND1	65	4	7	-0.27	-0.52	-0.223	5	2	T	T,S,V,A	YES
mt-ND1	66	1	0	-0.715	-0.728	-0.717	0	0	S	S	YES
mt-ND1	67	4	11	0.175	-0.223	0.385	7	6	T	F,A,S,T	YES
mt-ND1	68	7	21	0.928	0.385	0.877	11	6	I	M,I,A,T,V,N,S	YES
mt-ND1	69	8	25.1667	1.211	0.385	1.549	18	10	T	L,S,M,T,P,V,I,A	YES
mt-ND1	70	2	2	-0.564	-0.705	-0.52	0	0	L	L,M	YES
mt-ND1	71	1	0	-0.703	-0.728	-0.705	0	0	Y	Y	YES
mt-ND1	72	6	23	1.044	0.385	1.549	18	6	I	V,L,T,A,M,I	YES
mt-ND1	73	6	23	0.904	0.385	0.877	18	6	T	V,T,A,F,I,M	YES
mt-ND1	74	2	2	-0.452	-0.653	-0.4	2	3	A	S,A	YES
mt-ND1	75	1	0	-0.686	-0.728	-0.705	0	0	P	P	YES
mt-ND1	76	6	12	0.394	-0.223	0.385	12	6	T	M,I,A,T,V,S	YES
mt-ND1	77	1	0	-0.707	-0.728	-0.717	0	0	L	L	YES
mt-ND1	78	1	0	-0.71	-0.728	-0.717	0	0	A	A	YES
mt-ND1	79	2	2	-0.546	-0.686	-0.52	0	0	L	L,F	YES
mt-ND1	80	5	14	0.672	0.029	0.877	8	6	T	F,A,I,S,T	YES
mt-ND1	81	4	4	-0.404	-0.601	-0.223	4	6	I	I,T,V,L	YES
mt-ND1	82	3	4	-0.214	-0.52	0.029	4	3	A	A,T,S	YES
mt-ND1	83	1	0	-0.707	-0.728	-0.717	0	0	L	L	YES
mt-ND1	84	5	8	0.123	-0.223	0.385	7	6	L	L,V,T,A,I	YES
mt-ND1	85	3	5	-0.179	-0.52	0.029	1	1	L	L,T,M	NO
mt-ND1	86	1	0	-0.593	-0.728	-0.653	0	0	W	W	YES
mt-ND1	87	6	22.5	0.913	0.385	0.877	14	6	T	M,I,A,T,V,S	YES
mt-ND1	88	1	0	-0.686	-0.728	-0.705	0	0	P	P	YES
mt-ND1	89	5	7.5	0.282	-0.223	0.385	1	1	L	M,I,F,V,L	YES
mt-ND1	90	1	0	-0.686	-0.728	-0.705	0	0	P	P	YES
mt-ND1	91	4	5	-0.371	-0.601	-0.223	2	1	M	L,M,I,F	YES
mt-ND1	92	1	0	-0.686	-0.728	-0.705	0	0	P	P	YES
mt-ND1	93	9	21	1.788	0.877	2.461	15	15	N	I,Y,F,H,Q,S,L,N,D	YES
mt-ND1	94	3	9	0.978	0.029	1.549	9	4	P	S,P,A	YES
mt-ND1	95	1	0	-0.707	-0.728	-0.717	0	0	L	L	YES
mt-ND1	96	6	16	0.518	0.029	0.877	15	15	V	A,M,I,N,V,L	YES
mt-ND1	97	2	1	-0.602	-0.705	-0.52	0	0	N	N,D	YES
mt-ND1	98	4	12.5	0.742	0.029	0.877	2	1	L	L,M,I,F	YES
mt-ND1	99	2	1.00173	-0.602	-0.705	-0.52	0	0	N	N,S	YES
mt-ND1	100	2	1	-0.593	-0.705	-0.52	0	0	L	L,M	YES
mt-ND1	101	2	1	-0.17	-0.601	0.029	0	0	G	S,G	YES
mt-ND1	102	3	8.5	0.112	-0.4	0.385	4	1	L	V,L,I	YES
mt-ND1	103	1	0	-0.707	-0.728	-0.717	0	0	L	L	YES
mt-ND1	104	1	0	-0.701	-0.728	-0.705	0	0	F	F	YES
mt-ND1	105	4	12	0.201	-0.223	0.385	10	6	I	T,V,I,M	YES
mt-ND1	106	1	0	-0.707	-0.728	-0.717	0	0	L	L	YES
mt-ND1	107	2	1	-0.581	-0.705	-0.52	1	3	A	A,S	YES
mt-ND1	108	5	14	0.308	-0.223	0.385	13	6	T	T,S,I,M,A	NO
mt-ND1	109	2	2	-0.619	-0.705	-0.601	1	7	S	S,L	YES
mt-ND1	110	2	1	-0.622	-0.705	-0.601	0	0	S	N,S	YES	m.3635G>A	0.797	Confirmed	LHON	N	1	1
mt-ND1	111	2	1	-0.566	-0.705	-0.52	0	0	L	M,L	YES
mt-ND1	112	3	10	0.362	-0.223	0.385	10	6	A	T,A,I	YES
mt-ND1	113	3	5	-0.39	-0.601	-0.223	4	2	V	T,V,A	YES	m.3644T>C	0.676	Reported	BD-associated	A	3	2
mt-ND1	114	2	6	0.36	-0.223	0.385	6	1	Y	H,Y	YES
mt-ND1	115	3	2	-0.529	-0.653	-0.4	1	2	S	S,P,T	YES
mt-ND1	116	2	3	-0.487	-0.653	-0.4	3	6	I	T,I	YES
mt-ND1	117	1	0	-0.707	-0.728	-0.717	0	0	L	L	YES
mt-ND1	118	1	0	-0.593	-0.728	-0.653	0	0	W	W	YES
mt-ND1	119	1	0	-0.715	-0.728	-0.717	0	0	S	S	YES
mt-ND1	120	1	0	-0.647	-0.728	-0.686	0	0	G	G	YES
mt-ND1	121	1	0	-0.593	-0.728	-0.653	0	0	W	W	YES
mt-ND1	122	1	0	-0.71	-0.728	-0.717	0	0	A	A	YES
mt-ND1	123	1	0	-0.715	-0.728	-0.717	0	0	S	S	YES
mt-ND1	124	1	0	-0.712	-0.728	-0.717	0	0	N	N	YES
mt-ND1	125	1	0	-0.715	-0.728	-0.717	0	0	S	S	YES
mt-ND1	126	3	3	-0.345	-0.601	-0.223	2	1	N	S,N,K	YES
mt-ND1	127	1	0	-0.703	-0.728	-0.705	0	0	Y	Y	YES
mt-ND1	128	1	0	-0.71	-0.728	-0.717	0	0	A	A	YES	m.3688G>A	0.761	Reported	Leigh Syndrome	T	0	0
mt-ND1	129	1	0	-0.707	-0.728	-0.717	0	0	L	L	YES
mt-ND1	130	2	1	-0.641	-0.717	-0.601	1	1	I	M,I	YES
mt-ND1	131	1	0	-0.647	-0.728	-0.686	0	0	G	G	YES	m.3697G>A	0.854	Confirmed	MELAS / LS / LDYT	S	0	0
mt-ND1	132	3	2	-0.452	-0.653	-0.4	2	3	A	T,S,A	YES	m.3700G>A	0.769	Confirmed	LHON	T	1	0
mt-ND1	133	1	0	-0.707	-0.728	-0.717	0	0	L	L	YES
mt-ND1	134	1	0	-0.64	-0.728	-0.653	0	0	R	R	YES
mt-ND1	135	1	0	-0.71	-0.728	-0.717	0	0	A	A	YES
mt-ND1	136	1	0	-0.717	-0.728	-0.723	0	0	V	V	YES
mt-ND1	137	1	0	-0.71	-0.728	-0.717	0	0	A	A	YES
mt-ND1	138	1	0	-0.702	-0.728	-0.705	0	0	Q	Q	YES
mt-ND1	139	2	2	-0.574	-0.686	-0.52	2	1	T	T,M	YES
mt-ND1	140	2	1.5	-0.641	-0.717	-0.601	1	1	I	I,V	YES
mt-ND1	141	2	1	-0.622	-0.705	-0.601	0	0	S	T,S	YES
mt-ND1	142	1	0	-0.703	-0.728	-0.705	0	0	Y	Y	YES
mt-ND1	143	1	0	-0.677	-0.728	-0.686	0	0	E	E	YES	m.3733G>A	0.885	Confirmed	LHON	K, Q	0	0
mt-ND1	144	3	5	-0.301	-0.52	-0.223	4	1	V	I,F,V	YES	m.3736G>A	0.661	Reported	LHON	I	6	3
mt-ND1	145	3	2	-0.572	-0.686	-0.52	1	1	T	S,T,A	YES
mt-ND1	146	3	3.5	-0.275	-0.52	-0.223	1	7	L	M,S,L	YES
mt-ND1	147	3	5.00395	-0.105	-0.4	0.029	5	3	A	T,S,A	YES
mt-ND1	148	3	2	-0.563	-0.686	-0.52	2	1	I	L,I,M	YES
mt-ND1	149	1	0	-0.717	-0.728	-0.723	0	0	I	I	YES
mt-ND1	150	3	8	-0.318	-0.601	-0.223	0	0	L	M,L,V	YES
mt-ND1	151	1	0	-0.707	-0.728	-0.717	0	0	L	L	YES
mt-ND1	152	3	4	-0.336	-0.601	-0.223	4	3	S	A,C,S	YES
mt-ND1	153	5	29	1.282	0.385	1.549	23	2	T	M,I,V,L,T	YES
mt-ND1	154	2	2	-0.423	-0.653	-0.4	2	1	L	L,I	YES
mt-ND1	155	2	2.5	-0.433	-0.653	-0.4	0	0	L	M,L	YES
mt-ND1	156	3	9	-0.145	-0.4	0.029	8	1	M	T,S,M	NO
mt-ND1	157	2	11	0.367	-0.223	0.385	0	0	S	N,S	YES
mt-ND1	158	1	0	-0.647	-0.728	-0.686	0	0	G	G	YES
mt-ND1	159	2	1	-0.622	-0.705	-0.601	0	0	S	S,T	YES
mt-ND1	160	2	2	-0.328	-0.601	-0.223	2	2	F	F,Y	YES
mt-ND1	161	5	4	-0.322	-0.52	-0.223	2	6	N	K,I,T,N,S	YES
mt-ND1	162	2	3.5	-0.287	-0.601	-0.223	3	1	L	I,L	YES
mt-ND1	163	10	24	1.736	0.877	2.461	9	4	S	R,Y,P,V,T,M,Q,H,S,N	YES
mt-ND1	164	6	22	1.058	0.385	1.549	16	2	T	A,K,M,N,S,T	NO	m.3796A>G	0.54	Reported	Adult-Onset Dystonia	A	12	5
mt-ND1	165	2	3	-0.42	-0.653	-0.223	0	0	L	F,L	YES
mt-ND1	166	3	3	-0.486	-0.653	-0.4	3	15	I	N,V,I	YES
mt-ND1	167	8	16	0.221	-0.223	0.385	11	8	T	K,I,A,T,V,M,S,L	NO
mt-ND1	168	3	5	-0.351	-0.601	-0.223	5	2	T	A,P,T	YES
mt-ND1	169	1	0	-0.702	-0.728	-0.705	0	0	Q	Q	YES
mt-ND1	170	1	0	-0.677	-0.728	-0.686	0	0	E	E	YES
mt-ND1	171	5	10	1.001	0.385	1.549	7	2	H	H,Q,Y,F,N	YES
mt-ND1	172	8	27.5	1.925	0.877	2.461	16	7	L	Y,I,T,H,M,F,L,S	YES
mt-ND1	173	1	0	-0.593	-0.728	-0.653	0	0	W	W	YES
mt-ND1	174	3	3.5	-0.42	-0.653	-0.223	0	0	L	M,F,L	YES
mt-ND1	175	5	10	0.528	0.029	0.877	8	1	L	L,V,I,M,F	YES
mt-ND1	176	5	8	0.189	-0.223	0.385	2	1	L	M,I,F,A,L	YES	m.3833T>A	0.674	Reported	PEG	Q	0	0
mt-ND1	177	2	3	0.17	-0.4	0.385	3	2	P	P,S	YES
mt-ND1	178	3	7	-0.066	-0.4	0.029	3	3	S	A,S,T	YES
mt-ND1	179	1	0	-0.593	-0.728	-0.653	0	0	W	W	YES
mt-ND1	180	1	0	-0.686	-0.728	-0.705	0	0	P	P	YES
mt-ND1	181	2	1	-0.564	-0.705	-0.52	0	0	L	L,M	YES
mt-ND1	182	2	11	0.654	0.029	0.877	11	1	A	T,A	YES
mt-ND1	183	3	3	-0.531	-0.653	-0.52	2	1	M	L,T,M	YES
mt-ND1	184	1	0	-0.719	-0.728	-0.723	0	0	M	M	YES
mt-ND1	185	1	0	-0.593	-0.728	-0.653	0	0	W	W	YES
mt-ND1	186	2	2	-0.328	-0.601	-0.223	2	2	F	Y,F	YES
mt-ND1	187	4	6	-0.259	-0.52	-0.223	6	6	I	V,T,A,I	YES	m.3866T>C	0.62	Reported	LHON +limb claudication	T	3	2
mt-ND1	188	1	0	-0.715	-0.728	-0.717	0	0	S	S	YES
mt-ND1	189	1	0	-0.718	-0.728	-0.723	0	0	T	T	YES
mt-ND1	190	1	0	-0.707	-0.728	-0.717	0	0	L	L	YES
mt-ND1	191	1	0	-0.71	-0.728	-0.717	0	0	A	A	YES
mt-ND1	192	1	0	-0.677	-0.728	-0.686	0	0	E	E	YES
mt-ND1	193	1	0	-0.718	-0.728	-0.723	0	0	T	T	YES
mt-ND1	194	1	0	-0.712	-0.728	-0.717	0	0	N	N	YES
mt-ND1	195	1	0	-0.64	-0.728	-0.653	0	0	R	R	YES	m.3890G>A	0.865	Confirmed	Progressive encephalomyopathy / LS / optic atrophy	Q	0	0
mt-ND1	196	3	7.01042	0.03	-0.4	0.029	6	1	T	A,S,T	YES
mt-ND1	197	1	0	-0.686	-0.728	-0.705	0	0	P	P	YES
mt-ND1	198	1	0	-0.701	-0.728	-0.705	0	0	F	F	YES
mt-ND1	199	2	1	-0.475	-0.686	-0.4	0	0	D	D,N	YES
mt-ND1	200	1	0.00471698	-0.707	-0.728	-0.717	0	0	L	,L	YES
mt-ND1	201	4	5	-0.355	-0.601	-0.223	4	1	A	L,T,A,M	YES
mt-ND1	202	1	0	-0.677	-0.728	-0.686	0	0	E	E	YES
mt-ND1	203	1	0	-0.647	-0.728	-0.686	0	0	G	G	YES
mt-ND1	204	1	0	-0.677	-0.728	-0.686	0	0	E	E	YES
mt-ND1	205	1	0	-0.715	-0.728	-0.717	0	0	S	S	YES
mt-ND1	206	1	0	-0.677	-0.728	-0.686	0	0	E	E	YES
mt-ND1	207	1	0	-0.707	-0.728	-0.717	0	0	L	L	YES
mt-ND1	208	1	0	-0.717	-0.728	-0.723	0	0	V	V	YES
mt-ND1	209	1	0	-0.715	-0.728	-0.717	0	0	S	S	YES
mt-ND1	210	2	1	-0.09	-0.601	0.029	1	3	G	C,G	YES
mt-ND1	211	1	0	-0.701	-0.728	-0.705	0	0	F	F	YES
mt-ND1	212	1	0	-0.712	-0.728	-0.717	0	0	N	N	YES
mt-ND1	213	3	6	-0.245	-0.52	-0.223	6	6	I	V,T,I	YES
mt-ND1	214	1	0	-0.677	-0.728	-0.686	0	0	E	E	YES	m.3946G>A	0.778	Reported	MELAS	K	0	0
mt-ND1	215	1	0	-0.703	-0.728	-0.705	0	0	Y	Y	YES	m.3949T>C	0.76	Reported	MELAS	H	0	0
mt-ND1	216	2	2	-0.456	-0.653	-0.4	2	3	A	A,S	YES
mt-ND1	217	1	0	-0.71	-0.728	-0.717	0	0	A	A	YES
mt-ND1	218	1	0	-0.647	-0.728	-0.686	0	0	G	G	YES	m.3959G>A	0.775	Reported	MELAS	D	0	0
mt-ND1	219	2	1	-0.492	-0.686	-0.4	1	2	P	P,S	YES
mt-ND1	220	2	1	-0.515	-0.686	-0.4	0	0	F	F,L	YES
mt-ND1	221	1	0	-0.71	-0.728	-0.717	0	0	A	A	YES
mt-ND1	222	2	1	-0.564	-0.705	-0.52	0	0	L	F,L	YES
mt-ND1	223	3	2	-0.328	-0.601	-0.223	0	0	F	L,I,F	YES
mt-ND1	224	1	0	-0.701	-0.728	-0.705	0	0	F	F	YES
mt-ND1	225	1	0	-0.719	-0.728	-0.723	0	0	M	M	YES
mt-ND1	226	1	0	-0.71	-0.728	-0.717	0	0	A	A	YES
mt-ND1	227	1	0	-0.677	-0.728	-0.686	0	0	E	E	YES
mt-ND1	228	1	0	-0.703	-0.728	-0.705	0	0	Y	Y	YES
mt-ND1	229	3	10	-0.051	-0.4	0.029	9	1	T	V,T,M	YES
mt-ND1	230	1	0	-0.712	-0.728	-0.717	0	0	N	N	YES	m.3995A>G	0.648	Reported	MELAS	S	0	0
mt-ND1	231	1	0	-0.717	-0.728	-0.723	0	0	I	I	YES
mt-ND1	232	2	3	-0.487	-0.653	-0.4	3	1	I	M,I	YES
mt-ND1	233	3	3	-0.53	-0.653	-0.52	1	1	M	L,I,M	YES
mt-ND1	234	1	0	-0.719	-0.728	-0.723	0	0	M	M	YES
mt-ND1	235	1	0	-0.712	-0.728	-0.717	0	0	N	N	YES
mt-ND1	236	3	4	-0.221	-0.52	0.029	4	2	T	A,T,V	YES
mt-ND1	237	2	1	-0.564	-0.705	-0.52	1	7	L	Q,L	NO
mt-ND1	238	1	0	-0.718	-0.728	-0.723	0	0	T	T	YES
mt-ND1	239	5	19	0.848	0.385	0.877	18	6	T	T,N,V,I,A	YES
mt-ND1	240	5	11	0.086	-0.223	0.385	11	6	T	M,I,A,T,V	YES
mt-ND1	241	3	5	-0.3	-0.52	-0.223	5	1	I	I,V,L	YES
mt-ND1	242	1	0	-0.701	-0.728	-0.705	0	0	F	F	YES
mt-ND1	243	3	3	-0.305	-0.601	-0.223	1	1	L	L,T,M	NO
mt-ND1	244	4	8	1.408	0.385	1.549	2	3	G	S,N,G,A	YES
mt-ND1	245	4	16	0.585	0.029	0.877	12	1	T	M,A,T,S	NO
mt-ND1	246	7	20	1.836	0.877	2.461	15	10	T	M,I,F,T,L,P,S	NO
mt-ND1	247	4	15	1.985	0.877	2.461	14	2	Y	Y,H,F,N	YES
mt-ND1	248	7	18	1.768	0.877	2.461	9	4	D	M,K,T,N,D,S,P	YES
mt-ND1	249	8	40.5	2.925	1.549	3.688	36	10	A	M,S,L,I,A,T,P,V	NO
mt-ND1	250	9	32.5	3.873	2.461	3.688	23	6	L	Y,I,A,R,T,H,F,N,L	YES
mt-ND1	251	10	38.1667	2.283	0.877	2.461	22	11	S	T,A,R,W,I,S,L,F,M,H	NO
mt-ND1	252	3	5	0.643	0.029	0.877	5	2	P	T,S,P	YES
mt-ND1	253	2	2	-0.013	-0.52	0.385	0	0	E	Q,E	YES
mt-ND1	254	9	20	1.378	0.385	1.549	14	7	L	Y,I,A,T,M,H,F,S,L	YES
mt-ND1	255	3	5	0.212	-0.223	0.385	5	2	Y	F,H,Y	YES
mt-ND1	256	2	5	-0.342	-0.52	-0.223	0	0	T	S,T	YES
mt-ND1	257	7	34	1.73	0.877	2.461	27	6	T	T,S,L,V,I,M,A	NO
mt-ND1	258	10	20	1.777	0.877	2.461	11	6	Y	T,Y,C,N,S,L,F,H,G,M	YES
mt-ND1	259	2	1	-0.515	-0.686	-0.4	0	0	F	F,L	YES
mt-ND1	260	6	31	1.348	0.385	1.549	26	6	V	V,T,A,M,H,I	NO
mt-ND1	261	7	28.1667	1.353	0.385	1.549	24	6	T	V,L,S,T,A,Y,I	YES
mt-ND1	262	1	0	-0.704	-0.728	-0.717	0	0	K	K	YES
mt-ND1	263	3	4	-0.417	-0.601	-0.4	4	1	T	M,A,T	YES
mt-ND1	264	3	3	-0.423	-0.653	-0.4	1	1	L	V,L,I	YES
mt-ND1	265	6	10	0.713	0.029	0.877	5	6	L	M,I,F,T,S,L	YES
mt-ND1	266	3	2	-0.429	-0.653	-0.4	1	1	L	,M,L,T	YES
mt-ND1	267	6	9	-0.117	-0.4	0.029	8	6	T	I,A,T,V,S,P	YES
mt-ND1	268	7	17	0.766	0.029	0.877	11	6	S	T,S,V,I,M,A,F	YES
mt-ND1	269	5	12	0.682	0.029	0.877	5	4	L	A,M,I,L,T	NO
mt-ND1	270	2	1	-0.515	-0.686	-0.4	1	6	F	S,F	YES
mt-ND1	271	1	0	-0.707	-0.728	-0.717	0	0	L	L	YES
mt-ND1	272	2	2	0.332	-0.52	0.877	0	0	W	W,M	YES
mt-ND1	273	4	14.5	0.322	-0.223	0.385	13	6	I	T,N,V,I	YES
mt-ND1	274	2	2	-0.024	-0.601	0.385	1	3	R	R,S	YES
mt-ND1	275	4	9	0.029	-0.4	0.029	4	3	T	A,Q,S,T	NO
mt-ND1	276	4	13.5	0.511	0.029	0.877	11	3	A	T,S,N,A	YES	m.4132G>A	0.668	Reported	NAION-associated	T	58	7
mt-ND1	277	3	5	-0.17	-0.52	0.029	2	1	Y	H,M,Y	YES
mt-ND1	278	1	0	-0.686	-0.728	-0.705	0	0	P	P	YES
mt-ND1	279	2	1	-0.038	-0.601	0.385	1	7	R	P,R	YES	m.4142G>A	0.879	Reported	Developmental delay, seizure, hypotonia	Q	0	0
mt-ND1	280	3	4	0.042	-0.4	0.385	0	0	F	I,F,L	YES
mt-ND1	281	2	1	-0.042	-0.601	0.385	1	7	R	C,R	YES
mt-ND1	282	1	0	-0.703	-0.728	-0.705	0	0	Y	Y	YES
mt-ND1	283	1	0	-0.696	-0.728	-0.705	0	0	D	D	YES
mt-ND1	284	1	0	-0.702	-0.728	-0.705	0	0	Q	Q	YES
mt-ND1	285	1	0	-0.707	-0.728	-0.717	0	0	L	L	YES
mt-ND1	286	1	0.00172414	-0.719	-0.728	-0.723	0	0	M	,M	YES	m.4160T>C	0.853	Reported	LHON	P	0	0
mt-ND1	287	4	12	1.176	0.385	1.549	11	2	H	F,Y,Q,H	YES
mt-ND1	288	1	2	-0.707	-0.728	-0.717	0	0	L	,L	YES
mt-ND1	289	1	0	-0.707	-0.728	-0.717	0	0	L	L	YES	m.4171C>A	0.591	Confirmed	LHON	M	0
mt-ND1	290	1	0	-0.593	-0.728	-0.653	0	0	W	W	NO
mt-ND1	291	1	0	-0.704	-0.728	-0.717	0	0	K	K	YES
mt-ND1	292	3	8	0.21	-0.223	0.385	4	1	N	K,N,S	YES
mt-ND1	293	1	0	-0.701	-0.728	-0.705	0	0	F	F	YES
mt-ND1	294	2	1	-0.564	-0.705	-0.52	1	10	L	L,P	YES
mt-ND1	295	1	0	-0.686	-0.728	-0.705	0	0	P	P	YES
mt-ND1	296	2	1	-0.564	-0.705	-0.52	0	0	L	L,M	YES
mt-ND1	297	1	0	-0.718	-0.728	-0.723	0	0	T	T	YES
mt-ND1	298	1	0	-0.707	-0.728	-0.717	0	0	L	L	YES
mt-ND1	299	3	5	-0.065	-0.4	0.029	5	3	A	A,T,S	YES
mt-ND1	300	4	14	1.448	0.385	1.549	2	7	L	F,M,S,L	NO
mt-ND1	301	2	2	-0.545	-0.686	-0.52	1	4	L	C,L	YES
mt-ND1	302	2	1	-0.657	-0.717	-0.653	1	1	M	T,M	YES
mt-ND1	303	1	0	-0.593	-0.728	-0.653	0	0	W	W	YES
mt-ND1	304	5	16	1.601	0.877	1.549	12	6	Y	H,Y,F,N,S	YES
mt-ND1	305	6	16	0.423	0.029	0.385	13	6	V	A,M,I,V,L,T	YES
mt-ND1	306	4	3.5	-0.43	-0.601	-0.4	2	7	S	T,S,L,A	YES
mt-ND1	307	6	22	0.978	0.385	0.877	14	6	M	M,I,A,T,V,L	YES
mt-ND1	308	3	6	0.803	0.029	0.877	6	10	P	S,L,P	YES
mt-ND1	309	6	23	1.101	0.385	1.549	21	6	I	I,M,A,T,S,V	YES
mt-ND1	310	8	18.5	1.113	0.385	1.549	13	7	T	M,F,S,L,I,A,T,V	NO
mt-ND1	311	6	35	2.197	0.877	2.461	29	6	I	T,S,L,M,I,A	NO
mt-ND1	312	3	5	-0.224	-0.52	0.029	5	3	S	A,C,S	YES
mt-ND1	313	7	20	2.298	0.877	2.461	5	3	S	T,S,N,C,Y,G,A	NO
mt-ND1	314	3	5.5	-0.329	-0.52	-0.223	5	6	I	V,T,I	YES
mt-ND1	315	1	0	-0.686	-0.728	-0.705	0	0	P	P	YES
mt-ND1	316	1	0	-0.686	-0.728	-0.705	0	0	P	P	YES
mt-ND1	317	2	2	-0.345	-0.601	-0.223	0	0	Q	Q,H	NO
mt-ND1	318	10	16	0.382	-0.223	0.385	8	15	T	V,T,A,I,K,L,S,N,M,Q	NO
mt-ND2	1	2	4	-0.412	-0.601	-0.4	4	1	I	I,M	YES
mt-ND2	2	2	4	-0.237	-0.52	-0.223	4	1	N	N,K	YES
mt-ND2	3	3	3	-0.099	-0.52	0.029	2	10	P	L,P,I	YES
mt-ND2	4	6	18	1.453	0.385	1.549	18	9	L	I,T,S,P,L,V	NO
mt-ND2	5	4	9	0.119	-0.223	0.385	9	7	A	T,V,I,A	YES
mt-ND2	6	7	11	0.839	0.029	0.877	5	7	Q	S,L,T,F,Q,Y,H	YES
mt-ND2	7	7	20.5	1.819	0.877	2.461	13	9	P	M,F,T,P,L,S,V	NO
mt-ND2	8	8	27.575	1.609	0.877	1.549	18	9	V	M,F,L,S,I,T,P,V	YES
mt-ND2	9	3	2.00176	-0.563	-0.686	-0.52	2	7	I	T,V,I	YES
[truncated: 1,787 more rows]
